# Supplementary material for: Optineurin Shapes Basal and LPS-Induced Transcriptomes in BV2 Microglia
Source: Int J Mol Sci. 2025 Oct 28;26(21):10453. doi: 10.3390/ijms262110453 (PMC12607547; doi:10.3390/ijms262110453)
Supplement: Supplementary file 1 [file ijms-26-10453-s001.zip]

Archive with 5 entries (5 files):
- ijms-3923307-supplementary-original.pdf
- Suppl Table 1 Combined_DEGs_KO_vs_CTRL.csv
- Suppl Table 2-Combined_DEGs_LPS_vs_CTRL copy.csv
- Suppl Table 3-Combined_DEGs_KO_LPS_vs_KO copy.csv
- Suppl Table 4 Combined_DEGs_KO_LPS_vs_LPS.csv
