# Supplementary material for: Optineurin Shapes Basal and LPS-Induced Transcriptomes in BV2 Microglia
Source: Int J Mol Sci. 2025 Oct 28;26(21):10453. doi: 10.3390/ijms262110453 (PMC12607547; doi:10.3390/ijms262110453)
Supplement: Supplementary file 1 [file ijms-26-10453-s001.zip › Suppl Table 1 Combined_DEGs_KO_vs_CTRL.csv]

baseMean	log2FoldChange	lfcSE	stat	pvalue	padj	Gene	Direction
132.7364111	-10.58641528	1.218904416	-8.685189043	3.78113027959138e-18	1.46046157049217e-15	Ablim1	Downregulated
97.8453951	-10.44282942	1.24337381	-8.398785091	4.51121571478707e-17	1.4829421870949e-14	Trib2	Downregulated
97.81312256	-10.20245136	1.24292199	-8.208440621	2.24079577141055e-16	6.05415199461623e-14	Spink5	Downregulated
59.72662055	-9.6698026	1.313784353	-7.360266223	1.83543807534771e-13	3.08233894175241e-11	Serpinb1a	Downregulated
41.90350526	-8.992898158	1.32373253	-6.793591569	1.09375759573105e-11	1.40821290450373e-09	P2ry1	Downregulated
147.0911874	-8.95288945	1.0701059	-8.366358371	5.94262728426676e-17	1.83627183083843e-14	Lipg	Downregulated
52.56897714	-8.903812963	1.241267009	-7.17316492	7.32834815198761e-13	1.08872238206352e-10	Rgs8	Downregulated
19.66988047	-8.597136536	1.324619849	-6.490267032	8.56843670474736e-11	9.32270049917935e-09	Scara5	Downregulated
21.71585136	-8.260757189	1.280073235	-6.453347328	1.09406216917492e-10	1.14988166760221e-08	Adad2	Downregulated
9.841828745	-8.224821564	1.489029034	-5.523613964	3.32096708289356e-08	2.08572932645144e-06	Ighm	Downregulated
13.77231336	-7.902119841	1.340563351	-5.894626191	3.75530521955101e-09	2.99069410526098e-07	Mn1	Downregulated
12.04666387	-7.803384111	1.589511321	-4.909297598	9.140318182943e-07	4.15346811548439e-05	Olfm4	Downregulated
9.891642495	-7.788666128	1.524277549	-5.109742733	3.22597787440597e-07	1.58289579106657e-05	F730016J06Rik	Downregulated
19.04622598	-7.71608592	1.337762373	-5.767904731	8.02631541980264e-09	5.82190484675825e-07	Zic5	Downregulated
39.70715712	-7.705431805	1.267894265	-6.077345736	1.2218813192341e-09	1.06056552708803e-07	Or10ak16	Downregulated
15.65908352	-7.470653705	1.392205401	-5.366057118	8.04764658357664e-08	4.55443735224392e-06	Itgb3	Downregulated
46.67356334	-7.432398619	1.389220667	-5.350048984	8.79304282791896e-08	4.9044228047418e-06	Mmp13	Downregulated
648.6768074	-7.36818716	0.359307879	-20.50661174	1.87939228812912e-93	1.45183054257975e-89	Syce2	Downregulated
23.35897646	-7.320265301	1.278557412	-5.725409927	1.0318428108382e-08	7.31283093002301e-07	Fam167a	Downregulated
1321.74189	-7.215367259	0.278793275	-25.88070772	1.09824769742992e-147	1.69679269252923e-143	Cnn3	Downregulated
569.5568943	-7.190316061	1.221957687	-5.884259445	3.99840210935491e-09	3.13580266951946e-07	Apol9a	Downregulated
16.04667886	-7.10878112	1.323875396	-5.36967538	7.88784956608363e-08	4.48041455132324e-06	3830403N18Rik	Downregulated
6.363879673	-7.015664153	1.75806443	-3.990561457	6.59170652249006e-05	0.0015596	Fras1	Downregulated
7.9662938	-6.76673656	1.644188948	-4.115546798	3.86262613812947e-05	0.001006367	Rnase2a	Downregulated
7.237658896	-6.763904923	1.460323112	-4.631786533	3.62523834180224e-06	0.000137955	Nhsl1	Downregulated
8.869925179	-6.740217604	1.426681721	-4.724401738	2.3079377471571e-06	9.53412785924524e-05	Gm38137	Downregulated
37.7108371	-6.68034999	0.935132416	-7.14374764	9.08200737918789e-13	1.33635251436622e-10	Eya1	Downregulated
5.132993691	-6.667166268	1.694396404	-3.934832635	8.32546911912192e-05	0.001886048	Tspan8	Downregulated
301.3103962	-6.586409369	0.768431626	-8.571236718	1.02379553139566e-17	3.67852115350302e-15	H2-Q7	Downregulated
4.863068826	-6.566445588	1.965243752	-3.341288113	0.000833906	0.011766737	Ddn	Downregulated
28.58395271	-6.558157814	1.11734902	-5.869390581	4.37399907010532e-09	3.36210376284215e-07	Padi2	Downregulated
11.46653318	-6.551803809	1.630412546	-4.018494475	5.85711824373955e-05	0.001413945	Gpr55	Downregulated
8.47187442	-6.533438682	1.434990732	-4.552948347	5.28992649246852e-06	0.000190068	Cited1	Downregulated
13.09812118	-6.52223584	1.378430189	-4.731640303	2.22712800858858e-06	9.24976551954127e-05	Kcnj4	Downregulated
139.3713149	-6.520528488	0.474430732	-13.74389989	5.54088829789487e-43	8.56067242024758e-40	Tox2	Downregulated
7.838272159	-6.517970275	1.462318562	-4.457284785	8.30043009213675e-06	0.000275186	Crtac1	Downregulated
8.8428929	-6.391262966	1.44852741	-4.41224855	1.02302574029796e-05	0.000330228	Gm20655	Downregulated
1556.233961	-6.3404643	0.422254661	-15.0157355	5.79158770601085e-51	1.27828614368382e-47	Lgals3bp	Downregulated
7.246603736	-6.327713554	1.771746836	-3.571454694	0.000355004	0.006121441	Map1a	Downregulated
85.8946521	-6.306749287	0.719468815	-8.765841066	1.85387396703211e-18	7.53746126069636e-16	Treml2	Downregulated
10.79354178	-6.289159102	1.427197378	-4.406649843	1.04981692332836e-05	0.000337207	Zfp781a	Downregulated
4.446050822	-6.230265079	2.043744054	-3.048456614	0.002300201	0.025649299	Slc6a2	Downregulated
28.88694979	-6.200632844	1.419820904	-4.367193654	1.25853134722478e-05	0.000392814	Gm15479	Downregulated
6.348991737	-6.09285496	1.623907604	-3.751971445	0.000175449	0.003457518	Rasl11b	Downregulated
7.149309964	-6.075047361	1.625854101	-3.736526763	0.00018658	0.003638109	Ebf4	Downregulated
8.08038038	-6.053602396	1.434322411	-4.220531136	2.4372738957342e-05	0.000691561	Nes	Downregulated
3.648300825	-6.001298351	1.874548392	-3.20146355	0.001367314	0.017083366	Atp2a1	Downregulated
5.672432842	-6.000716193	1.862074171	-3.222597835	0.001270338	0.016207034	Lrfn1	Downregulated
18.15839404	-5.820075347	1.428964652	-4.072931642	4.64250533312086e-05	0.001149466	Eda2r	Downregulated
8.567741944	-5.766047992	1.411783912	-4.08422843	4.42235114225246e-05	0.00111279	Gm47587	Downregulated
20.1277394	-5.757962104	1.339497663	-4.298598097	1.71881824401873e-05	0.000511297	Gsta3	Downregulated
130.7456882	-5.723198723	0.570961798	-10.02378573	1.19823361740628e-23	6.8770406741409e-21	Tspan7	Downregulated
8.583228553	-5.709338098	1.300062636	-4.391586944	1.12526321318411e-05	0.000357512	Ivl	Downregulated
29.44143984	-5.700489978	1.423602589	-4.004270589	6.22091271224475e-05	0.001497089	Dio2	Downregulated
26.0285427	-5.615663606	1.333470996	-4.2113129	2.53890788317785e-05	0.000715805	Hpn	Downregulated
361.6404207	-5.579282397	0.314697308	-17.72904391	2.50253797675917e-70	1.28880705803097e-66	Il2rg	Downregulated
405.5637058	-5.502158882	1.414517797	-3.889777062	0.000100336	0.002205116	Ifi44	Downregulated
4.47500483	-5.500664175	1.719303176	-3.199356723	0.001377346	0.017147462	Gm10010	Downregulated
257.5131004	-5.450473976	0.360112834	-15.1354616	9.45151881029657e-52	2.92051931238164e-48	C1qtnf6	Downregulated
9.538986747	-5.437164331	1.577629651	-3.446413629	0.00056808	0.008930509	Akap12	Downregulated
4.949311099	-5.424748643	1.863483289	-2.911079844	0.00360182	0.035512517	Gm12474	Downregulated
5.330278646	-5.118066831	1.76257001	-2.903752363	0.003687197	0.036146694	Rtn4r	Downregulated
26.58297849	-5.116090174	1.348798542	-3.793072141	0.000148795	0.003040848	Gm26902	Downregulated
24.43944607	-5.063072712	1.452586708	-3.485556272	0.000491115	0.007945262	Gm8818	Downregulated
5.439205757	-5.027466449	1.503657013	-3.343492834	0.000827308	0.011737294	Ildr1	Downregulated
10.71303121	-4.99843419	1.350042428	-3.702427483	0.000213546	0.00404325	T2	Downregulated
1177.616845	-4.991858952	0.403952101	-12.35755166	4.43458251476989e-35	4.56761999021299e-32	Rtp4	Downregulated
11.59051211	-4.879735834	1.469728471	-3.320161466	0.000899654	0.012499689	Jsrp1	Downregulated
8.12682431	-4.850936186	1.53722033	-3.155654457	0.001601385	0.01934237	4930551O13Rik	Downregulated
113.4527158	-4.795084609	1.091959048	-4.391267802	1.12691638907734e-05	0.000357512	Gm43197	Downregulated
138.9008276	-4.785287549	0.556827899	-8.593835823	8.41131825784605e-18	3.09416350199337e-15	Adamts7	Downregulated
213.7709742	-4.743481228	1.451963211	-3.266943124	0.001087155	0.01445976	Gbp6	Downregulated
5.44819396	-4.686243501	1.647732598	-2.844055829	0.004454324	0.042168694	Gm11542	Downregulated
7.760745607	-4.644735983	1.351030123	-3.437921851	0.000586197	0.009099393	Flt4	Downregulated
30.79475248	-4.571617163	1.284633455	-3.558693839	0.000372704	0.006327771	Wnk2	Downregulated
28.97777758	-4.324026474	1.379115261	-3.135362646	0.001716418	0.020461926	Ifit1bl2	Downregulated
14.52542341	-4.320682906	1.312138474	-3.292855893	0.000991753	0.013511978	Svop	Downregulated
7.80793036	-4.273569881	1.447112301	-2.953170861	0.003145278	0.032160522	B3gnt7	Downregulated
18.17086679	-4.270836532	0.81740495	-5.224872361	1.74275284659282e-07	9.0964633377902e-06	Dipk1b	Downregulated
12.71221357	-4.186545429	1.428779641	-2.930154735	0.003387933	0.033945238	Got1l1	Downregulated
8.010655165	-4.183422725	1.343216479	-3.114481389	0.001842686	0.02153863	Frmd8os	Downregulated
16.19507055	-4.163717415	0.898930798	-4.631855337	3.62403350096228e-06	0.000137955	Gm38397	Downregulated
10.25941373	-4.145055841	1.317593634	-3.145928861	0.001655603	0.019874951	Cd38	Downregulated
834.0377656	-4.143569364	0.568031428	-7.294612873	2.99519036294739e-13	4.87112537974076e-11	Gm20559	Downregulated
8.842624752	-4.095657055	0.957324632	-4.278232188	1.8838346308596e-05	0.000554386	Myzap	Downregulated
11.7081788	-4.000058201	0.970826097	-4.120262333	3.78441263767335e-05	0.000989326	Gm17928	Downregulated
106.3624674	-3.977089461	0.484612601	-8.206739674	2.2727560885938e-16	6.05415199461623e-14	Mmel1	Downregulated
46.41351064	-3.974380171	0.454659686	-8.741439567	2.3015863454038e-18	9.11782282986891e-16	Adcy6	Downregulated
9.941970263	-3.925478945	1.220675817	-3.215824292	0.001300704	0.01648518	Tfpi	Downregulated
13.95201701	-3.924095557	0.873448347	-4.49264753	7.03431553522908e-06	0.000240443	Gpat2	Downregulated
7.516607509	-3.904331216	1.327916265	-2.940193836	0.00328007	0.033100639	Slc2a3	Downregulated
47.06518335	-3.892709286	1.358601027	-2.86523358	0.004167017	0.039938226	Rtn4rl1	Downregulated
7608.080554	-3.892184489	0.853330559	-4.561168526	5.08697315973369e-06	0.000183495	Ccl5	Downregulated
8.288134864	-3.775333234	1.067348024	-3.537115495	0.000404523	0.006749326	Mc1r	Downregulated
15.82229249	-3.7165408	0.892459462	-4.164380521	3.12199060729241e-05	0.000844742	Col20a1	Downregulated
174.3923995	-3.714544632	0.422052382	-8.801145999	1.35426028325408e-18	5.65495172331773e-16	Sgk1	Downregulated
28.38281966	-3.68959136	0.838427116	-4.400610729	1.07946625185453e-05	0.000344582	Gm12185	Downregulated
41.80561237	-3.670464636	0.56379755	-6.510252905	7.50243841753812e-11	8.22075698943007e-09	4930461G14Rik	Downregulated
621.2235899	-3.652672319	0.446874182	-8.173827145	2.98757767175646e-16	7.74393240614976e-14	Cxcr1	Downregulated
28.64204339	-3.598363179	0.603835904	-5.959173932	2.53516159779217e-09	2.10581971429511e-07	Igfbp6	Downregulated
26.26837388	-3.592238451	0.703911016	-5.103256477	3.33858043753117e-07	1.62204615597033e-05	Mogat2	Downregulated
33.34492153	-3.585324366	0.825290379	-4.344318628	1.39708614505957e-05	0.000429393	Asb10	Downregulated
63.0303826	-3.55650258	0.501992644	-7.084770311	1.39275106368688e-12	1.94741830357015e-10	Gipr	Downregulated
201.5726866	-3.553456491	0.264811591	-13.41881023	4.6918523641461e-41	6.58991991145975e-38	Cish	Downregulated
537.2017702	-3.529807469	0.558202663	-6.323523164	2.55665857590568e-10	2.53189372929448e-08	Samd9l	Downregulated
9.850075044	-3.524179872	0.916369779	-3.84580543	0.000120157	0.002564126	Rptoros	Downregulated
8.423522633	-3.486245257	1.132710455	-3.077790305	0.002085416	0.023708372	Jazf1	Downregulated
136.0849362	-3.468620095	1.021317375	-3.396221565	0.00068323	0.010198945	Mx1	Downregulated
1398.495916	-3.460394128	0.259674277	-13.3259026	1.63641592262267e-40	2.10688550037669e-37	Acp5	Downregulated
189.6843625	-3.424307031	0.41996419	-8.153807183	3.5264295579314e-16	8.93169453607214e-14	H2-Q5	Downregulated
6.273042872	-3.417304036	1.16521949	-2.932755644	0.003359682	0.033727802	St8sia1	Downregulated
22.5051933	-3.383457148	0.810913294	-4.172403105	3.01403788434769e-05	0.000822736	Rap1gap	Downregulated
83.69825032	-3.345858229	0.377251221	-8.86904547	7.37755505486423e-19	3.1662007110459e-16	Gm15496	Downregulated
15.06493373	-3.331894304	1.132945198	-2.940913921	0.003272455	0.033050112	Kif26a	Downregulated
168.4232013	-3.329791961	0.945947871	-3.520058623	0.000431451	0.007121714	Mx2	Downregulated
9.539967056	-3.2800063	1.110266552	-2.954251206	0.003134288	0.032139244	Gm13889	Downregulated
10.14208789	-3.279777745	0.888442322	-3.691604581	0.000222844	0.004163163	Vax2	Downregulated
12.39427238	-3.180182641	0.993382909	-3.201366375	0.001367775	0.017083366	1700041G16Rik	Downregulated
10033.57342	-3.117384512	0.311790504	-9.998330523	1.54987816135658e-23	8.55200628319971e-21	Irf7	Downregulated
24.88684629	-3.107905396	0.759850774	-4.090152309	4.31090004733797e-05	0.001088291	Cnksr1	Downregulated
797.5295723	-3.100851563	0.265683378	-11.67122905	1.78820957576617e-31	1.62516693797572e-28	Acap1	Downregulated
39.18170477	-3.08633985	0.477354735	-6.465505883	1.00960475362667e-10	1.06838311257069e-08	Syt7	Downregulated
894.9026453	-3.080619479	0.65491291	-4.70386128	2.55286734649545e-06	0.000103251	Ly6a	Downregulated
66.44547417	-3.077676122	0.385384739	-7.985983394	1.39406454141185e-15	3.16739664188428e-13	Klhl30	Downregulated
72.17927181	-3.064343144	0.561685749	-5.455618461	4.88026828156369e-08	2.92248623837825e-06	Ston2	Downregulated
15.51948176	-3.014789923	0.669283244	-4.504505308	6.652773515798e-06	0.000230822	Prkg1	Downregulated
29.53815646	-2.997027405	0.750121237	-3.995390688	6.45876533843404e-05	0.001539937	Fcnb	Downregulated
56.54193023	-2.991456212	0.480732748	-6.222701129	4.88667721466699e-10	4.66044215843241e-08	Hectd2os	Downregulated
46.92212918	-2.987538343	0.474388339	-6.297663958	3.02164683471179e-10	2.95471162001881e-08	Cd200r2	Downregulated
30.8004949	-2.981637292	0.879517758	-3.39008197	0.000698717	0.010354654	Pla2g2d	Downregulated
20.82240558	-2.977253131	0.65546358	-4.542209855	5.56675842536086e-06	0.000198629	Lgals4	Downregulated
24564.86853	-2.953340867	0.20363429	-14.5031609	1.15696980976563e-47	2.23439794510987e-44	Rsad2	Downregulated
38.47633515	-2.948839333	0.489791411	-6.020602371	1.73769161408103e-09	1.47512832074461e-07	Mcam	Downregulated
447.3870169	-2.925113159	0.727305187	-4.021851088	5.77425602119677e-05	0.001396123	Ccl7	Downregulated
1581.766763	-2.912589845	0.408062684	-7.137604002	9.49717611917052e-13	1.37132122468397e-10	Cmpk2	Downregulated
32.45618876	-2.900127867	0.953818705	-3.040544132	0.002361511	0.026116923	Hapln3	Downregulated
56.95909993	-2.866590872	0.461938677	-6.205565839	5.45004481176604e-10	5.07248146637261e-08	Fam167b	Downregulated
95.40294515	-2.846069319	0.430348483	-6.613406191	3.75576039489742e-11	4.42950367184466e-09	Kdelr3	Downregulated
213.8556745	-2.843260108	0.416653868	-6.824033875	8.85189947894757e-12	1.15453950959124e-09	Apold1	Downregulated
833.9764411	-2.833626651	0.422749023	-6.702857946	2.04382132963516e-11	2.56723898722465e-09	Slfn5	Downregulated
30.04808823	-2.822640228	0.624550419	-4.519475355	6.19930633616245e-06	0.00021768	Gm47063	Downregulated
691.1504901	-2.810898223	0.454655501	-6.182479294	6.31025900699565e-10	5.73491186224017e-08	Sp100	Downregulated
36.3290416	-2.802470144	0.924090307	-3.032679947	0.002423925	0.026673537	Gstp2	Downregulated
92.45969215	-2.801239338	0.439955701	-6.367094081	1.92643021239507e-10	1.93268485594181e-08	Col5a1	Downregulated
76.37986136	-2.765721122	0.44464873	-6.220013543	4.97111971228789e-10	4.7118895432422e-08	Cmklr1	Downregulated
291.3996391	-2.761499229	0.275377472	-10.02805061	1.14759884533233e-23	6.8770406741409e-21	Mmp12	Downregulated
13.49200135	-2.758502356	0.829976106	-3.323592495	0.000888659	0.012380333	Icam2	Downregulated
10.69058276	-2.723039837	0.972702746	-2.799457336	0.005118858	0.046852107	1810034E14Rik	Downregulated
98.92976693	-2.678187149	0.323108452	-8.288817983	1.14379421785699e-16	3.33426805016802e-14	Gm8113	Downregulated
1281.48522	-2.672281561	0.460403271	-5.804219327	6.46665843738404e-09	4.84999382803803e-07	Zbp1	Downregulated
29.12562805	-2.668062195	0.789513664	-3.37937431	0.00072651	0.010639415	Gm38575	Downregulated
26.62630226	-2.65539289	0.58221659	-4.560833437	5.09509856746614e-06	0.000183495	Syna	Downregulated
71.7029754	-2.626723896	0.617877268	-4.251206564	2.12621951826489e-05	0.000616324	Myh7b	Downregulated
34.77302417	-2.615656353	0.564643888	-4.632400009	3.61450921489766e-06	0.000137955	Gm45218	Downregulated
3581.800985	-2.593414555	0.802752924	-3.230651023	0.001235086	0.015888497	Arg1	Downregulated
10.76553098	-2.586064138	0.863035735	-2.996473996	0.002731215	0.029021511	Alpk2	Downregulated
32.41181995	-2.579936302	0.563191899	-4.580918699	4.62937797569962e-06	0.000169087	Grb10	Downregulated
9.948379825	-2.566417652	0.890291602	-2.882670854	0.003943192	0.038291842	Ramp3	Downregulated
17.47003548	-2.566119509	0.863938334	-2.970257723	0.0029755	0.030957223	Ltb4r1	Downregulated
18.53906695	-2.555327137	0.691525164	-3.695204844	0.00021971	0.004138619	Dgkg	Downregulated
25.92619591	-2.547577725	0.540172044	-4.71623394	2.40250179946773e-06	9.81974941845937e-05	Pla2g5	Downregulated
72.4120998	-2.527217248	0.424980226	-5.946670207	2.73651968651311e-09	2.24889516790572e-07	Sigirr	Downregulated
6261.088515	-2.519672308	0.191675489	-13.1455113	1.80580743631702e-39	1.99283749222128e-36	Oasl2	Downregulated
145.4184047	-2.49771236	0.434447329	-5.749171864	8.96816216682594e-09	6.414727105438e-07	Npas2	Downregulated
6190.061981	-2.496467455	0.502982558	-4.963328086	6.92953786214821e-07	3.20542993922724e-05	Ifit3	Downregulated
525.8804747	-2.484882162	0.556924457	-4.461793928	8.12763670492693e-06	0.000271801	Ifi203	Downregulated
78.96183644	-2.480853136	0.316975061	-7.826650856	5.01038018758808e-15	1.10586248426051e-12	Txlnb	Downregulated
3993.07147	-2.458314259	0.148232756	-16.58415	9.07404297289883e-62	3.50484909828217e-58	Cd74	Downregulated
922.4040358	-2.45717366	0.856134712	-2.870078303	0.004103702	0.039453759	Ifi211	Downregulated
14.88392338	-2.445398988	0.745005719	-3.282389551	0.001029313	0.013890928	Gm20949	Downregulated
4009.238992	-2.426763164	0.329173324	-7.372295942	1.67714191460684e-13	2.87909362007507e-11	Atp6v0d2	Downregulated
69.86890589	-2.409404556	0.406343603	-5.929475782	3.03903329254438e-09	2.4842891200958e-07	Atp9a	Downregulated
54.96236059	-2.399933071	0.433710396	-5.53349215	3.1391703906412e-08	1.98771239899207e-06	Padi3	Downregulated
73.55278136	-2.385805823	0.617125724	-3.865996392	0.000110637	0.002397384	Espn	Downregulated
2032.908362	-2.374547845	0.544310821	-4.362485099	1.28593347064629e-05	0.000399752	Ifit1	Downregulated
13.89510375	-2.369478779	0.64837768	-3.654473084	0.000257711	0.004706419	Cadps	Downregulated
65.11120583	-2.363610695	0.423261781	-5.584276214	2.34675479417636e-08	1.52984647974788e-06	Ltbp3	Downregulated
42.0152359	-2.350751063	0.637284205	-3.688701279	0.000225402	0.00419573	Osbpl10	Downregulated
36.74401746	-2.35012237	0.467996146	-5.021670345	5.12240452801e-07	2.3982166653865e-05	Rras2	Downregulated
70.06545527	-2.345135189	0.393940667	-5.953016242	2.63245160750143e-09	2.17493996448647e-07	Lat	Downregulated
83.32372228	-2.28865576	0.50465372	-4.535101332	5.75758358436526e-06	0.000204965	Padi1	Downregulated
34.54628252	-2.288477678	0.56059463	-4.082232606	4.4605119244491e-05	0.001118749	Lmtk3	Downregulated
292.2126448	-2.284643988	0.629948791	-3.626713821	0.000287051	0.005127921	C1qb	Downregulated
12.43269611	-2.280660485	0.76714977	-2.972901218	0.002949994	0.030769995	Gm42788	Downregulated
443.7926829	-2.280226422	0.303596052	-7.510724872	5.88008551461021e-14	1.09454603856298e-11	Scel	Downregulated
89.66489437	-2.268837403	0.549193082	-4.131219928	3.60843143606149e-05	0.000956265	C1qc	Downregulated
5053.37242	-2.266566766	0.520001532	-4.358769397	1.30795844850407e-05	0.000404969	Cxcl10	Downregulated
4317.650154	-2.246550257	0.337684066	-6.65281689	2.87535843703033e-11	3.58260385904183e-09	Ifi204	Downregulated
73.97393282	-2.245617719	0.354335404	-6.337548239	2.33450130884297e-10	2.3269706594596e-08	Ppp1r16b	Downregulated
1380.232179	-2.236411637	0.189835122	-11.78081071	4.90193150362322e-32	4.73342760818617e-29	Rigi	Downregulated
64.18574007	-2.234765508	0.425141226	-5.256525058	1.4680278222865e-07	7.76322399241475e-06	Osbp2	Downregulated
526.7002834	-2.161047851	0.75976642	-2.844358205	0.004450099	0.042154523	F13a1	Downregulated
20.95656023	-2.156640171	0.614307633	-3.510684312	0.000446955	0.007338419	1810062G17Rik	Downregulated
108.3942479	-2.15470855	0.400130615	-5.38501297	7.24394246851627e-08	4.12984911950466e-06	Ms4a7	Downregulated
27.36110506	-2.134870393	0.510169812	-4.184627041	2.85634671868246e-05	0.000789455	Ank3	Downregulated
654.3055476	-2.128047824	0.213535196	-9.965794251	2.15147259895785e-23	1.14621557427237e-20	Inpp5j	Downregulated
41.27809711	-2.119218156	0.578910904	-3.660698288	0.000251529	0.004626333	Cercam	Downregulated
410.3890606	-2.114952499	0.252203517	-8.385896152	5.03407624469964e-17	1.6203432912627e-14	Azin2	Downregulated
344.833964	-2.114891017	0.491600605	-4.302051293	1.69224122774887e-05	0.000504732	Hspb7	Downregulated
71.75080141	-2.111702276	0.452174276	-4.670107059	3.0104280390511e-06	0.000118349	Mamdc2	Downregulated
109.1648625	-2.104644823	0.449193106	-4.685389859	2.79427533177809e-06	0.000111267	Dcstamp	Downregulated
44.29861136	-2.080995116	0.604865328	-3.440427182	0.000580797	0.009070062	Rasgrp4	Downregulated
217.3621099	-2.070142214	0.281092147	-7.364639092	1.77626764307515e-13	3.01575110829792e-11	Cacnb3	Downregulated
280.3170062	-2.055846606	0.155825369	-13.1932728	9.5928393035397e-40	1.14007205568991e-36	Ephb4	Downregulated
10.83071678	-2.054785184	0.726157874	-2.82966729	0.004659643	0.043578383	Syn2	Downregulated
323.5537331	-2.050028459	0.241554911	-8.486800988	2.12403056104758e-17	7.29250492626335e-15	Tmc8	Downregulated
30.95029144	-2.025071255	0.488533046	-4.145208341	3.39504883502711e-05	0.0009075	Il34	Downregulated
252.9647202	-2.020826781	0.398428163	-5.071997832	3.93660875366764e-07	1.88883867217904e-05	Lox	Downregulated
51.28728592	-2.011826729	0.481697378	-4.1765366	2.95981136968207e-05	0.000810799	Notum	Downregulated
5653.339897	-2.000956828	0.258429068	-7.742769965	9.72739408753469e-15	2.05874299523851e-12	Ifitm3	Downregulated
118.4903846	-1.984090831	0.274728177	-7.222014317	5.12230784430486e-13	8.07547512188878e-11	Mst1r	Downregulated
27.43436247	-1.976649716	0.655311845	-3.016349744	0.00255838	0.027699347	Kcnip3	Downregulated
36.66360774	-1.975543316	0.494887369	-3.991904905	6.55446578921603e-05	0.001553167	Golga7b	Downregulated
16.12878314	-1.963326515	0.643299579	-3.051963001	0.002273501	0.02548299	D830044D21Rik	Downregulated
34.68129928	-1.954489765	0.459018121	-4.257979531	2.0628283117377e-05	0.000602471	Pax3	Downregulated
1364.004386	-1.950543051	0.235736397	-8.274254968	1.29261296596255e-16	3.63106733165844e-14	Xaf1	Downregulated
351.7827913	-1.942981601	0.253441161	-7.666401122	1.76889411546038e-14	3.50377103639268e-12	Mgl2	Downregulated
43.32304078	-1.913228007	0.452890478	-4.224482736	2.39490208526224e-05	0.00068268	Gli1	Downregulated
16.21631332	-1.912229508	0.614847618	-3.110086879	0.001870323	0.021775806	Gnb3	Downregulated
1034.360959	-1.90235098	0.255617632	-7.442174324	9.90414041077633e-14	1.75883872812062e-11	Slc40a1	Downregulated
24.43259423	-1.902331915	0.455212624	-4.178996396	2.92798325001904e-05	0.000803722	Spn	Downregulated
32.26154083	-1.868827659	0.579367516	-3.225634177	0.001256939	0.016129326	Ip6k3	Downregulated
247.3170432	-1.862075904	0.342043341	-5.443976477	5.21041038083546e-08	3.07878918239819e-06	Gm40932	Downregulated
87.22542914	-1.847147163	0.360419781	-5.12498831	2.97556207385335e-07	1.48778103692667e-05	Gm6209	Downregulated
63.57420707	-1.843399762	0.379426488	-4.858384489	1.18347419971121e-06	5.22419325301093e-05	Hrc	Downregulated
74.75807157	-1.839917233	0.44084024	-4.173659905	2.99745106058058e-05	0.000819657	Il7r	Downregulated
1076.722534	-1.834733091	0.450372902	-4.073808796	4.62504573066338e-05	0.001146982	Cd36	Downregulated
183.8698631	-1.828219734	0.283744654	-6.443186535	1.16990759186147e-10	1.21309210028588e-08	Cnr2	Downregulated
3412.40879	-1.817122302	0.224807925	-8.082999309	6.31929819896208e-16	1.52551808084319e-13	Isg15	Downregulated
65.98692803	-1.816418274	0.396433091	-4.581903766	4.60761934846742e-06	0.000168691	Rab44	Downregulated
90.82107722	-1.802038103	0.434600501	-4.146424358	3.3770767582531e-05	0.000904261	Epha2	Downregulated
2152.108998	-1.795426013	0.246628327	-7.279885631	3.34103298055356e-13	5.32154222160335e-11	Cst7	Downregulated
14140.55937	-1.791810807	0.619060766	-2.894402142	0.003798813	0.037052816	Nos2	Downregulated
818.5720382	-1.791407441	0.303853122	-5.895636119	3.73240675934709e-09	2.98785929699029e-07	Isg20	Downregulated
3016.236115	-1.785489569	0.184966168	-9.653060298	4.77102494137192e-22	2.37781726916762e-19	Usp18	Downregulated
31.00790532	-1.780970376	0.543937927	-3.274216208	0.001059555	0.014222525	9530082P21Rik	Downregulated
39.29469107	-1.775865363	0.513391543	-3.459085737	0.000542012	0.008624192	Cimap1c	Downregulated
128.9803596	-1.768404716	0.249717674	-7.081616176	1.42482845258379e-12	1.96549996360888e-10	Adgrl2	Downregulated
76.45854545	-1.756607239	0.544712791	-3.224831997	0.001260466	0.016147763	Ehd2	Downregulated
27.66042106	-1.755977394	0.516338536	-3.400825759	0.000671826	0.010087189	Acacb	Downregulated
505.3157108	-1.737738531	0.297739488	-5.836439577	5.33280890976505e-09	4.03881851254265e-07	Ifi27l2a	Downregulated
215.5336534	-1.736262506	0.368516865	-4.711487234	2.45915504054569e-06	9.99840667800813e-05	Socs1	Downregulated
540.6584825	-1.729680894	0.30473802	-5.675960266	1.37912791122518e-08	9.55494449705334e-07	Rgcc	Downregulated
23.27916949	-1.728171382	0.563999639	-3.064135614	0.002182999	0.024672523	E230016K23Rik	Downregulated
146.2701819	-1.715156696	0.238460988	-7.192609207	6.35646876476298e-13	9.62818062897922e-11	Rab3a	Downregulated
535.2481253	-1.707502788	0.221206476	-7.719045224	1.1720431691731e-14	2.41440892849659e-12	Zfpm1	Downregulated
154.1788575	-1.705013648	0.258063814	-6.606945858	3.92329438479321e-11	4.55751114624474e-09	L1cam	Downregulated
727.494745	-1.704134785	0.147627201	-11.54350132	7.96171053047315e-31	6.83380153865612e-28	Igf1r	Downregulated
36.31690614	-1.700497182	0.442463467	-3.843248782	0.000121416	0.002583859	Dqx1	Downregulated
1861.788534	-1.699197163	0.205108273	-8.284391166	1.1871481911558e-16	3.39656288025132e-14	Rcan1	Downregulated
35.10395465	-1.68925561	0.51407593	-3.28600409	0.001016195	0.013786675	Armc2	Downregulated
437.1983287	-1.688640253	0.163846637	-10.30622466	6.60450451945063e-25	4.85902832502439e-22	Bcar3	Downregulated
38.43560146	-1.688408901	0.410356138	-4.114496521	3.880254108169e-05	0.001007898	Akap3	Downregulated
39.62674299	-1.683767121	0.35669161	-4.720512269	2.35251417057093e-06	9.64094003589412e-05	Tgif2	Downregulated
72.11922329	-1.682850132	0.351261548	-4.790874897	1.6605564298807e-06	7.0871814479715e-05	Cxcr2	Downregulated
1920.277689	-1.66347025	0.21543108	-7.721588949	1.14888384092961e-14	2.3986831543733e-12	Dhx58	Downregulated
113.6598766	-1.661380291	0.277052349	-5.996629509	2.01454957487768e-09	1.69156472455761e-07	Apbb1	Downregulated
682.4442027	-1.651190166	0.323394128	-5.105813688	3.29374096177727e-07	1.60530908074003e-05	Gbp7	Downregulated
407.4329062	-1.646259081	0.252501328	-6.519803663	7.03994797030738e-11	7.8249781396582e-09	Lbh	Downregulated
49.527109	-1.644220717	0.460366349	-3.571548441	0.000354877	0.006121441	Tnfrsf14	Downregulated
320.238826	-1.633623494	0.199879748	-8.173031573	3.00735239073777e-16	7.74393240614976e-14	Il12rb1	Downregulated
217.797887	-1.628125537	0.31639053	-5.145936379	2.66189633421716e-07	1.35730357635826e-05	Trem6l	Downregulated
1188.283005	-1.626513648	0.447712436	-3.632942746	0.000280207	0.005035877	Ccl12	Downregulated
58.67165139	-1.616717408	0.294658647	-5.486746857	4.094031628705e-08	2.52003142085627e-06	Aicda	Downregulated
53.94335971	-1.609479579	0.435610987	-3.694763507	0.000220092	0.004138619	Ffar4	Downregulated
84.97690194	-1.595019825	0.293831314	-5.428352081	5.68767555837063e-08	3.32858285518281e-06	Tpmt	Downregulated
844.1864879	-1.59394537	0.241186851	-6.608757326	3.87559413452046e-11	4.53620677108645e-09	Srgap3	Downregulated
29.60820816	-1.559732818	0.433359283	-3.599167894	0.000319237	0.005598425	Mpp3	Downregulated
4157.650578	-1.558744121	0.339849709	-4.586568948	4.50589641777986e-06	0.000166184	Il1rn	Downregulated
637.1380611	-1.554545209	0.169787786	-9.155812946	5.3950051662551e-20	2.52584332783762e-17	Hap1	Downregulated
26.86037702	-1.54561108	0.468630327	-3.298145662	0.000973256	0.013306912	Appbp2os	Downregulated
30.18196347	-1.534388508	0.496565879	-3.089999882	0.002001566	0.022991963	Myo16	Downregulated
231.3279705	-1.534103508	0.311680192	-4.922043645	8.56451067707314e-07	3.90329468910855e-05	Gchfr	Downregulated
5599.295435	-1.525730523	0.205145059	-7.437325237	1.02744373439483e-13	1.80386428368183e-11	Mrc1	Downregulated
38.56615826	-1.523720696	0.366452924	-4.158025752	3.21009843782042e-05	0.000862539	Gm34730	Downregulated
6613.109718	-1.516775033	0.21242591	-7.140254391	9.31583480909492e-13	1.35782686604261e-10	Ifi27	Downregulated
495.2603157	-1.508049102	0.173736682	-8.680084624	3.9547446210922e-18	1.4902635218506e-15	Trpm4	Downregulated
223.9454673	-1.50279394	0.315599033	-4.761719097	1.91950747498668e-06	8.05793989875615e-05	4930447F24Rik	Downregulated
56.85857939	-1.49853353	0.384008899	-3.902340636	9.52669603222328e-05	0.002114762	Gm40304	Downregulated
34.95667962	-1.494155022	0.476429208	-3.13615328	0.001711797	0.020438381	Zfp786	Downregulated
58.40322099	-1.470258273	0.440029437	-3.341272536	0.000833953	0.011766737	Itga2b	Downregulated
880.0144086	-1.469208755	0.26661466	-5.510607532	3.57597265843808e-08	2.22777328922856e-06	Ppm1j	Downregulated
91.12759895	-1.468799305	0.387731401	-3.788187655	0.00015175	0.00309154	Lat2	Downregulated
225.5135881	-1.461003947	0.251897932	-5.799983895	6.63212887667068e-09	4.90269814088813e-07	Rasgef1a	Downregulated
1494.605883	-1.443248773	0.352466119	-4.094716332	4.22685584140444e-05	0.001075864	Abcd2	Downregulated
136.4518876	-1.430712276	0.293928583	-4.867550683	1.12989859985424e-06	5.01636016314599e-05	Ccdc38	Downregulated
1241.848467	-1.425528296	0.159606526	-8.93151636	4.20208897967034e-19	1.90947866870314e-16	Sh3rf1	Downregulated
46.50976803	-1.424390157	0.41653973	-3.419578142	0.000627183	0.009556193	Fbxo40	Downregulated
1006.885126	-1.415000333	0.296269714	-4.776054607	1.78767866784027e-06	7.52578621747469e-05	Phf11b	Downregulated
12073.89173	-1.408378128	0.188707227	-7.463297263	8.43836756060737e-14	1.53379739778099e-11	Oas3	Downregulated
40.83907391	-1.404772948	0.385481804	-3.644200408	0.000268224	0.004858226	5031425F14Rik	Downregulated
229.5439354	-1.395961997	0.275177363	-5.0729536	3.91688032007537e-07	1.88522744377459e-05	Pdk2	Downregulated
173.9184561	-1.395262201	0.358650587	-3.890310652	0.000100116	0.002203407	Wnt9a	Downregulated
6811.218439	-1.395134453	0.406845126	-3.429153657	0.000605467	0.009298668	Ccl2	Downregulated
4626.970341	-1.394465865	0.196218927	-7.106683761	1.18864363726436e-12	1.684820568416e-10	Rasgrp3	Downregulated
88.23467617	-1.391452862	0.341302517	-4.076890125	4.5642046812584e-05	0.001135539	Zfp791	Downregulated
64.85360575	-1.389902483	0.46655098	-2.979100985	0.002890955	0.030281527	Robo3	Downregulated
54.6804701	-1.387338553	0.412842174	-3.360457437	0.000778135	0.011183431	Amdhd1	Downregulated
7782.896026	-1.386541055	0.209643264	-6.613811631	3.7454829670266e-11	4.42950367184466e-09	Ndrg1	Downregulated
45.51491282	-1.384983303	0.498789303	-2.776690066	0.005491552	0.049529757	Garin1a	Downregulated
1289.933153	-1.383713272	0.165929408	-8.33916836	7.4814829846578e-17	2.22286369448006e-14	Afap1	Downregulated
1638.314245	-1.381981943	0.140571504	-9.831167104	8.26552534926365e-23	4.25674555487078e-20	Man1a	Downregulated
2308.534662	-1.374845803	0.154024553	-8.926147024	4.41104137557504e-19	1.94715969293241e-16	Ass1	Downregulated
54.2244022	-1.365823877	0.38521234	-3.545638954	0.000391662	0.006606097	Zfp69	Downregulated
48.59909111	-1.360938405	0.427976125	-3.179940016	0.001473055	0.018088738	Hecw2	Downregulated
118.2999905	-1.344557758	0.430813514	-3.120973956	0.00180254	0.021145967	Tbc1d8	Downregulated
23804.41598	-1.336982264	0.325440389	-4.108224762	3.98711990150994e-05	0.001030117	mt-Rnr1	Downregulated
9168.993864	-1.334104346	0.159280744	-8.375804317	5.48479804499027e-17	1.72939040398163e-14	Oasl1	Downregulated
6203.088859	-1.331370072	0.36728665	-3.624880107	0.000289096	0.005139846	Slpi	Downregulated
34.61819056	-1.324768276	0.472767958	-2.80215326	0.005076275	0.046572715	Fam161a	Downregulated
319.2608466	-1.324203578	0.312876825	-4.232347919	2.31264288023955e-05	0.000664133	Arhgdig	Downregulated
1500.595505	-1.321879992	0.224405014	-5.890599184	3.84797835002738e-09	3.04878284656015e-07	Ptgs1	Downregulated
3764.457979	-1.316186122	0.176668868	-7.450017306	9.33279886770196e-14	1.67664816867436e-11	Stat2	Downregulated
89.81413529	-1.309427813	0.453563758	-2.886976282	0.003889636	0.037866962	Gm16712	Downregulated
148.8253785	-1.308679457	0.26450338	-4.947685201	7.51012365583086e-07	3.46362419351005e-05	Itpka	Downregulated
316.2132958	-1.307543282	0.178236698	-7.335993651	2.20082454720126e-13	3.65620852196338e-11	Il1rap	Downregulated
8788.226124	-1.305140408	0.197774002	-6.599150515	4.13520327027911e-11	4.76782765118002e-09	Rnf213	Downregulated
181.219838	-1.303789017	0.304587283	-4.280510345	1.86465218688155e-05	0.000549788	Arnt2	Downregulated
152.4452006	-1.299354637	0.360634773	-3.602965479	0.000314607	0.005523504	Gng8	Downregulated
1170.928589	-1.298107903	0.207513984	-6.255520137	3.96193215119297e-10	3.80197836869139e-08	Mfap3l	Downregulated
31.83676316	-1.295289473	0.466199089	-2.778404128	0.005462663	0.049297982	Gpc1	Downregulated
442.7545192	-1.290354262	0.127318633	-10.13484225	3.86997710298987e-24	2.59961505396493e-21	Slc9a5	Downregulated
76.80344809	-1.285168134	0.331638077	-3.875212843	0.000106532	0.002314926	Btn2a2	Downregulated
52.09537111	-1.277370547	0.420317845	-3.039058566	0.002373187	0.026227283	Car9	Downregulated
153.4798218	-1.27535684	0.268168985	-4.755795453	1.97666534918468e-06	8.25391341754144e-05	5830418P13Rik	Downregulated
62.31273353	-1.27015387	0.330657358	-3.841299273	0.000122385	0.002597315	Cdcp1	Downregulated
34.967745	-1.259019756	0.412666491	-3.050937703	0.002281279	0.025518373	Atp2c2	Downregulated
3255.470105	-1.255170039	0.165981904	-7.562089677	3.96644756052064e-14	7.56563145803011e-12	Olfm1	Downregulated
52.42616354	-1.248772357	0.430931134	-2.897846685	0.003757342	0.036741099	Gm42732	Downregulated
41.33022299	-1.246815335	0.416295868	-2.995022127	0.002744249	0.029122335	C1qtnf12	Downregulated
709.9422226	-1.240809581	0.18184688	-6.823375684	8.89256968552479e-12	1.15453950959124e-09	Septin3	Downregulated
330.7694337	-1.239158644	0.359556129	-3.446356615	0.0005682	0.008930509	Klf2	Downregulated
164.4730011	-1.234450209	0.221300689	-5.578158007	2.4307881074355e-08	1.57796959075119e-06	Nos1	Downregulated
1132.393173	-1.230464162	0.236593559	-5.200750893	1.98484983784359e-07	1.03252289544389e-05	Kbtbd11	Downregulated
208.6226351	-1.224747386	0.236652271	-5.175303748	2.27540493808172e-07	1.17183354311209e-05	Kyat1	Downregulated
98.34571315	-1.217865876	0.357107549	-3.410361611	0.000648768	0.009822908	Gvin1	Downregulated
68.26439738	-1.215606938	0.398951657	-3.047003104	0.002311353	0.025709437	Tmem253	Downregulated
71.59116597	-1.212387434	0.310999611	-3.898356757	9.6847662745154e-05	0.002143691	Brsk2	Downregulated
1356.96908	-1.20304165	0.160296961	-7.505080836	6.13907056080174e-14	1.12915047814746e-11	Epsti1	Downregulated
8037.724659	-1.19802873	0.211477212	-5.665048811	1.46982690091328e-08	1.01378685799599e-06	H2-T23	Downregulated
4086.932916	-1.195139945	0.207517764	-5.759217534	8.45047411059327e-09	6.10092640227412e-07	Parp14	Downregulated
2109.449382	-1.192566268	0.209189938	-5.700877782	1.19192071347673e-08	8.37053410146155e-07	Oas2	Downregulated
115.8744184	-1.188062294	0.333783501	-3.559379924	0.000371731	0.006325166	Lrrc39	Downregulated
766.8118851	-1.186276288	0.216085139	-5.489855968	4.02261634408286e-08	2.48868533240457e-06	Plk3	Downregulated
47.53287449	-1.178525197	0.394110745	-2.990340181	0.002786669	0.029425448	Cyp4f41-ps	Downregulated
493.7957147	-1.177694372	0.189542815	-6.213342209	5.18693164317183e-10	4.85685417496999e-08	Fam78a	Downregulated
58.5545398	-1.177564114	0.347052476	-3.393043396	0.000691207	0.010288195	Grip1	Downregulated
428.3238942	-1.177561819	0.209903941	-5.61000339	2.02322651750699e-08	1.33016381682906e-06	Iqgap2	Downregulated
36305.9912	-1.176365244	0.177188709	-6.639053067	3.15704730677015e-11	3.85515054872591e-09	H2-K1	Downregulated
104.8539299	-1.175891617	0.359292263	-3.272799721	0.001064879	0.014278148	Sp3os	Downregulated
84.28139107	-1.174612639	0.392681612	-2.991259595	0.002778292	0.029380295	Rab15	Downregulated
837.6560566	-1.171327812	0.267067618	-4.385884823	1.15515236831328e-05	0.000364227	Themis2	Downregulated
995.6173165	-1.163476132	0.190291471	-6.114179095	9.70552600978153e-10	8.61783775006463e-08	Entpd1	Downregulated
130.703559	-1.162257972	0.243077709	-4.781425567	1.74056449858723e-06	7.38388618412634e-05	Mirt1	Downregulated
59.02716378	-1.160193247	0.41456917	-2.798551682	0.005133235	0.046949183	Pxmp2	Downregulated
378.2768553	-1.152909462	0.271669792	-4.243789684	2.19776343155075e-05	0.000633623	Mturn	Downregulated
32.5457056	-1.152841313	0.407747911	-2.82733837	0.00469367	0.043870058	Ntf5	Downregulated
50.08306666	-1.148578155	0.410182577	-2.800163193	0.005107678	0.046805232	Galnt6os	Downregulated
72.90891193	-1.145527757	0.406347791	-2.81908203	0.004816121	0.044632191	Slc10a6	Downregulated
31028.48581	-1.144740801	0.383174044	-2.987521776	0.002812493	0.029620321	Acod1	Downregulated
399.7081386	-1.12940671	0.173315271	-6.516487001	7.19730434462222e-11	7.94273943745809e-09	C2cd2	Downregulated
62.21847555	-1.126853081	0.332924432	-3.384711279	0.000712532	0.010504402	Gm49454	Downregulated
100.6253834	-1.126657038	0.32982394	-3.415934691	0.000635635	0.00965706	Aloxe3	Downregulated
313.397417	-1.124449013	0.202637586	-5.549064383	2.87202407564267e-08	1.83524364720397e-06	Capn5	Downregulated
954.772436	-1.124125583	0.156168269	-7.198168921	6.10265137593616e-13	9.3352439364568e-11	Serpinb6b	Downregulated
1000.225672	-1.120541727	0.143684059	-7.798650263	6.25728149944768e-15	1.34270832175648e-12	Tmem158	Downregulated
2746.561527	-1.117712805	0.178421305	-6.264458174	3.74123959288866e-10	3.63535545346729e-08	Rnf19b	Downregulated
19804.46748	-1.117444915	0.211333423	-5.287592	1.2393703178201e-07	6.62569944993788e-06	Lpl	Downregulated
347.7777966	-1.116535562	0.231412844	-4.824864259	1.40098650211648e-06	6.04615683175967e-05	Fam171a2	Downregulated
5754.198685	-1.116462312	0.325572167	-3.429231441	0.000605293	0.009298668	Igf1	Downregulated
653.9075209	-1.116374859	0.163234121	-6.83910233	7.96909481419089e-12	1.05232918700213e-09	Adgrl1	Downregulated
106.0316154	-1.112674679	0.331832195	-3.353124547	0.000799047	0.011430817	Ntn1	Downregulated
34436.80937	-1.105253342	0.23440167	-4.715211044	2.41460341395435e-06	9.8431722283891e-05	Hmox1	Downregulated
1162.501601	-1.099520207	0.236540993	-4.648328363	3.34635904182995e-06	0.00013023	H2-T24	Downregulated
188.8187597	-1.098279273	0.340746352	-3.223157829	0.001267857	0.016188749	Tmem191	Downregulated
582.0858151	-1.096457449	0.180316371	-6.080742656	1.19627160202233e-09	1.04420317803644e-07	Slc5a3	Downregulated
300.7403717	-1.089387048	0.187056892	-5.823827371	5.75149860157709e-09	4.33466601923737e-07	Lama5	Downregulated
145.1833232	-1.083471537	0.330172105	-3.281535662	0.001032435	0.013918949	Cyb561	Downregulated
83.41448298	-1.081427685	0.363463876	-2.97533746	0.002926664	0.030593342	Efcab6	Downregulated
133.5700139	-1.079613525	0.343562246	-3.142410253	0.001675631	0.020068601	Kcnk2	Downregulated
111.4797584	-1.078983254	0.327451183	-3.295096517	0.000983879	0.013416529	Ccno	Downregulated
175.0941855	-1.076650232	0.371323404	-2.899494672	0.003737647	0.036571657	Gm5345	Downregulated
145.2431352	-1.07344117	0.332811366	-3.22537413	0.001258081	0.016130588	Msi1	Downregulated
990.7448825	-1.072118765	0.198616799	-5.397925903	6.74156968244693e-08	3.85767598495574e-06	Clec10a	Downregulated
249.2076831	-1.070973914	0.248895793	-4.302900837	1.6857631169902e-05	0.000503773	Tspoap1	Downregulated
70.42272928	-1.070749041	0.28037769	-3.818952366	0.00013402	0.002798113	Bbof1	Downregulated
191.1837082	-1.070124557	0.231329475	-4.62597581	3.72838815642682e-06	0.000141126	Hcn2	Downregulated
9471.220972	-1.069548156	0.23620441	-4.528061753	5.95271870690472e-06	0.000209976	Plau	Downregulated
927.4084509	-1.063747266	0.154077359	-6.903981705	5.05648147167681e-12	6.79327293368754e-10	Casp6	Downregulated
137.7477805	-1.062846613	0.244310601	-4.350390893	1.35895060866529e-05	0.000419078	Mbp	Downregulated
80.39183154	-1.054839105	0.333472629	-3.163195457	0.001560475	0.018983734	Pdgfra	Downregulated
3798.840762	-1.048975727	0.203904797	-5.144438692	2.68321858717745e-07	1.35960159386233e-05	Ccl4	Downregulated
58.00240934	-1.0478283	0.353756336	-2.962005748	0.003056421	0.031544222	Gm13431	Downregulated
7294.872881	-1.044743104	0.192925152	-5.41527682	6.11939576266344e-08	3.55431069673497e-06	Ero1a	Downregulated
244.8460329	-1.041107454	0.202003155	-5.1539168	2.55101160662377e-07	1.30940628977864e-05	Bend6	Downregulated
111.5167627	-1.035695928	0.283141632	-3.657872287	0.000254318	0.00465546	Dok4	Downregulated
590.6615042	-1.034660717	0.300817235	-3.439499458	0.000582791	0.009085893	Slfn8	Downregulated
773.2212612	-1.033955545	0.175150809	-5.903230212	3.56452321496424e-09	2.89852019322092e-07	Zfp36l1	Downregulated
1010.146713	-1.03395433	0.150949533	-6.849668949	7.40210831098124e-12	9.8588425348845e-10	Thra	Downregulated
1107.521609	-1.030830544	0.190593055	-5.40854202	6.35398805963461e-08	3.66411680138536e-06	Gch1	Downregulated
578.0684449	-1.029755643	0.168696258	-6.104199668	1.03317064192979e-09	9.1214208101801e-08	Arrdc2	Downregulated
198.974558	-1.02730741	0.346773971	-2.96246978	0.003051818	0.031517769	Sphk1	Downregulated
6113.719711	-1.022297331	0.122355448	-8.355143533	6.53531983033949e-17	1.97981747801461e-14	Mov10	Downregulated
390.2045555	-1.021741408	0.159499152	-6.405936286	1.49449369694055e-10	1.53932850784876e-08	Hsf4	Downregulated
209.4455631	-1.019959601	0.315117018	-3.236764579	0.001208931	0.015651472	H2-Oa	Downregulated
56.25995574	-1.015700815	0.341745301	-2.972098842	0.002957714	0.030813681	3300002I08Rik	Downregulated
656.5296192	-1.014101667	0.209240394	-4.846586501	1.25603836904608e-06	5.4818623733791e-05	H2-M3	Downregulated
110.2630332	-1.009159481	0.319734134	-3.156245688	0.001598142	0.019320259	Sptbn4	Downregulated
5898.857642	-1.007117823	0.176783523	-5.696898719	1.22006355116713e-08	8.5294035590643e-07	Helz2	Downregulated
344.0294239	-1.004301565	0.246167113	-4.079755233	4.50831457745734e-05	0.001125258	Egfl7	Downregulated
162.7843212	-1.002850156	0.284193162	-3.528762447	0.000417508	0.006913713	Gm6166	Downregulated
3750.806113	-1.002274636	0.222223873	-4.510202354	6.47658161282851e-06	0.000225368	Ier3	Downregulated
594.5390197	-0.991791136	0.137500336	-7.213008837	5.47288613553055e-13	8.54101927211586e-11	Tmem38a	Downregulated
4248.36338	-0.991339797	0.159469827	-6.216472516	5.08455391372242e-10	4.79002182725679e-08	Dst	Downregulated
3016.702602	-0.989841238	0.201721367	-4.90697269	9.24929060848699e-07	4.17840759944807e-05	Rasd2	Downregulated
3072.261925	-0.98974665	0.10324963	-9.585958352	9.16032233000563e-22	4.42271812495584e-19	Psmb10	Downregulated
555.8336139	-0.986404993	0.221285247	-4.457617521	8.28756034548729e-06	0.000275186	Abca9	Downregulated
2758.71999	-0.986084905	0.210487297	-4.684771573	2.80272329421937e-06	0.000111316	H2-Q4	Downregulated
1217.005379	-0.984959523	0.262067778	-3.758415209	0.000170993	0.003391324	Rufy4	Downregulated
12182.66496	-0.983612296	0.168047234	-5.853189438	4.82234305196691e-09	3.67020690408319e-07	Csf1	Downregulated
145.025395	-0.98308974	0.287796807	-3.415916082	0.000635678	0.00965706	G530011O06Rikx	Downregulated
634.2865137	-0.98203329	0.145856586	-6.732869038	1.66349782010803e-11	2.12405300170818e-09	Hlcs	Downregulated
224.0760892	-0.981426387	0.265985788	-3.689770023	0.000224457	0.004183183	Cda	Downregulated
4373.381192	-0.980595385	0.148767098	-6.591480246	4.35462771423498e-11	4.98362949518004e-09	Oas1a	Downregulated
1038.022143	-0.979417565	0.156373677	-6.263314818	3.76878655368325e-10	3.63923451590039e-08	Nek1	Downregulated
664.0291129	-0.976144935	0.14869585	-6.564708661	5.21346925848412e-11	5.87942336084523e-09	Tmem154	Downregulated
3208.166976	-0.974402907	0.229545521	-4.244922337	2.18669143971573e-05	0.000632666	Cd33	Downregulated
1360.569007	-0.974089817	0.128281996	-7.593347858	3.11744171728909e-14	6.02055931651456e-12	Irf9	Downregulated
111.9432987	-0.972614637	0.312630327	-3.111069373	0.001864111	0.02171985	Trim5	Downregulated
1245.892031	-0.969410008	0.180901418	-5.358775077	8.37880892108833e-08	4.69031151560923e-06	Psmb9	Downregulated
62.16825084	-0.968163258	0.340026657	-2.84731576	0.004408961	0.041908728	Chst3	Downregulated
914.1296796	-0.967591762	0.182783823	-5.293640042	1.19905339975025e-07	6.43242188407684e-06	Ckb	Downregulated
132.7496943	-0.967230322	0.263780764	-3.666796278	0.000245608	0.00452822	Plekha4	Downregulated
182.802989	-0.965171093	0.301820105	-3.19783566	0.001384632	0.017210425	Adgrg1	Downregulated
1097.988339	-0.96331137	0.179747657	-5.359242973	8.35713973910941e-08	4.69031151560923e-06	Cd40	Downregulated
277.3563264	-0.961967623	0.226053923	-4.255478561	2.0860235301608e-05	0.000608096	Rrad	Downregulated
852.6564185	-0.959816968	0.184575762	-5.200124652	1.99154917181413e-07	1.03253136592377e-05	Cd300ld	Downregulated
180.1774456	-0.959489917	0.219964984	-4.362012089	1.28871747253672e-05	0.000399813	Cracr2a	Downregulated
191.8806331	-0.958911257	0.327858963	-2.924767551	0.003447136	0.034338009	5830432E09Rik	Downregulated
207.8659357	-0.955009611	0.215583552	-4.429881593	9.42848414798743e-06	0.000306674	Cdkl5	Downregulated
222.0648858	-0.951953143	0.276962812	-3.437115383	0.000587945	0.009099393	9330175E14Rik	Downregulated
83.71640992	-0.949783655	0.28432617	-3.340472164	0.000836361	0.01177919	Frmd6	Downregulated
2840.551557	-0.949736856	0.195763554	-4.851448789	1.2256285853143e-06	5.39486086698173e-05	Ube2l6	Downregulated
350.0907395	-0.948902039	0.212585471	-4.46362601	8.05841704063726e-06	0.000271247	Larp1b	Downregulated
561.5227405	-0.94683407	0.177544029	-5.332953605	9.66280063623572e-08	5.33049349027004e-06	Dop1b	Downregulated
458.3156762	-0.946307232	0.208323169	-4.542496339	5.55919623770072e-06	0.000198629	Trim14	Downregulated
624.9828685	-0.945067097	0.184527947	-5.121539102	3.03051879578675e-07	1.51037146435178e-05	Rcsd1	Downregulated
1682.6207	-0.944036096	0.202685558	-4.657638678	3.19856956304554e-06	0.000124793	Pim2	Downregulated
71.11579862	-0.942240058	0.312364246	-3.016478579	0.002557293	0.027699347	4930445E18Rik	Downregulated
165.1430958	-0.939868984	0.259380832	-3.623509783	0.000290632	0.005161227	Nanos1	Downregulated
126.1008135	-0.939580262	0.333034404	-2.821270865	0.00478338	0.044466434	Shf	Downregulated
4321.464672	-0.93855319	0.166617801	-5.632970696	1.77131566048044e-08	1.17960461010443e-06	Lgals9	Downregulated
10090.18618	-0.936962729	0.203801048	-4.597438233	4.27717368044634e-06	0.000158471	Anxa4	Downregulated
449.1946443	-0.935861107	0.249847478	-3.745729655	0.00017987	0.003531124	Chst10	Downregulated
249.4506553	-0.932802127	0.305132573	-3.057038836	0.002235353	0.025117241	Wwc1	Downregulated
113.2583105	-0.924456413	0.267414931	-3.457011201	0.000546202	0.008672994	Gls2	Downregulated
6504.540733	-0.923833944	0.15285546	-6.043840013	1.5048874223251e-09	1.29169503749571e-07	Tap1	Downregulated
776.888241	-0.923450287	0.173087006	-5.335179749	9.54499543533844e-08	5.28865193869391e-06	Gm7336	Downregulated
1120.388278	-0.921786604	0.219338702	-4.202571617	2.63899716598171e-05	0.000739973	Cytip	Downregulated
3267.707601	-0.92079273	0.142748812	-6.450440557	1.11525470267066e-10	1.1642354835312e-08	Pim3	Downregulated
1501.926051	-0.919730691	0.287242674	-3.201929156	0.001365106	0.017077638	Tarm1	Downregulated
151.4135947	-0.919502739	0.231149889	-3.977950168	6.95119346091355e-05	0.001624749	Gm11914	Downregulated
382.4975181	-0.918933496	0.237036179	-3.876764727	0.000105855	0.002303456	Gfod1	Downregulated
376.4111519	-0.917720063	0.209830716	-4.373621177	1.22202361781039e-05	0.000382192	Rragd	Downregulated
16445.77693	-0.909035828	0.161864499	-5.616029678	1.95395114843785e-08	1.29010877108396e-06	Bst2	Downregulated
1263.948844	-0.905829359	0.200523822	-4.517315452	6.26285700018674e-06	0.000219413	Faah	Downregulated
570.7909725	-0.905622125	0.209381133	-4.325232702	1.52370928400984e-05	0.000460691	Slc2a8	Downregulated
1465.402044	-0.901330048	0.163328199	-5.518520716	3.41865176951157e-08	2.13838744287262e-06	Stap1	Downregulated
7336.959937	-0.899371847	0.199790219	-4.501580966	6.7449861249298e-06	0.000233132	Adss1	Downregulated
152.9704507	-0.890236599	0.245381444	-3.627970336	0.000285658	0.005114041	Sh3yl1	Downregulated
3862.779855	-0.889318593	0.224363712	-3.963736307	7.37857537709953e-05	0.001698942	Id2	Downregulated
878.5328451	-0.887350806	0.18570857	-4.778189858	1.76880327294773e-06	7.46666955383673e-05	Trim12c	Downregulated
216.4115973	-0.886453779	0.265059263	-3.344360684	0.000824724	0.011719327	Jup	Downregulated
477.1840455	-0.877291224	0.230818558	-3.800782882	0.00014424	0.00296738	2500002B13Rik	Downregulated
1071.023111	-0.876941094	0.229878264	-3.814806499	0.00013629	0.002833888	Dock4	Downregulated
97.36821531	-0.876050296	0.295274689	-2.966899396	0.003008194	0.031171424	Aqp11	Downregulated
2203.583	-0.874027592	0.103363454	-8.455866752	2.77021808802655e-17	9.30431944782832e-15	Smap2	Downregulated
186.3527238	-0.872203671	0.225991273	-3.859457321	0.000113639	0.002448787	Mthfs	Downregulated
339.6975948	-0.870348014	0.165591429	-5.255996743	1.47224895131231e-07	7.76322399241475e-06	Adarb1	Downregulated
674.8473475	-0.869903321	0.288556693	-3.014670406	0.002572587	0.027755909	H2-K2	Downregulated
859.906569	-0.869098209	0.143993199	-6.035689293	1.58285556713415e-09	1.3511115200123e-07	Sec14l2	Downregulated
932.6122275	-0.867820952	0.143019785	-6.067838454	1.29643207672822e-09	1.11898746287435e-07	Ifi35	Downregulated
557.5681904	-0.867042295	0.217913462	-3.978837685	6.92529982659425e-05	0.00162115	Fcrlb	Downregulated
564.8066872	-0.864343165	0.192545318	-4.489037556	7.15456843832844e-06	0.000244013	Lpcat2	Downregulated
968.222932	-0.859700202	0.241187164	-3.564452556	0.000364616	0.006238453	Fdxr	Downregulated
899.5028781	-0.85939496	0.171282585	-5.017410028	5.23727145932779e-07	2.43722421827152e-05	Gpr162	Downregulated
4467.463511	-0.859148922	0.145633134	-5.89940555	3.64813535153925e-09	2.95097859587861e-07	Ccdc88a	Downregulated
241.6038627	-0.857294677	0.220564831	-3.886814918	0.000101568	0.002225855	Per3	Downregulated
639.29971	-0.854538588	0.17623881	-4.848753732	1.24239544045109e-06	5.45312771447995e-05	Rnf24	Downregulated
3858.001057	-0.853201223	0.133547556	-6.388744592	1.67253138133437e-10	1.70004012115895e-08	Sap30	Downregulated
563.9877381	-0.85265409	0.165996236	-5.136586881	2.79773039490194e-07	1.40340696757256e-05	Kdm6b	Downregulated
2850.656278	-0.85185769	0.113133169	-7.529689995	5.086092971035e-14	9.58294346371838e-12	Ttc3	Downregulated
1202.641936	-0.851420647	0.155698382	-5.468397519	4.54122505472315e-08	2.76228059430995e-06	Uba52	Downregulated
89.13973839	-0.851167313	0.27617515	-3.081983706	0.002056261	0.023480585	Gm12968	Downregulated
90.98601046	-0.849820677	0.274411602	-3.096883186	0.001955669	0.022582279	H2-DMa	Downregulated
1433.806773	-0.848440411	0.249604809	-3.39913488	0.000675994	0.010130071	Uba7	Downregulated
371.5605497	-0.846189371	0.207451405	-4.078976327	4.52344423879354e-05	0.001127213	Cfap298	Downregulated
310.2033147	-0.84618756	0.21192104	-3.992937932	6.52596549729931e-05	0.001550751	Pigp	Downregulated
226.4398987	-0.84545572	0.182715194	-4.627177973	3.70681960910143e-06	0.000140713	Lpar2	Downregulated
102.3226173	-0.842696904	0.263955982	-3.192566042	0.001410147	0.017471112	Gm37254	Downregulated
2357.80395	-0.842097593	0.226265662	-3.721720679	0.00019787	0.003794376	Tent5c	Downregulated
1007.384684	-0.83853791	0.19206521	-4.365902135	1.26599156119648e-05	0.000394346	Il10ra	Downregulated
656.6905377	-0.838074884	0.199792798	-4.194720185	2.73208644659776e-05	0.000760554	Mical1	Downregulated
184.8264116	-0.836338629	0.180837823	-4.624799263	3.74961356750613e-06	0.000141296	Arhgef19	Downregulated
3426.768113	-0.836234658	0.105145599	-7.953111349	1.81884729212429e-15	4.07263632801742e-13	Atp5po	Downregulated
9284.539757	-0.826440031	0.23840789	-3.466496142	0.000527289	0.008407244	mt-Rnr2	Downregulated
10493.7846	-0.824616857	0.227161386	-3.630092554	0.00028332	0.005083958	Gdf15	Downregulated
249.6732527	-0.823919092	0.201280002	-4.093397676	4.25097718042678e-05	0.00107845	Slc25a42	Downregulated
1919.195733	-0.822736036	0.156950743	-5.24200152	1.58844061400485e-07	8.34741751237241e-06	Zswim4	Downregulated
532.3413117	-0.820494412	0.203982388	-4.022378694	5.76133281575895e-05	0.001395182	Nod1	Downregulated
244.5193226	-0.819991984	0.18509948	-4.430006956	9.42300487192686e-06	0.000306674	Hic2	Downregulated
311.5602465	-0.818921191	0.214108975	-3.824786841	0.000130885	0.002751262	Fam114a1	Downregulated
153.1154824	-0.816757527	0.243760464	-3.35065627	0.000806203	0.011511864	Calr3	Downregulated
116.5367871	-0.815584934	0.256991743	-3.173584195	0.001505692	0.018412353	A930033H14Rik	Downregulated
176.4358178	-0.814214937	0.28299824	-2.877102475	0.004013452	0.038863724	Gm10033	Downregulated
2028.844161	-0.813913151	0.105631003	-7.705248703	1.30588713658233e-14	2.62025405976584e-12	Cbr1	Downregulated
426.4628487	-0.807078438	0.218692912	-3.690464545	0.000223845	0.004176816	Pik3ip1	Downregulated
1343.841609	-0.806872458	0.240411424	-3.35621512	0.000790171	0.011314309	Rras	Downregulated
278.1810082	-0.806715029	0.244620604	-3.297821257	0.000974381	0.013310515	Hectd2	Downregulated
417.8911702	-0.805788097	0.193783062	-4.158196736	3.20769715161352e-05	0.000862539	Cd5	Downregulated
177.1903475	-0.805651463	0.202945825	-3.96978584	7.19372606371709e-05	0.001666313	Synpo	Downregulated
176.9500278	-0.804610815	0.248132125	-3.242670872	0.001184149	0.015438907	Gmfg	Downregulated
240.8059619	-0.804203287	0.250303666	-3.212910545	0.001313972	0.016572138	Dusp14	Downregulated
481.7318863	-0.803716547	0.206715359	-3.888034984	0.000101059	0.002217844	Donson	Downregulated
1947.017636	-0.801550304	0.141775304	-5.653666629	1.57060702397462e-08	1.06429291756175e-06	Ifnar2	Downregulated
682.592654	-0.800940476	0.271203474	-2.953282515	0.003144141	0.032160522	Fas	Downregulated
1176.721313	-0.800928282	0.138162295	-5.797010553	6.75074450299022e-09	4.96661917005709e-07	Raph1	Downregulated
6458.135716	-0.799525699	0.237058693	-3.372690911	0.000744375	0.010849611	H2-T22	Downregulated
123.553679	-0.799274586	0.264682254	-3.019751322	0.002529823	0.027486474	Gm4924	Downregulated
5368.968007	-0.797835362	0.177132499	-4.504172674	6.66320126631525e-06	0.000230822	Cd274	Downregulated
209.716968	-0.79694937	0.214521595	-3.71500767	0.000203198	0.003868565	Adgrb2	Downregulated
189.6717242	-0.795526979	0.247992867	-3.207862344	0.001337255	0.016783752	4833427F10Rik	Downregulated
20633.97967	-0.794553174	0.176732265	-4.495801454	6.93083872856475e-06	0.000237959	Gsn	Downregulated
148.9670481	-0.792455969	0.234243819	-3.383038973	0.000716885	0.010546418	D930048N14Rik	Downregulated
4097.104852	-0.791968204	0.14451846	-5.480048717	4.25208739978055e-08	2.59663044769207e-06	Srgn	Downregulated
6389.697968	-0.786847939	0.159696174	-4.927155845	8.34352053604999e-07	3.81382817402285e-05	Ifngr2	Downregulated
762.7880595	-0.784531183	0.179321339	-4.37500181	1.21431470594791e-05	0.000380551	Acsf2	Downregulated
553.0341145	-0.78329481	0.16901677	-4.634420645	3.57938504997421e-06	0.000137393	C1ra	Downregulated
50179.70175	-0.782591798	0.142557331	-5.489663634	4.0269989197485e-08	2.48868533240457e-06	H2-D1	Downregulated
514.8650237	-0.780634826	0.143082532	-5.45583598	4.87429712056987e-08	2.92248623837825e-06	Sesn1	Downregulated
29719.11636	-0.7803168	0.168172988	-4.639965118	3.48467991820309e-06	0.000134631	Ccl3	Downregulated
159.4833046	-0.779957375	0.265563938	-2.936985273	0.003314198	0.033401413	1110046J04Rik	Downregulated
115.2145862	-0.77670376	0.250449641	-3.101237262	0.001927138	0.022297026	Rpusd3	Downregulated
1681.792476	-0.776219642	0.159390362	-4.869928356	1.11638718923385e-06	4.97065765811611e-05	Pla2g15	Downregulated
5638.650872	-0.775039397	0.176429261	-4.392918673	1.1183897268816e-05	0.000356271	Ptpn14	Downregulated
536.6064722	-0.773215943	0.161130945	-4.798680627	1.59714233017458e-06	6.83541523578873e-05	Gm807	Downregulated
329.4845458	-0.770054776	0.222092461	-3.467271129	0.000525771	0.008400379	Camta1	Downregulated
2412.216723	-0.766114435	0.163087191	-4.697575754	2.63267553415008e-06	0.000106121	Irgm1	Downregulated
568.8535595	-0.763414864	0.201553429	-3.787655063	0.000152076	0.00309154	Upp1	Downregulated
331.2206052	-0.761268913	0.183058971	-4.158599327	3.20204992716975e-05	0.000862539	Prkca	Downregulated
235.7216845	-0.756956853	0.198472915	-3.813905044	0.000136788	0.002836745	Col4a1	Downregulated
428.0280295	-0.756426346	0.200361232	-3.775312903	0.000159807	0.003214866	Phldb3	Downregulated
144.5288664	-0.75509722	0.226147346	-3.338961232	0.000840923	0.01183266	Gpr65	Downregulated
770.1001679	-0.754705488	0.234562741	-3.217499442	0.001293133	0.016403039	Slc41a2	Downregulated
670.5190919	-0.754215762	0.168546526	-4.474822358	7.64748675036378e-06	0.000258794	Rgs10	Downregulated
115.392925	-0.75042323	0.225263872	-3.331307513	0.000864391	0.012118724	Batf3	Downregulated
1165.22766	-0.745207467	0.166971433	-4.463083618	8.07885072365067e-06	0.000271344	Klf7	Downregulated
346.6933744	-0.74454605	0.161491668	-4.610430127	4.0183668692193e-06	0.000150689	Gramd2b	Downregulated
481.3733683	-0.744313038	0.188172698	-3.955478385	7.63816543162511e-05	0.001748291	Cd48	Downregulated
443.4467251	-0.744180923	0.198457717	-3.749821046	0.000176961	0.003478428	Fxyd2	Downregulated
337.7372372	-0.744179625	0.25293506	-2.942176646	0.00325914	0.032975577	Ak1	Downregulated
1222.538871	-0.739079289	0.193699387	-3.815599534	0.000135853	0.002828738	Cyb561a3	Downregulated
152.0494715	-0.735805844	0.202931791	-3.625877644	0.000287982	0.005131854	Nat2	Downregulated
729.0845429	-0.734078818	0.210706999	-3.483884367	0.000494193	0.007986696	H2-DMb1	Downregulated
324.9199454	-0.732745175	0.219350286	-3.340525275	0.000836201	0.01177919	Ggt7	Downregulated
1820.007702	-0.729071116	0.128869158	-5.657452299	1.53636497145638e-08	1.0456757184582e-06	Hivep3	Downregulated
238.4182013	-0.72892125	0.205275277	-3.550945152	0.00038385	0.0064885	Tmem140	Downregulated
2350.030811	-0.728630138	0.125580354	-5.802102915	6.54883440713175e-09	4.86439863414354e-07	Ralgapa2	Downregulated
970.8242151	-0.726771829	0.1885834	-3.853848362	0.000116276	0.00249338	Setd6	Downregulated
378.8067818	-0.725896744	0.22028809	-3.295215566	0.000983462	0.013416529	Abcc3	Downregulated
1057.215904	-0.724448221	0.117031343	-6.190206831	6.00853213037168e-10	5.4930071842747e-08	Igsf9b	Downregulated
1189.627313	-0.723998789	0.136335992	-5.310401003	1.09384288899492e-07	5.92977987191982e-06	Cnksr3	Downregulated
1402.185368	-0.722505936	0.127942305	-5.647123011	1.63155092888977e-08	1.10076252625969e-06	Synj1	Downregulated
1437.565174	-0.719662193	0.160016456	-4.497426159	6.87810369450879e-06	0.000236674	Napsa	Downregulated
710.2452497	-0.718077157	0.126253611	-5.68757717	1.28854380667553e-08	8.96756838429592e-07	Cpne2	Downregulated
265.5161154	-0.71437071	0.221900935	-3.21932267	0.001284938	0.016325899	P3h3	Downregulated
84750.83466	-0.712843647	0.138725289	-5.138527042	2.7690035070172e-07	1.39352130890605e-05	B2m	Downregulated
361.3833688	-0.712773341	0.159939647	-4.456514405	8.33030058211328e-06	0.000275186	4933412E12Rik	Downregulated
743.790298	-0.711924792	0.199950517	-3.560504877	0.000370142	0.006312032	Kif26b	Downregulated
723.2899299	-0.71129609	0.178752418	-3.979225004	6.91402826773515e-05	0.001620967	Cdkn2d	Downregulated
349.4813572	-0.710304629	0.209415462	-3.391844249	0.000694239	0.010313453	Grk5	Downregulated
695.6898155	-0.707693167	0.160398929	-4.41208163	1.02381496285107e-05	0.000330228	Arhgap27	Downregulated
162.4341989	-0.707631833	0.209183367	-3.382830303	0.000717429	0.010546418	Kyat3	Downregulated
1171.144033	-0.703319133	0.168636677	-4.170617844	3.03774915749846e-05	0.000826289	Ext1	Downregulated
597.7613976	-0.702709185	0.156833734	-4.480599715	7.443359448047e-06	0.000253304	Stk38l	Downregulated
580.9511294	-0.701976111	0.221997042	-3.162096683	0.001566375	0.01904052	Ssc5d	Downregulated
3054.592141	-0.699901635	0.126634101	-5.526960179	3.2582687804033e-08	2.05470419009106e-06	Clcn3	Downregulated
363.8097989	-0.699023963	0.182105847	-3.838558595	0.000123759	0.002615693	Svbp	Downregulated
1140.248728	-0.698136294	0.13899752	-5.022652866	5.09626058120029e-07	2.39322875317764e-05	Nckap1	Downregulated
350.1273369	-0.697855512	0.185389177	-3.764273208	0.000167034	0.003329907	Car5b	Downregulated
1705.976202	-0.697365212	0.236835007	-2.944519138	0.003234569	0.0327699	Dcxr	Downregulated
1532.209913	-0.696572562	0.173010123	-4.026195415	5.66865844839489e-05	0.001374894	Ell	Downregulated
1554.510178	-0.695378674	0.144554728	-4.81048725	1.50562807920929e-06	6.47965287570572e-05	Mef2c	Downregulated
2795.524207	-0.695059661	0.189954825	-3.659078734	0.000253124	0.004644607	Oas1g	Downregulated
2441.684911	-0.694184891	0.147787638	-4.697178339	2.6378012536393e-06	0.000106121	Coq9	Downregulated
129.1168873	-0.69286129	0.234682247	-2.95233789	0.003153776	0.032226086	Rwdd2a	Downregulated
172.1348866	-0.692468951	0.237462686	-2.916116898	0.003544177	0.035100982	Clcn2	Downregulated
195.4587838	-0.691557093	0.234466203	-2.949495845	0.003182929	0.032395419	Serpinf1	Downregulated
150.2253055	-0.691163439	0.243710598	-2.836000753	0.004568234	0.042957525	Nek8	Downregulated
426.4997256	-0.690819398	0.211547829	-3.265547099	0.001092528	0.014488895	Plekhf1	Downregulated
179.8285777	-0.690326214	0.191973174	-3.595951458	0.000323208	0.005655226	Socs2	Downregulated
100.5148317	-0.689948952	0.242410612	-2.84619946	0.004424447	0.041962989	Zbtb16	Downregulated
822.3755658	-0.688938076	0.196995574	-3.497226173	0.000470123	0.007645686	Car12	Downregulated
1164.723358	-0.688762026	0.152193273	-4.525574688	6.02316045452668e-06	0.000211977	Selenom	Downregulated
487.8216206	-0.688374728	0.184111716	-3.738896917	0.000184829	0.003610134	Adcy9	Downregulated
570.0565506	-0.68594436	0.121603992	-5.640804621	1.69257335012358e-08	1.13204581209564e-06	Hsdl2	Downregulated
796.6633779	-0.685823425	0.140542675	-4.87982335	1.06180903347807e-06	4.75505784557569e-05	Cbr4	Downregulated
946.0327548	-0.683037681	0.136091488	-5.018959592	5.19520752198843e-07	2.42495335996137e-05	Psmg1	Downregulated
253.0833621	-0.682340753	0.200578247	-3.401868155	0.000669269	0.010068363	Cox11	Downregulated
2297.180107	-0.682112976	0.20047699	-3.402450211	0.000667845	0.010066032	Cd52	Downregulated
788.0331559	-0.680192618	0.173905474	-3.911277795	9.18090996927655e-05	0.002049784	B3gnt3	Downregulated
2804.875804	-0.678563589	0.128167613	-5.294345225	1.19443602238481e-07	6.42997789053843e-06	Itsn1	Downregulated
2148.743361	-0.678099615	0.134882889	-5.027321253	4.97378734797573e-07	2.34283580872637e-05	Rad23a	Downregulated
774.9684531	-0.676891819	0.147071325	-4.602473108	4.17503484355045e-06	0.000155432	Rfxank	Downregulated
210.5280725	-0.675531146	0.189365772	-3.567335004	0.00036063	0.006197707	Tbc1d30	Downregulated
233.7999909	-0.674324393	0.201772078	-3.34201044	0.000831739	0.011756974	Ganc	Downregulated
10861.83555	-0.674308783	0.17162505	-3.92896482	8.53123180092069e-05	0.001921393	Csf2rb	Downregulated
1597.282539	-0.673961579	0.083645988	-8.057309129	7.79922391407388e-16	1.82572741624911e-13	Dhps	Downregulated
284519.2583	-0.673346397	0.165182661	-4.076374564	4.57433132626898e-05	0.001136229	Spp1	Downregulated
1461.001809	-0.673246493	0.102167778	-6.589616667	4.40963608552323e-11	5.00947628833338e-09	Ano8	Downregulated
763.1405239	-0.668849238	0.198843201	-3.363701818	0.000769046	0.011104447	Eef2k	Downregulated
171.8522189	-0.668732609	0.193614451	-3.453939543	0.000552461	0.008745416	Prdm9	Downregulated
12275.30509	-0.667012288	0.207701846	-3.211393167	0.001320931	0.016619202	Lrpap1	Downregulated
1112.378549	-0.664150637	0.12455119	-5.332350781	9.69494285285361e-08	5.33049349027004e-06	Brwd1	Downregulated
327.3865434	-0.663191376	0.169786101	-3.906040442	9.38208165983388e-05	0.002085657	Zkscan6	Downregulated
482.2790843	-0.660870656	0.195965248	-3.372387007	0.000745197	0.010851354	Mpc1	Downregulated
1210.789656	-0.660504312	0.152941847	-4.318663115	1.56977182276772e-05	0.000472024	Phkb	Downregulated
802.0130534	-0.658909185	0.161004769	-4.092482403	4.26779639785816e-05	0.001080942	Arhgap18	Downregulated
8641.211012	-0.657355087	0.165408937	-3.974120742	7.06397234628422e-05	0.001648616	Sdc3	Downregulated
206.6176994	-0.657340492	0.19656296	-3.344172727	0.000825283	0.011719327	Nadsyn1	Downregulated
746.257328	-0.656929911	0.120402104	-5.456133171	4.86615032778443e-08	2.92248623837825e-06	Plpp5	Downregulated
10230.12236	-0.655317236	0.157906723	-4.150027465	3.32435383239879e-05	0.000891689	Dab2	Downregulated
729.6464428	-0.653534033	0.212812522	-3.07093787	0.002133875	0.024205856	Gm5424	Downregulated
738.5509715	-0.652846201	0.230707213	-2.829760685	0.004658283	0.043578383	Jak3	Downregulated
231.9420455	-0.652099242	0.20022152	-3.256888877	0.001126405	0.014798436	Fzd5	Downregulated
230.9650516	-0.651516476	0.208587464	-3.123468991	0.001787327	0.02102622	Prrg1	Downregulated
2024.102591	-0.651073623	0.126473796	-5.14789343	2.63428074054625e-07	1.34767011395495e-05	Myh10	Downregulated
1115.930542	-0.648904194	0.119407947	-5.434346784	5.49975300774923e-08	3.23084349694774e-06	Pkp2	Downregulated
931.498593	-0.648654892	0.163370467	-3.970453797	7.17358669109654e-05	0.001666313	Cd72	Downregulated
925.6357647	-0.648643007	0.124895863	-5.19347072	2.06409417711684e-07	1.06656371359382e-05	Lrba	Downregulated
425.499927	-0.64832478	0.162758627	-3.983351246	6.79502103035222e-05	0.001595487	Mad2l2	Downregulated
13988.2872	-0.64506451	0.148489312	-4.344181407	1.39795961785996e-05	0.000429393	Sat1	Downregulated
1336.551455	-0.642509996	0.146367464	-4.389705059	1.13504502079524e-05	0.000359353	Celsr3	Downregulated
2694.994308	-0.641963116	0.185758425	-3.455903091	0.000548452	0.008694645	Jund	Downregulated
1298.240487	-0.640743421	0.119487349	-5.362437316	8.2106465445507e-08	4.62972588004775e-06	Fbxo8	Downregulated
1172.630884	-0.640637615	0.180747237	-3.544384005	0.000393532	0.006624651	Ifnlr1	Downregulated
975.4515395	-0.638213434	0.154757548	-4.123956734	3.72418880600811e-05	0.000983568	Dhodh	Downregulated
1935.122576	-0.635732703	0.109958135	-5.781588601	7.3998490575139e-09	5.39281452540518e-07	Aga	Downregulated
677.2722798	-0.634815408	0.194787134	-3.259021242	0.001117973	0.014725219	Rgs3	Downregulated
663.9945638	-0.633346863	0.211468267	-2.994997181	0.002744474	0.029122335	Ppm1e	Downregulated
1747.052622	-0.633019405	0.18718635	-3.381760509	0.000720229	0.010577509	Kxd1	Downregulated
1116.767438	-0.632098009	0.183530229	-3.444108434	0.000572946	0.008986816	Nme4	Downregulated
133.3437565	-0.631430028	0.207399442	-3.044511698	0.002330584	0.025868162	Tspear	Downregulated
2491.054702	-0.631312377	0.193192127	-3.267795564	0.001083886	0.01445976	Nlrc5	Downregulated
7557.015535	-0.631242474	0.123538856	-5.109667464	3.2272632633396e-07	1.58289579106657e-05	Man2b1	Downregulated
217.3830027	-0.630897176	0.169391393	-3.724493698	0.000195708	0.003765482	Gstt3	Downregulated
433.1315201	-0.630706981	0.166510032	-3.78780168	0.000151986	0.00309154	Smim11	Downregulated
1106.513464	-0.630663271	0.155698429	-4.050543577	5.10987921157051e-05	0.001250926	Igsf3	Downregulated
522.5060817	-0.628985806	0.207911033	-3.025264209	0.00248416	0.027143051	Gm13822	Downregulated
1548.652548	-0.628703676	0.179339921	-3.505653798	0.000455487	0.007462649	Emp1	Downregulated
2740.470169	-0.62866525	0.127096656	-4.946355569	7.56157843869294e-07	3.4769757999347e-05	Lyst	Downregulated
1290.146702	-0.628314187	0.109391493	-5.743720727	9.26184954573718e-09	6.59426615122762e-07	Nipsnap1	Downregulated
855.1366369	-0.62816076	0.224901468	-2.793048734	0.005221382	0.047509046	Fbxw9	Downregulated
2335.378953	-0.628148129	0.130598458	-4.80976682	1.5110646715634e-06	6.48498588212627e-05	Dtx3l	Downregulated
3825.316058	-0.62607049	0.21421245	-2.922661551	0.003470535	0.034504357	F10	Downregulated
463.7788397	-0.626057797	0.219256419	-2.855368159	0.004298697	0.04107289	Mettl23	Downregulated
661.0078244	-0.625842223	0.154456957	-4.051887573	5.08060787351197e-05	0.001245959	Smad1	Downregulated
572.3829142	-0.624790009	0.182031202	-3.432323703	0.000598433	0.009218133	Icosl	Downregulated
2436.961865	-0.624715904	0.097598224	-6.400894168	1.5446962040463e-10	1.58050042069638e-08	Sfmbt2	Downregulated
2473.090991	-0.624609029	0.148613572	-4.202907054	2.63508808148897e-05	0.000739973	Tcn2	Downregulated
234.6703412	-0.623482364	0.168177918	-3.707278398	0.000209499	0.003981246	Gm11993	Downregulated
4781.494405	-0.623255118	0.175845938	-3.544324798	0.00039362	0.006624651	Adam8	Downregulated
1908.961323	-0.62222094	0.179916075	-3.458395484	0.000543403	0.008637425	Arhgap44	Downregulated
562.0012	-0.622212399	0.160866991	-3.867868692	0.000109791	0.002382398	Scoc	Downregulated
816.8599734	-0.621366258	0.148532468	-4.183369909	2.87219476316971e-05	0.000792418	Pip5k1b	Downregulated
5316.225669	-0.621241001	0.107925837	-5.756184222	8.60364930077992e-09	6.18262240451394e-07	Glg1	Downregulated
4547.140697	-0.618271993	0.113272613	-5.458265487	4.8080836950013e-08	2.91313306226549e-06	Akap13	Downregulated
670.1145034	-0.618193852	0.142721684	-4.331464112	1.48121092476242e-05	0.000449601	R3hcc1	Downregulated
141.9252267	-0.617214132	0.203599227	-3.031515102	0.002433297	0.02673491	Fbxl2	Downregulated
610.4610234	-0.615653783	0.185300498	-3.322461561	0.00089227	0.012419429	Lamc2	Downregulated
777.5634565	-0.612717316	0.201131299	-3.046354893	0.002316343	0.025746397	Neil1	Downregulated
1464.035348	-0.61268753	0.110415908	-5.548906342	2.8746211173033e-08	1.83524364720397e-06	Apobec3	Downregulated
6919.208962	-0.611372732	0.124858976	-4.896506049	9.75556468201124e-07	4.39427038883597e-05	Colgalt1	Downregulated
554.9900559	-0.610120009	0.192497398	-3.169497436	0.001527028	0.018606138	Rgs11	Downregulated
1874.30211	-0.609287714	0.129452755	-4.706641551	2.51831142879012e-06	0.000102121	Itpr1	Downregulated
286.2705088	-0.607232275	0.185881437	-3.266772016	0.001087812	0.01445976	Rusc1	Downregulated
1921.152155	-0.606344912	0.100743861	-6.018678532	1.75846696615522e-09	1.48460735667203e-07	Jade1	Downregulated
1159.150373	-0.606321233	0.189702522	-3.196168547	0.001392657	0.017284007	Stab1	Downregulated
165.026718	-0.605522034	0.178034888	-3.401142565	0.000671048	0.010085306	Gm13394	Downregulated
4170.978068	-0.605247727	0.146867424	-4.121048144	3.7715259391592e-05	0.000987628	Macf1	Downregulated
715.8105524	-0.604326119	0.195047042	-3.098360855	0.001945943	0.022486779	Rnf150	Downregulated
566.090391	-0.604229002	0.206190651	-2.930438402	0.003384841	0.03393627	P4ha2	Downregulated
2332.214069	-0.603991758	0.172519184	-3.501012145	0.000463495	0.007545831	Trafd1	Downregulated
449.8871982	-0.60346946	0.207545282	-2.907652032	0.003641533	0.035788506	Tspan32	Downregulated
844.6345586	-0.601831558	0.168831402	-3.564689691	0.000364287	0.006238453	Rab3d	Downregulated
1120.767599	-0.600454873	0.124232197	-4.83332732	1.34269748995095e-06	5.84357076612457e-05	Adamts10	Downregulated
547.7873362	-0.599021474	0.12529257	-4.780981607	1.74441324091011e-06	7.38388618412634e-05	Rogdi	Downregulated
2429.604045	-0.598415775	0.138597097	-4.317664565	1.57688831541797e-05	0.000473066	Necap1	Downregulated
825.2012894	-0.598010582	0.206034238	-2.902481592	0.003702189	0.036250497	Aldh6a1	Downregulated
2854.628758	-0.597904013	0.14542556	-4.111409384	3.93251214074717e-05	0.001019418	Ets2	Downregulated
5179.557833	-0.596594308	0.145394864	-4.103269493	4.0735228759774e-05	0.001045447	Nt5dc2	Downregulated
986.8936333	-0.595700051	0.171379411	-3.475913741	0.000509116	0.00818506	Prmt9	Downregulated
619.6518649	-0.593851434	0.111310744	-5.335077397	9.55038117084531e-08	5.28865193869391e-06	Nmnat1	Downregulated
1188.824883	-0.593850926	0.15107166	-3.930922088	8.46206931198083e-05	0.001908598	Mpc1-ps	Downregulated
494.3552167	-0.591529234	0.180438205	-3.278292606	0.001044371	0.014067592	4921524J17Rik	Downregulated
659.6240298	-0.591215059	0.157320612	-3.758026688	0.000171259	0.003392238	Ddx25	Downregulated
1193.488222	-0.584772738	0.131116124	-4.459960544	8.19747428692995e-06	0.000273544	Dcaf4	Downregulated
351.6768716	-0.584639293	0.181852977	-3.214900873	0.001304896	0.016498068	Psd3	Downregulated
787.877946	-0.582034602	0.146566661	-3.971125478	7.15338881630011e-05	0.001666313	AU022252	Downregulated
331.7895998	-0.578534023	0.155155336	-3.728740745	0.000192439	0.003716653	Gtpbp6	Downregulated
3215.465638	-0.578189948	0.143056497	-4.041689547	5.30674602305127e-05	0.001293205	Ptgr1	Downregulated
1453.729554	-0.577546591	0.149869021	-3.853675616	0.000116358	0.00249338	Chst11	Downregulated
2220.931788	-0.577255221	0.20104065	-2.871335819	0.00408741	0.039346101	Mexis	Downregulated
401.326007	-0.576317268	0.132705747	-4.342820713	1.40664923600956e-05	0.000430523	Zfp940	Downregulated
956.5858305	-0.575259254	0.128490757	-4.477047759	7.56823235847132e-06	0.000256987	Cnp	Downregulated
900.3789108	-0.574587237	0.140054584	-4.102595019	4.08541987873014e-05	0.001046762	Gale	Downregulated
1267.200783	-0.574022986	0.171711036	-3.342959198	0.000828901	0.01173833	Klhl26	Downregulated
228.9170807	-0.573721375	0.195078902	-2.940970901	0.003271853	0.033050112	Nmrk1	Downregulated
605.0831124	-0.57341825	0.201879671	-2.840396192	0.004505754	0.042447495	Prelid2	Downregulated
3777.721335	-0.572867956	0.180641574	-3.171296311	0.001517603	0.018505888	F7	Downregulated
395.825669	-0.572526131	0.185474878	-3.08681228	0.002023153	0.023205432	Gm11249	Downregulated
2525.086048	-0.571670902	0.135628523	-4.214975495	2.49805311787058e-05	0.000706867	Pam	Downregulated
2597.006785	-0.570699486	0.119864805	-4.761193126	1.92451768455729e-06	8.05793989875615e-05	Parp9	Downregulated
419.9295612	-0.570462471	0.180786067	-3.155455943	0.001602475	0.01934237	Gm12070	Downregulated
761.8920757	-0.570136075	0.12070074	-4.723550787	2.31762047188206e-06	9.54859634415408e-05	Wdr83	Downregulated
145.5700572	-0.569693578	0.20211638	-2.818641316	0.004822738	0.044644276	Shcbp1l	Downregulated
295.9440876	-0.56947015	0.153787795	-3.702960637	0.000213098	0.00403971	Ccdc77	Downregulated
843.9119819	-0.56886699	0.194680744	-2.92205063	0.00347735	0.034549877	Mis18a	Downregulated
752.2869347	-0.567580458	0.164600658	-3.448227157	0.000564279	0.008896035	Gm5559	Downregulated
1505.624561	-0.566774528	0.192290488	-2.947491229	0.003203638	0.032541889	Itpk1	Downregulated
594.2437732	-0.565859603	0.138694971	-4.079885514	4.50578865304195e-05	0.001125258	Eml5	Downregulated
2595.882728	-0.565255648	0.096350455	-5.866662977	4.44653191027264e-09	3.40093653533229e-07	Cog4	Downregulated
6584.803987	-0.564744274	0.201707467	-2.799818383	0.005113137	0.046827481	Slfn2	Downregulated
1333.751136	-0.562801887	0.16265904	-3.46000989	0.000540156	0.008603508	Dhrs3	Downregulated
623.969492	-0.562533834	0.167488222	-3.358647124	0.00078325	0.011246482	Ggct	Downregulated
6013.580319	-0.562482347	0.115499742	-4.869987888	1.11605089201289e-06	4.97065765811611e-05	Fndc3a	Downregulated
1415.578108	-0.562411799	0.171294128	-3.283310434	0.001025956	0.013880055	Ddah1	Downregulated
869.185428	-0.562091718	0.116414295	-4.828373694	1.37652598697644e-06	5.95723431338545e-05	Tom1l1	Downregulated
2919.023231	-0.561511327	0.105328708	-5.331037825	9.76530742454937e-08	5.35014183366269e-06	Bcat2	Downregulated
1960.571736	-0.561369309	0.106556011	-5.268302619	1.3769098611536e-07	7.31039771643404e-06	Ndufb7	Downregulated
2097.71078	-0.55983853	0.145963057	-3.835480994	0.000125319	0.002645048	Prmt7	Downregulated
516.6689486	-0.559340296	0.163029794	-3.430908438	0.000601564	0.009257129	Angel1	Downregulated
1653.59943	-0.559164264	0.143346466	-3.900788619	9.58798422892934e-05	0.002125314	Asrgl1	Downregulated
1455.164004	-0.558786382	0.109147002	-5.119576112	3.06223165011837e-07	1.52126942103951e-05	Ogfod1	Downregulated
1764.131249	-0.558719115	0.090078041	-6.202611747	5.55337252260095e-10	5.10711937346337e-08	Rbl2	Downregulated
238.845507	-0.557905578	0.169038584	-3.300462911	0.000965255	0.013209199	Tm7sf2	Downregulated
4313.664714	-0.557493199	0.105061252	-5.306363539	1.1183381172054e-07	6.04137199679139e-06	Cope	Downregulated
319.5570145	-0.557122864	0.187646493	-2.969002267	0.002987684	0.031042177	Zfand1	Downregulated
1211.352024	-0.555982083	0.125352406	-4.435352318	9.19218301844845e-06	0.000301527	Chd9	Downregulated
1940.170206	-0.554889505	0.13169871	-4.213325297	2.51638239709069e-05	0.000710752	Hook2	Downregulated
2595.055619	-0.554583504	0.151821391	-3.652868012	0.000259328	0.004730355	Mrpl34	Downregulated
5116.838858	-0.553852908	0.123776684	-4.474614221	7.6549396923637e-06	0.000258794	Gfpt1	Downregulated
389.3279528	-0.553582756	0.17098929	-3.237528827	0.001205698	0.01562754	Ppm1k	Downregulated
754.880961	-0.55335552	0.178336795	-3.102867912	0.001916552	0.022213595	Gna15	Downregulated
720.2027342	-0.55294773	0.168087144	-3.289649145	0.001003124	0.013654857	Tnfsf13b	Downregulated
3442.033293	-0.551091143	0.146339275	-3.765845786	0.000165986	0.003313291	Pgpep1	Downregulated
4333.743352	-0.550798663	0.160268577	-3.436722745	0.000588798	0.009099393	Plxnc1	Downregulated
4216.226142	-0.550348924	0.165833704	-3.318679562	0.000904442	0.012532396	Kdm7a	Downregulated
1919.924881	-0.55012432	0.144823588	-3.798582327	0.000145526	0.002985894	Zbtb38	Downregulated
2073.601106	-0.550016187	0.128172901	-4.291204945	1.77706209442249e-05	0.000526979	Abca7	Downregulated
732.3775507	-0.549144265	0.183650206	-2.990164164	0.002788276	0.029425448	Hebp1	Downregulated
2192.765611	-0.547914655	0.166845637	-3.283961548	0.001023589	0.013872323	Tcp11l2	Downregulated
6015.889115	-0.547162553	0.082422645	-6.638497896	3.16895870348344e-11	3.85515054872591e-09	Tecr	Downregulated
1660.61889	-0.544276456	0.1578213	-3.448688207	0.000563317	0.008889932	Fhod1	Downregulated
1305.399769	-0.543694517	0.131232743	-4.142979144	3.42823132256615e-05	0.00091321	Clip2	Downregulated
547.6498822	-0.541886121	0.193715	-2.797336923	0.005152577	0.047028513	Mthfsl	Downregulated
1341.617991	-0.541256386	0.11584734	-4.672152051	2.98060172134528e-06	0.000117475	Kif13b	Downregulated
1361.864595	-0.540003585	0.136757286	-3.948627537	7.86005368539165e-05	0.001783228	Sgsm2	Downregulated
637.6392635	-0.539292153	0.191757685	-2.812362667	0.004917902	0.045335074	Sorbs1	Downregulated
8109.766697	-0.53786804	0.162182193	-3.31644326	0.000911711	0.012599226	Isyna1	Downregulated
348.6808827	-0.537124221	0.171701502	-3.128244156	0.00175854	0.020803559	Rbpms2	Downregulated
1296.953901	-0.535814694	0.12599508	-4.252663619	2.11242767867911e-05	0.000613478	Stat1	Downregulated
506.8671514	-0.534192178	0.189225763	-2.823041475	0.004757042	0.044301564	Ethe1	Downregulated
795.3429499	-0.534123474	0.149566744	-3.571137949	0.000355434	0.006122017	Dera	Downregulated
2928.130974	-0.533056231	0.182775141	-2.916459147	0.003540291	0.035084986	Wdfy2	Downregulated
946.0464649	-0.531163849	0.117153904	-4.533897977	5.79050062603345e-06	0.000205191	Tcf4	Downregulated
397.6658031	-0.529966685	0.156155765	-3.393833621	0.000689216	0.010268447	Dusp19	Downregulated
845.0200399	-0.529855146	0.175261949	-3.023218387	0.002501017	0.027288637	Cask	Downregulated
971.4408717	-0.529011611	0.103390225	-5.116650163	3.11009695440961e-07	1.53517565321497e-05	Antkmt	Downregulated
443.4480658	-0.52785603	0.172363998	-3.062449452	0.002195336	0.024793811	Sdhaf4	Downregulated
1705.669849	-0.527490954	0.116327621	-4.534528876	5.77322036255256e-06	0.000205049	Itpr2	Downregulated
8445.992878	-0.526814924	0.120038677	-4.388709851	1.14025075520271e-05	0.000360263	Clu	Downregulated
1538.726594	-0.525878581	0.118594843	-4.43424492	9.23955419291692e-06	0.000302439	Hpf1	Downregulated
518.9048811	-0.52379216	0.137553299	-3.807921478	0.00014014	0.002894598	Tmem273	Downregulated
4955.391939	-0.523710827	0.143509095	-3.649321513	0.000262934	0.004784839	Usp37	Downregulated
1615.476521	-0.523384465	0.130323376	-4.016044402	5.91831098410679e-05	0.001426488	Depdc5	Downregulated
2038.704485	-0.523378413	0.185246813	-2.825303202	0.004723589	0.044069721	St6gal1	Downregulated
1498.642893	-0.523103491	0.152734214	-3.424926721	0.000614965	0.009400854	Acaa2	Downregulated
2686.294313	-0.523046317	0.140274696	-3.728728919	0.000192448	0.003716653	Ndufa13	Downregulated
4336.227919	-0.522043105	0.12426596	-4.201014531	2.65721533212254e-05	0.000743731	Rassf8	Downregulated
1760.750209	-0.520896068	0.077563138	-6.715768382	1.87077753314416e-11	2.3691404005801e-09	Isoc1	Downregulated
1247.666302	-0.519796671	0.14461292	-3.594399927	0.00032514	0.005676174	Dgkh	Downregulated
1941.663836	-0.519167537	0.16201014	-3.204537303	0.001352798	0.016951113	Jak2	Downregulated
1852.106746	-0.519141611	0.089742971	-5.784760684	7.26156333398293e-09	5.31711628009651e-07	Vps26c	Downregulated
855.3204301	-0.518783105	0.10274244	-5.049355499	4.43303110253855e-07	2.10739478566832e-05	Nck2	Downregulated
3520.205842	-0.518634541	0.133550052	-3.883446951	0.000102986	0.002247364	Twsg1	Downregulated
1692.571537	-0.517509269	0.141834814	-3.648675914	0.000263595	0.004791234	Zfp36	Downregulated
1172.982753	-0.516156471	0.145875621	-3.538332632	0.000402662	0.006745429	Nxn	Downregulated
19545.3957	-0.51544916	0.125916297	-4.093585762	4.24752867252302e-05	0.00107845	Basp1	Downregulated
846.8768966	-0.514871923	0.157079746	-3.277774097	0.001046291	0.014068925	Tbc1d4	Downregulated
5523.563277	-0.514554242	0.091984372	-5.593931103	2.21985072674595e-08	1.45324973424682e-06	Psmb8	Downregulated
1303.276007	-0.51413552	0.160861324	-3.196141289	0.001392789	0.017284007	Cdk5rap3	Downregulated
572.9799517	-0.513292669	0.145385158	-3.530571331	0.000414663	0.006888759	Zfyve21	Downregulated
1785.046022	-0.512106521	0.12820423	-3.994458863	6.48421779609821e-05	0.001543623	Wdr59	Downregulated
3621.808689	-0.511958598	0.135737825	-3.771672329	0.000162157	0.003253672	Mri1	Downregulated
1726.29578	-0.511284124	0.124037968	-4.121996945	3.75602183166881e-05	0.000987628	Vps13a	Downregulated
1478.944401	-0.511231521	0.150468394	-3.397600703	0.000679796	0.010157488	Hmgn5	Downregulated
541.6928692	-0.51026346	0.134871426	-3.783332573	0.000154742	0.003137494	Pgm3	Downregulated
5907.708061	-0.510126279	0.138848276	-3.673983518	0.000238798	0.004407923	Flnb	Downregulated
8512.346957	-0.509269995	0.156378878	-3.256641822	0.001127386	0.014798737	Ago2	Downregulated
2510.513908	-0.509157559	0.125857099	-4.045521172	5.22068468899709e-05	0.001274243	Zfp330	Downregulated
922.3900559	-0.508700423	0.139985526	-3.633950154	0.000279115	0.005031883	Fcsk	Downregulated
3440.396099	-0.508624285	0.171347042	-2.968386717	0.002993674	0.031062638	Lsm4	Downregulated
414.1857108	-0.507861541	0.160112774	-3.171898958	0.001514457	0.018496727	Tln2	Downregulated
1210.703216	-0.506772936	0.123551192	-4.101724388	4.10082562100079e-05	0.001048969	Garre1	Downregulated
925.7845783	-0.506064866	0.162225147	-3.119521701	0.001811449	0.021218264	Pcmtd1	Downregulated
1157.587373	-0.50598502	0.158512463	-3.192083513	0.001412505	0.017472538	Ripk2	Downregulated
879.9516027	-0.505473503	0.171297228	-2.950856295	0.003168943	0.032338291	Sugp2	Downregulated
725.6080384	-0.505360138	0.161637279	-3.126507331	0.001768961	0.020894837	Kifc3	Downregulated
1187.269914	-0.5042665	0.15186135	-3.320571682	0.000898333	0.012492568	Tradd	Downregulated
444.8658993	-0.503746644	0.165949022	-3.035550549	0.00240097	0.026494905	Tcaf1	Downregulated
998.5704485	-0.503406874	0.161284659	-3.121232224	0.00180096	0.021143484	Tmt1a	Downregulated
980.2854429	-0.501834824	0.153374777	-3.271951445	0.001068079	0.014298466	Dennd3	Downregulated
446.5434989	-0.500813035	0.141557169	-3.53788536	0.000403345	0.006745429	Cklf	Downregulated
1620.129035	-0.500355914	0.156617109	-3.194771737	0.001399415	0.017352294	Nlgn2	Downregulated
1269.101309	0.500439028	0.114204595	4.381951769	1.17620850867999e-05	0.00037011	Nme6	Upregulated
1016.185819	0.50184828	0.153840387	3.262136097	0.00110576	0.014601708	Arhgef12	Upregulated
2305.665736	0.502616327	0.092205425	5.451049415	5.00734529982725e-08	2.97551864932042e-06	Zzz3	Upregulated
2337.961286	0.502677627	0.099248366	5.064845351	4.08732025329183e-07	1.94904623189379e-05	Bach1	Upregulated
579.0502633	0.504442007	0.144052612	3.50179007	0.000462144	0.007539724	D16Ertd472e	Upregulated
1303.01112	0.505619562	0.151273689	3.342415766	0.000830526	0.011750568	Kank3	Upregulated
2808.271659	0.507125406	0.150733535	3.364383413	0.000767149	0.011093601	Sesn2	Upregulated
422.7192031	0.508707326	0.181040821	2.809903988	0.004955628	0.045603307	Gm7901	Upregulated
7431.72767	0.508841109	0.180509202	2.818920613	0.004818543	0.044632191	Zfp36l2	Upregulated
1963.254319	0.508900683	0.140606164	3.619334102	0.000295362	0.005227199	Bmi1	Upregulated
1586.58574	0.510524475	0.145322597	3.513042597	0.000443006	0.007289084	Cldnd1	Upregulated
781.1641841	0.510803207	0.148478743	3.440244698	0.000581188	0.009070062	Glrp1	Upregulated
4369.852129	0.512918826	0.109209152	4.696665226	2.64443336888157e-06	0.000106121	Npepl1	Upregulated
292.5349463	0.513844488	0.1593959	3.22369953	0.001265461	0.016171524	Gm10232	Upregulated
1480.405541	0.516183032	0.130309025	3.961222424	7.45670311373815e-05	0.001711829	Grwd1	Upregulated
7711.617592	0.516238271	0.121646859	4.243745161	2.1981997465186e-05	0.000633623	H1f0	Upregulated
6940.358619	0.516617363	0.112704287	4.583830616	4.5653410835803e-06	0.00016754	Tle3	Upregulated
8395.925995	0.517420808	0.141357714	3.660364847	0.000251856	0.00462685	Ppp1r15b	Upregulated
6176.798131	0.519317316	0.112712806	4.607438443	4.07659832543237e-06	0.000152502	Zswim8	Upregulated
711.0685076	0.520038861	0.095827365	5.426830449	5.73635720421783e-08	3.34440448321379e-06	Sco1	Upregulated
2522.002446	0.521879233	0.136707732	3.817481463	0.000134821	0.002811043	Nol10	Upregulated
2837.028449	0.52210022	0.171149931	3.050542973	0.00228428	0.025518373	Fem1a	Upregulated
672.1239112	0.52294809	0.140527942	3.721310385	0.000198192	0.003794376	Zfp654	Upregulated
4781.825519	0.523585915	0.112983825	4.634167003	3.5837760060558e-06	0.000137393	Slc6a17	Upregulated
1642.361795	0.524227553	0.095557777	5.485974783	4.11195557259016e-08	2.5210203808142e-06	Ryk	Upregulated
1030.56319	0.524296591	0.158460958	3.308679939	0.000937369	0.012907625	Irf2bp1	Upregulated
873.7725888	0.524598838	0.116642555	4.497490962	6.87600829653191e-06	0.000236674	Armh3	Upregulated
1806.14801	0.528407802	0.143649573	3.678450216	0.000234655	0.004341829	Rrp12	Upregulated
980.9428468	0.531660807	0.114432212	4.646076464	3.38307650140529e-06	0.000131328	Gcc1	Upregulated
1576.820554	0.533374879	0.134745234	3.958395128	7.54550582079764e-05	0.001729645	Aen	Upregulated
6238.950166	0.534633217	0.096003302	5.568904454	2.56345998273489e-08	1.65713208088929e-06	Wapl	Upregulated
13840.14794	0.535715764	0.107103073	5.00187109	5.67765518080626e-07	2.63422740370741e-05	Slc38a1	Upregulated
352.9855422	0.538070468	0.139372792	3.86065644	0.000113083	0.002443538	Hdac10	Upregulated
1505.681584	0.538154859	0.13218888	4.071105359	4.6790579102617e-05	0.001156663	Usp36	Upregulated
3332.86319	0.539696033	0.156688501	3.444388247	0.000572353	0.008986643	Slc35c1	Upregulated
472.8057203	0.541455901	0.182425919	2.968086456	0.0029966	0.031072131	Hgh1	Upregulated
2199.061643	0.541637152	0.144038013	3.760376454	0.000169658	0.003369599	Tsr1	Upregulated
1053.747603	0.542204757	0.139273207	3.893101677	9.89706459558715e-05	0.002187549	4933430I17Rik	Upregulated
1843.377829	0.542991472	0.17174666	3.161583872	0.001569136	0.019059084	Erf	Upregulated
2075.927596	0.544033909	0.129561657	4.199034823	2.68055099369917e-05	0.000748906	Zranb3	Upregulated
987.0911541	0.546945624	0.146415706	3.73556662	0.000187293	0.003639845	Sbsn	Upregulated
1259.393588	0.548057669	0.135091398	4.056939807	4.97198894204131e-05	0.001223204	Impact	Upregulated
2052.014348	0.549209894	0.146053077	3.760344574	0.000169679	0.003369599	Orai2	Upregulated
277.7025076	0.55258059	0.171522553	3.221620591	0.001274678	0.01624899	Gm4202	Upregulated
1706.516097	0.55367679	0.16474798	3.360750108	0.000777311	0.01118199	Gpr146	Upregulated
8122.91642	0.55786087	0.131984967	4.226700066	2.37143427221852e-05	0.000678494	Slc7a1	Upregulated
5626.057623	0.557955223	0.162164552	3.440673169	0.000580269	0.009070062	Ddx21	Upregulated
2332.335811	0.560696065	0.19364216	2.895526814	0.003785227	0.036959716	Orc2	Upregulated
13164.27695	0.562738465	0.084911796	6.627329638	3.41813763284755e-11	4.09381600213137e-09	Eif2s3x	Upregulated
2843.152174	0.563639759	0.144824017	3.891894252	9.94645988460188e-05	0.002192194	Ccdc86	Upregulated
2118.824933	0.564311517	0.193893306	2.910422894	0.0036094	0.035564561	Atp6v0a2	Upregulated
7522.359906	0.566074194	0.142001038	3.98640884	6.7080883727572e-05	0.001579878	Sf3b4	Upregulated
7254.338587	0.568273786	0.122475163	4.639910413	3.4856024959365e-06	0.000134631	Ap3d1	Upregulated
1001.736509	0.571129908	0.19870398	2.874275133	0.00404956	0.039128021	Herpud1	Upregulated
10239.72308	0.574646463	0.167211257	3.436649385	0.000588957	0.009099393	Nolc1	Upregulated
412.4108226	0.575780826	0.125786677	4.577438865	4.70703288409956e-06	0.000171114	Arl6	Upregulated
2304.641455	0.576556025	0.097789818	5.895869692	3.72713027052494e-09	2.98785929699029e-07	Gm43351	Upregulated
185.3151299	0.577439511	0.198210759	2.913260175	0.003576765	0.035294799	Hoxc5	Upregulated
1225.593474	0.580057636	0.13408286	4.326113248	1.51763418822718e-05	0.000459754	Greb1	Upregulated
3306.185578	0.581311717	0.089673592	6.482529632	9.01973622787926e-11	9.67742532782879e-09	Cggbp1	Upregulated
890.7709812	0.581582809	0.098921232	5.87925159	4.12125570961615e-09	3.19966837756631e-07	Tfb2m	Upregulated
2541.873073	0.583829974	0.152334116	3.832562207	0.000126816	0.002672987	Plcl2	Upregulated
4528.950949	0.587076264	0.168736272	3.479253489	0.000502813	0.00810058	Cd47	Upregulated
5834.718114	0.588699533	0.126124772	4.667596397	3.04743783842558e-06	0.0001195	Ulbp1	Upregulated
162.7645354	0.589415818	0.207360111	2.842474451	0.004476482	0.042326588	Elapor2	Upregulated
727.1276858	0.594222679	0.158291096	3.753986762	0.000174044	0.003435897	Gas8	Upregulated
315.9464489	0.596494986	0.208131499	2.865952482	0.004157566	0.039872379	Foxl2	Upregulated
960.8298738	0.597289492	0.145987478	4.091374814	4.28823409517753e-05	0.001084341	St7l	Upregulated
475.5126254	0.5992302	0.188254429	3.183086867	0.001457139	0.017909941	St14	Upregulated
429.6478047	0.600259364	0.211214866	2.841937095	0.004484034	0.042342246	Fut8	Upregulated
3124.832143	0.602169258	0.152306897	3.953657187	7.69656609621761e-05	0.001753864	Ptpn7	Upregulated
1978.79225	0.606733359	0.200185505	3.030855607	0.002438618	0.026758987	Lbp	Upregulated
6029.15203	0.607474515	0.164471993	3.693483028	0.000221203	0.004142534	H2ax	Upregulated
1271.033318	0.608386492	0.189202922	3.215523773	0.001302067	0.01648518	Sh3tc1	Upregulated
3368.170229	0.610422098	0.133676687	4.56640653	4.96156118334117e-06	0.000179523	H2bc21	Upregulated
237.1742703	0.61276788	0.185506783	3.303210101	0.000955847	0.013115313	Gm15246	Upregulated
232.3670923	0.613429098	0.202952229	3.022529502	0.002506716	0.027305355	Cnbd2	Upregulated
3867.096893	0.613756833	0.188696759	3.252609303	0.001143506	0.014946843	Slc7a5	Upregulated
1033.66783	0.62052546	0.121237336	5.118270338	3.08350413577119e-07	1.52692752877131e-05	Cblb	Upregulated
241.1022567	0.620814387	0.210765685	2.945519266	0.003224131	0.032707038	Mblac1	Upregulated
5973.538153	0.626197975	0.173738845	3.604248515	0.000313057	0.005502545	Nop58	Upregulated
1415.221426	0.628519532	0.150000363	4.190120066	2.78806887089666e-05	0.000774742	Chpf	Upregulated
828.5777817	0.628839532	0.187704444	3.350157939	0.000807655	0.011521947	Tsr2	Upregulated
648.2888432	0.629696081	0.197647977	3.185947517	0.001442808	0.017776219	Mmp9	Upregulated
11260.04641	0.634519562	0.189803539	3.343033364	0.000828679	0.01173833	Atf4	Upregulated
600.4202508	0.641538216	0.226981303	2.826392336	0.004707557	0.043973247	Gm10154	Upregulated
1776.721193	0.646203086	0.110062456	5.871239935	4.32547719035087e-09	3.34143112954605e-07	Riox2	Upregulated
829.5312722	0.64835989	0.186763247	3.471560379	0.000517443	0.008293043	Tsen15	Upregulated
1799.104406	0.656927226	0.12335065	5.325689213	1.00570962337916e-07	5.47120200042536e-06	Chmp1b	Upregulated
1133.849577	0.657020094	0.175846829	3.736320403	0.000186733	0.003638109	Zan	Upregulated
1110.395766	0.661385734	0.1447617	4.568789497	4.90549155441448e-06	0.00017791	Ublcp1	Upregulated
996.5382887	0.666608993	0.183076492	3.641150143	0.000271423	0.004904657	Fgd2	Upregulated
214.4289061	0.667487405	0.240536827	2.774990475	0.005520332	0.04976029	Otud1	Upregulated
1188.355615	0.668286028	0.129909355	5.144248682	2.68593548803678e-07	1.35960159386233e-05	Aatf	Upregulated
811.6249806	0.67684748	0.199995528	3.384313069	0.000713566	0.010509622	C920009B18Rik	Upregulated
662.4439753	0.679393626	0.195641623	3.472643583	0.000515359	0.00827682	Mst1	Upregulated
5275.676634	0.679672703	0.134087165	5.068887097	4.00148489327521e-07	1.91402295978644e-05	Sgsm1	Upregulated
277.2913187	0.680195149	0.17330092	3.924936742	8.67525319229165e-05	0.001950985	Gm7887	Upregulated
254.4437411	0.689808505	0.207325175	3.327181586	0.000877292	0.012266207	Gm29243	Upregulated
352.70143	0.694549396	0.208167498	3.336492976	0.000848426	0.011916525	Zc3h8	Upregulated
988.4754001	0.695179301	0.180160547	3.85866558	0.000114008	0.00244982	Trmt61a	Upregulated
796.4977921	0.701256316	0.230380008	3.043911328	0.00233524	0.025893543	Lrrc14	Upregulated
306.348037	0.701947314	0.219422511	3.199067001	0.001378731	0.017150884	Atp5pb-ps	Upregulated
2798.110972	0.708401933	0.095381125	7.427066251	1.11032755908203e-13	1.9274787402042e-11	Tfg	Upregulated
137.5988514	0.709686257	0.25500413	2.783038288	0.005385245	0.048693746	Gm17399	Upregulated
145.413875	0.71088131	0.203033263	3.501304653	0.000462986	0.007545504	Rflnb	Upregulated
2289.743086	0.711353618	0.107260182	6.632038141	3.3108299566331e-11	3.9962752210923e-09	Pcnp	Upregulated
1035.837825	0.722768331	0.133635914	5.408488719	6.35587898233836e-08	3.66411680138536e-06	Adra1a	Upregulated
87.58765522	0.726339988	0.258494166	2.809889284	0.004955855	0.045603307	Rbm3-ps	Upregulated
160.6449046	0.732239887	0.259408629	2.822727566	0.004761702	0.044318246	Lbx1	Upregulated
111.1962576	0.734675643	0.256626359	2.862822224	0.004198861	0.040218474	H2ac25	Upregulated
2847.835884	0.738229195	0.157389914	4.69044792	2.72607611855804e-06	0.000109114	Tatdn2	Upregulated
1851.592123	0.738677184	0.178924983	4.128418357	3.65267086900685e-05	0.000966332	Fabp4	Upregulated
438.7774638	0.743666461	0.163508959	4.548169513	5.41145407182104e-06	0.000193984	Cimap3	Upregulated
231.4980182	0.747342757	0.166343432	4.492769849	7.03027501760027e-06	0.000240443	Gm16104	Upregulated
830.9511385	0.75042501	0.183784096	4.083187981	4.44220604672422e-05	0.001115969	4930453N24Rik	Upregulated
1264.262242	0.755608022	0.174138189	4.339128738	1.43048709987629e-05	0.000435918	Rbmx	Upregulated
587.5119614	0.761893275	0.139960894	5.443615383	5.22098877532896e-08	3.07878918239819e-06	Klhl15	Upregulated
141.6325233	0.76458536	0.254991037	2.998479351	0.002713305	0.028870915	2210417A02Rik	Upregulated
180.9301862	0.777495145	0.203559297	3.819502018	0.000133721	0.002795663	Ttc39aos1	Upregulated
1738.143087	0.778641938	0.096232955	8.091219243	5.9070418001755e-16	1.44863167956685e-13	Zbtb11	Upregulated
549.8552844	0.786250272	0.191096276	4.114419651	3.88154729327195e-05	0.001007898	Gm7353	Upregulated
494.9856274	0.786843852	0.202520923	3.885247219	0.000102226	0.00223393	Il17ra	Upregulated
149.8467824	0.788159489	0.229339178	3.436654382	0.000588947	0.009099393	Mttp	Upregulated
215.175136	0.788914694	0.19950537	3.954353176	7.67419803742951e-05	0.001751349	Mfng	Upregulated
919.9165611	0.796953595	0.239175957	3.332080727	0.000861992	0.01209608	Cebpa	Upregulated
1860.219481	0.797518653	0.099727278	7.996996072	1.27491304093174e-15	2.9399114152829e-13	Zfx	Upregulated
247.4091786	0.799981854	0.18663014	4.286455844	1.81546267596005e-05	0.000536308	Gm13203	Upregulated
571.5961184	0.802992744	0.172072335	4.666599927	3.06224752303626e-06	0.000119777	2310034O05Rik	Upregulated
106.1076122	0.807025819	0.259941508	3.104643901	0.001905082	0.022113841	Peg12	Upregulated
816.5495123	0.809869554	0.20231606	4.002991923	6.25464382216907e-05	0.001502865	Atp13a4	Upregulated
364.5020224	0.816400851	0.201172665	4.058209647	4.94503660065685e-05	0.001218514	Sgsh	Upregulated
677.4454095	0.817922984	0.115458351	7.084138818	1.39911606275914e-12	1.94741830357015e-10	Arl13b	Upregulated
379.2733895	0.835572661	0.256799277	3.253796779	0.001138737	0.014897111	Magi1	Upregulated
326.9756228	0.844966209	0.299547554	2.820808245	0.004790283	0.044503829	Slc1a4	Upregulated
674.337268	0.846646238	0.216573431	3.909280263	9.25715162074511e-05	0.00206085	Tchh	Upregulated
352.8463561	0.85136106	0.253634832	3.356640934	0.000788955	0.011307379	Csf3r	Upregulated
180.2691952	0.853689289	0.283994786	3.00600339	0.00264706	0.028408667	Ufsp1	Upregulated
1065.890584	0.865602848	0.182588728	4.740724447	2.12955396297846e-06	8.86835814771354e-05	Hal	Upregulated
442.2010364	0.891722133	0.220681718	4.040761248	5.3277977422389e-05	0.001296291	Fbxo32	Upregulated
85.35062718	0.895712885	0.316327193	2.831602551	0.004631538	0.043420668	Pknox2	Upregulated
76.2550449	0.89630481	0.322062032	2.783019176	0.005385562	0.048693746	Kpna2rt	Upregulated
107.5456554	0.910039961	0.206586598	4.405125847	1.0572248281545e-05	0.000338181	Trap1a	Upregulated
119.9135891	0.924693232	0.313448645	2.950062941	0.003177092	0.032378675	Apoc1	Upregulated
2902.189904	0.931030157	0.146095367	6.372756203	1.85660899411154e-10	1.87481104307342e-08	Nfkbiz	Upregulated
12551.01239	0.937564213	0.085082892	11.01942108	3.08033772098777e-28	2.5048009362769e-25	Tomm70a	Upregulated
196.2059527	0.937966315	0.285669246	3.283399696	0.001025631	0.013880055	H3c15	Upregulated
2829.727791	0.93994477	0.145246898	6.47135867	9.71255784874894e-11	1.03488978457359e-08	H1f2	Upregulated
62.19628662	0.941872799	0.305209908	3.085983697	0.002028799	0.023252931	Fzd3	Upregulated
628.47655	0.942516617	0.21285616	4.427950857	9.51325687292328e-06	0.000308781	Mcemp1	Upregulated
91.04883788	0.944291846	0.3105205	3.040996798	0.002357963	0.026115078	Gm39460	Upregulated
243.1716364	0.957011851	0.206896639	4.62555532	3.73596071492603e-06	0.000141126	Raet1d	Upregulated
208.4886528	0.959183683	0.262165229	3.65869909	0.000253499	0.004645974	Arhgap22	Upregulated
132.4994985	0.979832674	0.312991991	3.130535936	0.001744876	0.020705332	Foxc1	Upregulated
64.91026857	0.979891019	0.32766023	2.990570505	0.002784568	0.029425448	Slamf9	Upregulated
3853.908734	1.000488341	0.164483914	6.082590811	1.18255877100023e-09	1.03809846658827e-07	Wdr77	Upregulated
326.3616202	1.013107871	0.209821678	4.828423254	1.37618351348866e-06	5.95723431338545e-05	Naip1	Upregulated
794.9643155	1.013623263	0.19975223	5.07440273	3.88715008639812e-07	1.87676465108909e-05	Cmss1	Upregulated
1456.824629	1.02686707	0.156928477	6.543535564	6.00811883977241e-11	6.72648087496259e-09	Tdrd5	Upregulated
240.7582815	1.03645871	0.312439023	3.317315164	0.00090887	0.012571214	Ptger4	Upregulated
133.1979696	1.038958632	0.313836977	3.310504206	0.000931281	0.012839195	Tshz1	Upregulated
243.6695541	1.039906602	0.329170264	3.159175403	0.001582162	0.019172085	H3c8	Upregulated
581.3394967	1.043027672	0.17052444	6.116587595	9.56003477529803e-10	8.53771891782396e-08	Tenm4	Upregulated
1840.46146	1.058162865	0.130024287	8.138193945	4.01217778951973e-16	9.99808820130319e-14	Trmt10c	Upregulated
1588.291649	1.059855285	0.145453455	7.286559729	3.1796985798066e-13	5.11732740187625e-11	Ift57	Upregulated
151.848133	1.059957357	0.237909896	4.455289065	8.3780233754855e-06	0.000275992	Gm9575	Upregulated
101.5013629	1.069643773	0.269766323	3.965075255	7.33727949162025e-05	0.00169702	Ovgp1	Upregulated
151.7710885	1.06976537	0.268421675	3.985391162	6.73690520825646e-05	0.001584249	Lats2	Upregulated
117.4041551	1.088189555	0.303491204	3.585571975	0.00033634	0.005840391	4933431K14Rik	Upregulated
172.361956	1.096588248	0.226247	4.846863162	1.25428876974171e-06	5.4818623733791e-05	Pde6b	Upregulated
37.01245976	1.176209361	0.384322677	3.06047348	0.002209873	0.024903386	Irs1	Upregulated
87.76640285	1.17868048	0.345716417	3.409385333	0.000651094	0.009842866	Acta2	Upregulated
54.03259495	1.187704215	0.341533814	3.477559662	0.000506	0.008143444	Rpl21-ps1	Upregulated
411.7764459	1.221115613	0.22004521	5.549385107	2.8667607335885e-08	1.83524364720397e-06	Astn2	Upregulated
1675.293027	1.228339402	0.121292078	10.12711982	4.1880385524086e-24	2.69604981811304e-21	Dennd2d	Upregulated
48.24331503	1.231075477	0.416218088	2.957765438	0.003098778	0.031878252	Cpeb1os1	Upregulated
1206.284889	1.247975809	0.422876022	2.951162383	0.003165804	0.032327612	Filip1l	Upregulated
208.312748	1.259225431	0.334695359	3.762303228	0.000168356	0.003351928	C1s1	Upregulated
69.71730159	1.261612351	0.392095546	3.217614596	0.001292614	0.016403039	Cxcr3	Upregulated
196.5449209	1.266833234	0.190637682	6.645240449	3.02722471205183e-11	3.74164974409607e-09	Slc22a15	Upregulated
1547.949811	1.274596038	0.201595336	6.322547265	2.57286288349018e-10	2.53189372929448e-08	Dubr	Upregulated
59.80268397	1.280807446	0.424122962	3.019896492	0.002528611	0.027486474	C1s2	Upregulated
2263.580505	1.31989809	0.163502883	8.07262884	6.8800509956205e-16	1.63533519818979e-13	Dzip3	Upregulated
2955.520964	1.336831505	0.171344101	7.802028192	6.09200325528956e-15	1.32565422949611e-12	Cip2a	Upregulated
299.954075	1.347080275	0.184146526	7.315263033	2.56877714105308e-13	4.22208583290108e-11	Gm6088	Upregulated
6824.878758	1.352344831	0.089516774	15.10716682	1.45251983068213e-51	3.74023856400647e-48	Bbx	Upregulated
220.2874698	1.359484849	0.227048841	5.987631753	2.12918452180944e-09	1.77815680334896e-07	Gucy2c	Upregulated
44.04723058	1.364692387	0.42920685	3.179568053	0.001474947	0.018088738	Gm47863	Upregulated
210.2971008	1.384804828	0.282145289	4.908126712	9.19504420501388e-07	4.16608307822476e-05	Slc28a2	Upregulated
58.98393599	1.385888313	0.489220527	2.832849884	0.004613505	0.043277866	Axdnd1	Upregulated
56.79180768	1.396392418	0.415066166	3.364264623	0.000767479	0.011093601	Klhl38	Upregulated
129.4556684	1.429644488	0.402371515	3.553045966	0.000380798	0.006451017	Lhx1	Upregulated
48.93462048	1.446555962	0.370019941	3.909400018	9.25256401576262e-05	0.00206085	Eqtn	Upregulated
53.72484482	1.457742812	0.377740779	3.859108923	0.000113801	0.002448787	H2ac6	Upregulated
58.48023879	1.458585945	0.477783271	3.052819204	0.002267025	0.025436117	Clec12a	Upregulated
166.8910312	1.614647439	0.248908431	6.486913415	8.76126533750313e-11	9.46584261988974e-09	Syne2	Upregulated
6002.954864	1.629440922	0.160563389	10.14827186	3.37282878033792e-24	2.36864566619185e-21	P2rx7	Upregulated
23.4313019	1.665005386	0.458917431	3.628115374	0.000285498	0.005114041	Xlr	Upregulated
525.2064454	1.681031959	0.483011452	3.480314913	0.000500825	0.008076975	Msr1	Upregulated
84.70343974	1.758722699	0.380369229	4.623724967	3.76909547449915e-06	0.000141685	Tph2	Upregulated
46.86036814	1.783191176	0.590746689	3.018537743	0.002539978	0.027538705	Snord55	Upregulated
90.01190443	1.817383601	0.48861918	3.719427467	0.000199675	0.003808613	Gm20658	Upregulated
221.8010341	1.875955327	0.260441774	7.202974013	5.89132045371515e-13	9.10209010098991e-11	Magi3	Upregulated
48.63124773	1.888160577	0.464853739	4.06183799	4.86878625734791e-05	0.001201641	BC025920	Upregulated
1449.592263	1.917360627	0.179275296	10.69506323	1.07346414878951e-26	8.292510549399e-24	G730013B05Rik	Upregulated
57.60532105	1.96612638	0.484756333	4.055906537	4.99402276878349e-05	0.001226672	Zbtb11os1	Upregulated
455.7153717	2.00985947	0.285852545	7.031105731	2.04903152008648e-12	2.80155194560497e-10	Zmynd15	Upregulated
25.76285474	2.028215259	0.6225349	3.257994466	0.001122026	0.014753448	Gm42890	Upregulated
355.2645203	2.088434182	0.270861748	7.710332655	1.25490205747152e-14	2.55108378788619e-12	Eif2c5l	Upregulated
99.03699516	2.145190388	0.345823838	6.203130472	5.53509131793194e-10	5.10711937346337e-08	Gm33699	Upregulated
19.777751	2.159871862	0.566737993	3.811058884	0.000138373	0.002861927	Efcab9	Upregulated
26.86544363	2.228628814	0.579796151	3.843814433	0.000121137	0.002581463	4930542D17Rik	Upregulated
162.5612703	2.232110764	0.384656064	5.802874236	6.51876865588226e-09	4.86439863414354e-07	Col6a3	Upregulated
22.50477784	2.239097934	0.720980656	3.105628307	0.001898752	0.022056934	Drd1	Upregulated
154.7209666	2.257309432	0.314688291	7.173159906	7.32861668185155e-13	1.08872238206352e-10	Aqp9	Upregulated
2503.188987	2.296699228	0.229131669	10.02349104	1.20181293334501e-23	6.8770406741409e-21	Gm13571	Upregulated
11.02885468	2.356661241	0.846124226	2.7852426	0.005348769	0.048468315	Gm35558	Upregulated
157.1664545	2.380652302	0.421730861	5.644956345	1.65223167489556e-08	1.10986866857115e-06	Cxcl16	Upregulated
46.54770703	2.433857224	0.640819835	3.798036655	0.000145847	0.002988505	Tm9sf5	Upregulated
8.695540308	2.616786746	0.862273825	3.034751455	0.00240734	0.026528816	Gm37906	Upregulated
31.10301229	2.765335738	0.537608829	5.143769208	2.69280315677588e-07	1.35960159386233e-05	Creb3l4	Upregulated
17.60074257	2.837875141	0.801566668	3.540410616	0.000399505	0.006701793	Tmem198	Upregulated
138.0921008	2.882610282	0.337216373	8.548251243	1.24967455998015e-17	4.38806180720304e-15	Ly75	Upregulated
70.44955714	2.998433191	0.734653501	4.081425036	4.47604147666421e-05	0.001120824	Tm4sf1	Upregulated
20.90785237	3.060908008	0.99257849	3.08379442	0.002043788	0.023372702	Cfap69	Upregulated
8.946199234	3.162578542	1.11530834	2.835609158	0.004573838	0.042984063	Slc7a3	Upregulated
32.75061854	3.261920909	0.529994813	6.154627986	7.52539308112095e-10	6.75972808740225e-08	Smpd3	Upregulated
73.85531378	3.490349915	0.456951357	7.638340185	2.2003985458747e-14	4.30331108022331e-12	Grap	Upregulated
213.8430575	3.627278733	0.252180269	14.38367381	6.55220555659982e-47	1.1247952872163e-43	Zfp979	Upregulated
16.11432672	3.853843067	0.863654678	4.462249975	8.11035340393394e-06	0.000271801	Hoxd8	Upregulated
10.98499371	3.882265557	1.255559477	3.092060255	0.001987725	0.022884017	Atf7ip2	Upregulated
71.36509141	3.956490194	0.47837821	8.270632134	1.33250603697019e-16	3.67628897699812e-14	Gm44451	Upregulated
36.23185776	3.999387876	0.56145324	7.123278648	1.05389447877106e-12	1.50765460157526e-10	Speer9-ps1	Upregulated
5.511877495	4.279197711	1.402173878	3.051831002	0.002274501	0.02548299	D030055H07Rik	Upregulated
54.16799634	4.733296423	0.767718925	6.165402816	7.030393802276e-10	6.35202247047743e-08	Gm14403	Upregulated
11.30760003	4.743342229	1.19719165	3.962057561	7.43066192871034e-05	0.001708389	Ccdc54	Upregulated
8.24494311	5.102156057	1.486050543	3.433366436	0.000596136	0.009191915	Reep2	Upregulated
5.373357207	5.125032533	1.637421733	3.129940461	0.001748417	0.020718071	Gm47518	Upregulated
4.752383389	5.323207216	1.693906921	3.14256182	0.001674763	0.020068601	Amn	Upregulated
5.679131034	6.337793049	1.67694254	3.779374008	0.000157223	0.003179447	Gm5628	Upregulated
