# Supplementary material for: Optineurin Shapes Basal and LPS-Induced Transcriptomes in BV2 Microglia
Source: Int J Mol Sci. 2025 Oct 28;26(21):10453. doi: 10.3390/ijms262110453 (PMC12607547; doi:10.3390/ijms262110453)
Supplement: Supplementary file 1 [file ijms-26-10453-s001.zip › Suppl Table 2-Combined_DEGs_LPS_vs_CTRL copy.csv]

Gene	Regulation	baseMean	log2FoldChange	lfcSE	stat	pvalue	padj
Fth1	Upregulated	649168.891769654	1.73090527466529	0.125382149962336	13.8050374410173	2.37649012632296e-43	2.84626143036355e-41
Gpnmb	Upregulated	463067.500197042	0.592052248937577	0.123616779581636	4.78941654151885	1.67266947089707e-06	8.66043677123317e-06
Ftl1	Upregulated	191611.227822849	0.777959629022044	0.167516044915272	4.64409023873224	3.41578251477068e-06	1.67909130936071e-05
Psap	Upregulated	148223.872571255	0.973274155445903	0.11955896480429	8.14053682247158	3.9352912645982e-16	7.23812500452883e-15
Ctsb	Upregulated	132637.663242549	1.24519352807741	0.111864796062452	11.1312367420957	8.84003939964497e-29	4.55262029081716e-27
Ctsz	Upregulated	90858.4184475711	1.33702690404273	0.0909676123280603	14.6978344250804	6.65542935893605e-49	9.88715226880403e-47
Ctsd	Upregulated	90430.3698984536	1.04548296512227	0.132410255587353	7.89578541695774	2.88492667268808e-15	4.892658297808e-14
B2m	Upregulated	84750.8346581996	1.60612872105652	0.138678021265429	11.5817106878271	5.10176769185156e-31	3.14033110912775e-29
Mfge8	Upregulated	63721.6325225952	1.05253993217563	0.162505623747787	6.47694466136878	9.35985004155748e-11	9.23433481111514e-10
Grn	Upregulated	59332.7813494901	0.651198428210158	0.0937126079678807	6.94888812008467	3.68176375490635e-12	4.36061769105206e-11
Saa3	Upregulated	62812.1837439521	6.37497833226232	0.301744787459023	21.1270537129926	4.4868513693905e-99	3.6485186135307e-96
Prdx1	Upregulated	58695.8983939768	1.84786926728612	0.178000115439439	10.3812812858249	3.01698551544266e-25	1.21071236918413e-23
Tnfaip2	Upregulated	52386.6604162152	0.988872962037387	0.160615485773811	6.15677222699424	7.42425057494225e-10	6.45133134886714e-09
Hspa5	Upregulated	49230.8191990087	1.11024771036324	0.194508063127296	5.70797782113866	1.14326313206561e-08	8.41115018591124e-08
Nckap5l	Upregulated	48271.8330158816	0.574315916445628	0.180173738175181	3.18756730177418	0.00143475063841901	0.00416749339416689
H2-D1	Upregulated	50179.7017522445	2.2438875516596	0.142441073393979	15.753093529794	6.54021060154121e-56	1.27906650371914e-53
Npc2	Upregulated	46301.0992005286	1.56973415180817	0.14595902927762	10.7546217563729	5.63647842833089e-27	2.56883751379682e-25
Rpl41	Upregulated	42238.0245603887	0.505817688300662	0.136423803524798	3.707693783869	0.000209155353258357	0.000733753453188378
Ctss	Upregulated	36569.0657350499	0.900642255121856	0.117779144677788	7.6468737957452	2.05924250752092e-14	3.19430690172673e-13
H2-K1	Upregulated	36305.9911983361	2.060476874124	0.177034409387207	11.6388496522016	2.61518994012931e-31	1.62922115221765e-29
Msn	Upregulated	33914.4969157184	0.669672308481623	0.127373497449973	5.25754824895691	1.45988599792254e-07	8.94339360345094e-07
Hmox1	Upregulated	34436.8093746877	1.37682493596187	0.23433628856169	5.87542349677273	4.21763712741968e-09	3.30103817723577e-08
Cd68	Upregulated	33336.1255675899	0.732927621442872	0.134227865696617	5.46032388758562	4.75266735157216e-08	3.16639545415222e-07
Mapkapk2	Upregulated	32896.7319918079	1.49918718906672	0.148802116516745	10.0750394158407	7.12322274301625e-24	2.52112188896634e-22
Cct3	Upregulated	31083.7859968592	1.06597302769352	0.0852824242817478	12.4993283982156	7.52846008729781e-36	6.08977530621734e-34
Acod1	Upregulated	31028.4858084405	4.19708930102858	0.382768537966481	10.9650843387659	5.62480879729398e-28	2.70726778561346e-26
Hmga1	Upregulated	29235.2323932945	1.29410274185531	0.132279192735605	9.78311641530738	1.33049455985844e-22	4.29146992689205e-21
Ccl3	Upregulated	29719.1163640922	2.96122653456041	0.167861451643769	17.640896736939	1.19548671669937e-69	3.76944281081741e-67
Akr1a1	Upregulated	26702.0983601583	0.686198652721147	0.0910046788242327	7.54025684818335	4.69046699705796e-14	7.00848308554599e-13
Tex101	Upregulated	26131.7517103033	0.585107475767669	0.068726684167226	8.5135414702095	1.6870012335375e-17	3.66069790142619e-16
Tmbim6	Upregulated	25794.3554114171	0.509129261118165	0.109961726486042	4.63005881580798	3.65561881555433e-06	1.78901839405494e-05
Adgre1	Upregulated	26463.351816203	2.22107632563262	0.173146197406959	12.8277511079972	1.14643772386549e-37	1.02979435079778e-35
Cybb	Upregulated	26365.6215969148	2.74012302892198	0.295474402053192	9.27363930642188	1.79900521611722e-20	4.91940364407276e-19
Sqstm1	Upregulated	24501.7702108934	2.50622721354519	0.202116892846234	12.3998898768539	2.61682977909108e-35	2.04192020641198e-33
Litaf	Upregulated	23225.4330785845	0.810933646572725	0.141955166006253	5.71260398185865	1.11260390104415e-08	8.19729626663431e-08
Rsad2	Upregulated	24564.8685276885	6.73064800729964	0.192043784588499	35.0474659813736	4.26161000721663e-269	6.58418746114969e-265
Sars1	Upregulated	22004.5601939254	0.597481400030948	0.128395994214325	4.65342710796417	3.26463043735084e-06	1.60991191372711e-05
Gm42047	Upregulated	21956.651732028	0.725215592390842	0.149345717671058	4.85595170521173	1.1980990206352e-06	6.37096534112793e-06
Tcirg1	Upregulated	21869.7963463308	1.44053262649505	0.105909048504253	13.6016010609065	3.9176234130901e-42	4.38603490813348e-40
Tmsb4x	Upregulated	21747.7324162369	1.03913032638875	0.153202536580102	6.78272272499512	1.17931847363389e-11	1.30425700913698e-10
Fabp5	Upregulated	21002.6288026053	0.684474321207775	0.148996578927626	4.59389286743458	4.35052791237646e-06	2.09394567745222e-05
Lamp2	Upregulated	20630.8502872658	0.632912112802764	0.106071245248309	5.96685851402175	2.41864960319383e-09	1.94828656774477e-08
Cyba	Upregulated	20326.3134754554	1.0617838970761	0.147269778377622	7.20978810977445	5.60390092430002e-13	7.34353429011326e-12
Tagln2	Upregulated	19724.7579051524	0.989734708196206	0.113644236520745	8.70906205626662	3.06399509053385e-18	7.06548121623104e-17
Psmd8	Upregulated	19404.4108957308	0.596722258041028	0.146769606026598	4.0657072959158	4.78870074976806e-05	0.000192120037870466
Ly6e	Upregulated	19774.667139829	1.65572078180692	0.138727870690542	11.9350262752919	7.77343415238118e-33	5.22171989801258e-31
Slc48a1	Upregulated	19588.6994864979	1.50935938325305	0.181017088865927	8.33821487633678	7.54204303181078e-17	1.50743292162324e-15
Ubb	Upregulated	19055.4754146276	0.872708856127121	0.0808875115964589	10.7891668182475	3.8728466055513e-27	1.79148143879544e-25
Cd63	Upregulated	18022.106332431	0.508399590579392	0.0809194471709688	6.28278625662422	3.32558151140887e-10	3.05108279995647e-09
Creg1	Upregulated	18272.936380322	0.988394393417456	0.106176319195832	9.30899093982017	1.29052526406051e-20	3.5860818938372e-19
Plk2	Upregulated	18844.2570199911	2.38139742230929	0.185592642273168	12.8313137479027	1.09491647811346e-37	9.95085858050171e-36
C3	Upregulated	18334.0914510901	2.23574068137153	0.306232282198877	7.3008001159054	2.86061453752124e-13	3.91465851237406e-12
Rps20	Upregulated	17466.5357453224	0.615581505822289	0.164493856841813	3.74227656668217	0.000182360653682431	0.000647694735492774
Trim25	Upregulated	17815.9270173631	1.41674130847121	0.104071390041728	13.6131679215888	3.34427315607076e-42	3.77146133294111e-40
Psmb6	Upregulated	17430.0555118376	0.512871827775826	0.13716693931335	3.73903383966453	0.000184728861780028	0.000655051850929869
App	Upregulated	17199.6924685351	0.697031365138157	0.127660702800752	5.46003076785544	4.760520756224e-08	3.17026058981296e-07
Gstm1	Upregulated	17634.8484254241	1.93831110881656	0.241336406021524	8.03157360619552	9.62303118135279e-16	1.71879574279654e-14
Nrp2	Upregulated	17028.034687702	2.22625627340539	0.116370090523676	19.1308287497847	1.3983344367063e-81	6.54674759003406e-79
Slc15a3	Upregulated	17200.8146661145	2.53769070312609	0.169993161094747	14.9281929154297	2.16041822416626e-50	3.37156177407766e-48
Rps29	Upregulated	16450.7296897995	0.524076162496212	0.146781686664288	3.5704465209945	0.000356373210483615	0.00118663062542497
Fcer1g	Upregulated	16232.2288240089	1.03583117888557	0.14540765493407	7.12363581790267	1.05116567426727e-12	1.33997604516744e-11
Rnf149	Upregulated	16169.0313765902	1.46570461359901	0.162844325117441	9.00064900967206	2.24387236194615e-19	5.70194539343223e-18
Gba1	Upregulated	15837.283234188	0.892622852004049	0.09111460562263	9.7967043363062	1.16318949968152e-22	3.79140881225304e-21
Bst2	Upregulated	16445.7769320233	2.40502240036439	0.161452157963069	14.8961923501482	3.48904295141776e-50	5.39057135994043e-48
Mpeg1	Upregulated	15797.2053387716	2.1072656907813	0.333991334470856	6.30934240889766	2.80223535379572e-10	2.60027244541404e-09
Esd	Upregulated	15877.1885317389	2.18706783500986	0.153878155908516	14.2129844362713	7.61114202710585e-46	9.9654359592191e-44
Rps28	Upregulated	15216.4808845274	0.549146119472257	0.180609829706988	3.04051069846621	0.00236177300758807	0.00649508596782409
Chmp4b	Upregulated	15150.5009542974	0.627799751543296	0.101352589495143	6.19421521117997	5.8576146632715e-10	5.1862548164782e-09
Ghitm	Upregulated	15099.7181458472	0.960692271182619	0.162165099059165	5.92416171393399	3.13894451449942e-09	2.49725503341999e-08
Cstb	Upregulated	14900.4148137833	0.615212760954286	0.0905093971939488	6.79722526088615	1.06653272248908e-11	1.18631609520924e-10
Tnfrsf1b	Upregulated	15463.5566430517	2.78659216379575	0.321615056966009	8.66437097219072	4.54012745980058e-18	1.03306287561e-16
Eif2s2	Upregulated	14599.3116938877	0.583592949137128	0.122177219505096	4.77661016923689	1.78274901135033e-06	9.1872822632964e-06
Edem2	Upregulated	14795.055631669	0.600132035070283	0.176250595138383	3.40499295675621	0.000661657603030918	0.00208284636650931
Cndp2	Upregulated	14553.878016814	0.778227394997944	0.100480430667949	7.74506428589762	9.55334999630736e-15	1.53429581541527e-13
Cdkn1a	Upregulated	14787.0500306711	1.25086864483072	0.186103314334863	6.72136683487528	1.80027721143154e-11	1.93557988285437e-10
Tapbp	Upregulated	14718.9628405414	2.30808148652056	0.152348748311581	15.1499865414063	7.57821227739316e-52	1.27264543136657e-49
Ubc	Upregulated	14415.4632728539	1.93554041247331	0.157035939149576	12.3254614386692	6.60642279792106e-35	4.97898693794539e-33
Dusp4	Upregulated	14095.6059679439	1.07867124871827	0.139416745411139	7.73702789817164	1.0176773453467e-14	1.62428873818249e-13
Prdx6	Upregulated	13895.4735058502	0.944529257638954	0.0929873864429611	10.1576062492985	3.06509313239341e-24	1.1383579061413e-22
Itm2b	Upregulated	13980.0494565826	1.31487396143203	0.156423152468406	8.40587816242618	4.24671837251786e-17	8.78337334074978e-16
Sat1	Upregulated	13988.2871981622	0.857427318887236	0.148357890853152	5.77945206659708	7.49443020072885e-09	5.6399876571486e-08
Ptprs	Upregulated	13803.7856345396	0.712004121002473	0.10295234397602	6.91586119853971	4.65029552916851e-12	5.44295953982223e-11
Glmp	Upregulated	13561.1970717992	0.698845395476371	0.110928620917192	6.29995568049166	2.97730762396177e-10	2.7524889504486e-09
Gns	Upregulated	13535.5991684974	0.783066648806565	0.15319899011794	5.11143479603699	3.19721178228081e-07	1.86333164980153e-06
Igsf8	Upregulated	13622.0441614654	1.19856367483068	0.12524913122252	9.56943703426806	1.07489365861936e-21	3.28853604468695e-20
Nos2	Upregulated	14140.5593665543	4.76091896798663	0.618175408447148	7.70156642100343	1.344082786746e-14	2.11898765869649e-13
Cebpb	Upregulated	13350.3120156221	1.1023822359767	0.172167607579825	6.40295960124545	1.52393527135731e-10	1.46696572850283e-09
Serp1	Upregulated	13090.0795975201	1.04942717197806	0.110925578452217	9.46064187017174	3.06058622781049e-21	8.98974471856883e-20
Lamc1	Upregulated	13069.8136566352	1.35753444664055	0.113364632825335	11.974937974987	4.80797042921925e-33	3.2580325934841e-31
Nucb1	Upregulated	12880.0558017498	0.727096808975275	0.098441231648447	7.38610028338411	1.51197774478377e-13	2.13919928176825e-12
Btg1	Upregulated	13150.7780065887	1.9953531177465	0.180777346255313	11.0376281048426	2.51586773263121e-28	1.2579338663156e-26
Sema4d	Upregulated	12820.496408893	0.713433032555343	0.117411544437312	6.07634484304272	1.22952855456964e-09	1.03804459934977e-08
Plxna1	Upregulated	12856.0203534208	2.2038701222669	0.159699486759923	13.8001077334706	2.54472047887541e-43	3.00121613729963e-41
Siglec1	Upregulated	12882.5124352529	2.78352635379529	0.17437241827977	15.9631114900826	2.3092612039635e-57	4.88740898647069e-55
Plxnd1	Upregulated	12260.5754987764	0.623601026126691	0.146651620530288	4.2522614061254	2.116226311603e-05	9.06451247969681e-05
Rrbp1	Upregulated	12275.609217061	0.664422088469841	0.114101301420477	5.82308948450434	5.77696030973261e-09	4.44049934255567e-08
Por	Upregulated	12205.0493939635	0.787735789892012	0.105951094039032	7.43490000775087	1.0464709189797e-13	1.50259997195505e-12
Gpx4	Upregulated	12182.478700335	0.787394206490655	0.104548623886105	7.53136844104655	5.0211285451807e-14	7.47364508892503e-13
Lrpap1	Upregulated	12275.3050904129	0.912151920825862	0.207596119506035	4.39387751079493	1.11346569295746e-05	4.99217237784756e-05
Csf1	Upregulated	12182.6649595694	0.541801456730952	0.167911753501511	3.22670358347532	0.00125225112725583	0.003693040081409
Il1a	Upregulated	12753.6376770617	4.86791134613703	0.339742481543809	14.3282386236097	1.45770977711058e-46	2.01085857646058e-44
Plod3	Upregulated	12014.5626901828	1.16985067551601	0.114764871883681	10.1934560315782	2.12087602155096e-24	7.95328508081609e-23
Neu1	Upregulated	11922.0624437948	0.770262394501019	0.0822880978218298	9.36055656759488	7.93177594851587e-21	2.22810797099218e-19
Taldo1	Upregulated	11866.3095736548	0.526258443884469	0.100843888944091	5.21854570856777	1.80333477689797e-07	1.08876601418811e-06
Eif4a2	Upregulated	11852.400947669	0.68579433450986	0.148969740252127	4.60358146123616	4.15286649540888e-06	2.00442947060504e-05
Aprt	Upregulated	11663.847308364	0.523003575852932	0.119445918995019	4.37858053463292	1.19454798457099e-05	5.32173193818389e-05
Zc3hav1	Upregulated	11975.3475003309	1.66939228739707	0.12714733847081	13.1295889278903	2.22863004984385e-39	2.19314231019666e-37
Kif1c	Upregulated	11630.222952515	0.66971644115419	0.126785446194031	5.28228169130126	1.27584823748805e-07	7.92595708451565e-07
Rac2	Upregulated	11682.7183544418	1.16046668905805	0.110017621512731	10.5480074291895	5.18857630541333e-26	2.21446143421646e-24
Jak1	Upregulated	11506.5435579108	0.529350988715852	0.0672015917184587	7.87706027758345	3.35173242425777e-15	5.6409875767737e-14
Oas3	Upregulated	12073.8917259209	2.96821875422862	0.187739020327117	15.8103453882778	2.64015446393709e-56	5.29745278802963e-54
G6pdx	Upregulated	11455.9855071892	1.06219363607627	0.138834470861885	7.65079183492516	1.99745468296206e-14	3.10157536198632e-13
Slc11a1	Upregulated	11517.5022984653	1.35116028163275	0.115251211496287	11.7236102257917	9.64713099418027e-32	6.13366970617634e-30
Atf4	Upregulated	11260.0464103646	1.12727019143923	0.189792304113063	5.93949368340931	2.8590369187789e-09	2.28752565484899e-08
Prdx5	Upregulated	11567.4741626768	1.67537326118794	0.187674937720525	8.92699516268289	4.37736554457901e-19	1.08381887281644e-17
Gaa	Upregulated	11233.1270926814	0.56367070339578	0.135235402866558	4.16807057506957	3.07188831174253e-05	0.000127377011316216
Slc6a8	Upregulated	11020.8059286047	0.601001718124588	0.105568027079742	5.6930278489586	1.24806020376994e-08	9.12134822528173e-08
Lhfpl2	Upregulated	11042.7991439837	0.993809368427713	0.128453021281348	7.73675355016364	1.01987480769971e-14	1.62611617945929e-13
Tgoln1	Upregulated	11027.4133293246	0.794018092517952	0.147659251309943	5.3773677265319	7.55827026393688e-08	4.87172614008447e-07
Fam20c	Upregulated	11236.7378646978	1.52215160455596	0.233547241005488	6.51753194772355	7.14736017327812e-11	7.16591269806274e-10
Coro1b	Upregulated	10855.0135151875	0.629756264494513	0.162383262037737	3.87820922299343	0.000105228202249714	0.000395181265133223
Ccl9	Upregulated	11155.1394768924	2.37986920818411	0.311795077408427	7.63279917042009	2.29710582567374e-14	3.54548301764827e-13
Atp6v0b	Upregulated	10574.2686105436	0.82946092856394	0.0751782946918748	11.0332501151238	2.64143218387896e-28	1.31222274086591e-26
Cox7a2l	Upregulated	10632.8085812387	0.874370447066745	0.162786867516357	5.37125912186305	7.81887601459972e-08	5.02921042571048e-07
Plin2	Upregulated	10425.6509003272	0.570886256551891	0.108473283635061	5.26292039312218	1.4178498073586e-07	8.71005150047328e-07
Surf4	Upregulated	10495.9290130472	0.660035937495776	0.127395909075419	5.18098220175212	2.20720554671473e-07	1.31716205858411e-06
Rpl21	Upregulated	10370.4631906256	0.507383693563485	0.18226883458765	2.78371063660635	0.0053740955075188	0.0134157113511865
Lasp1	Upregulated	10425.639286081	0.629714289972822	0.119880932756156	5.25283108410321	1.49778890121263e-07	9.15381270717373e-07
Wdr91	Upregulated	10314.7911090086	0.635374908481245	0.114090223218415	5.56905658134157	2.56122311276467e-08	1.78811102992382e-07
Atxn2l	Upregulated	10289.4534012348	0.648782480981977	0.102806344840255	6.31072412884714	2.77732877938295e-10	2.58026035126077e-09
Gla	Upregulated	10196.6035908273	0.726919698706251	0.105598277256282	6.88382156975965	5.82678512745325e-12	6.7232136085999e-11
Rhoc	Upregulated	10367.0476894039	1.41846643867839	0.120348159548508	11.7863575479661	4.58964860210273e-32	2.96694857332582e-30
Zfand5	Upregulated	10130.5215203716	0.512329409012123	0.134618908481328	3.80577598490323	0.000141360286665591	0.000514370331837818
Aars1	Upregulated	10171.2777656328	1.47222600736406	0.196188552805803	7.50413816865928	6.18340571173609e-14	9.13323310194288e-13
Nomo1	Upregulated	10071.6755322454	0.620595280838332	0.0845995448108418	7.33568108700745	2.20596742699178e-13	3.0566992598227e-12
Neat1	Upregulated	10333.7359241826	1.4985062223729	0.395905072662155	3.78501394866353	0.00015369995742371	0.000554310070540692
Tmed10	Upregulated	9913.2070241077	0.531589705909758	0.0843111128158262	6.30509654250433	2.88014313586527e-10	2.66775848016297e-09
Hif1a	Upregulated	9774.61004370336	0.602439792805198	0.109997086622028	5.47687044544466	4.32913930970807e-08	2.90678845436722e-07
Unc93b1	Upregulated	9771.52960176337	0.797096881578308	0.138595781525224	5.75123479810415	8.85939711465458e-09	6.60287918096542e-08
Bhlhe40	Upregulated	9702.94622529103	0.603328885906267	0.232852989304914	2.59102916268009	0.00956893822657571	0.0222076207432579
Itgb7	Upregulated	9738.46107626871	0.703173844209732	0.137062198864486	5.13032659650355	2.89239898943441e-07	1.695279377343e-06
Grina	Upregulated	9822.34697584728	1.21615893431138	0.146343476510649	8.31030506660737	9.54563517342061e-17	1.87395252133861e-15
Lrp12	Upregulated	9924.35833878197	1.62559747166561	0.162629310324914	9.99572259402596	1.5912243503325e-23	5.49986939880026e-22
Gdf15	Upregulated	10493.7846025391	6.11028629313889	0.223546909567435	27.3333516663788	1.70346697686865e-164	8.77285493087357e-161
Malat1	Upregulated	9764.91177120599	0.728374093603396	0.32007311704166	2.2756490777343	0.0228670214259465	0.0476460527351144
Ccng1	Upregulated	9622.95542229959	1.10397990040284	0.124047562668522	8.89965007497066	5.60230306303244e-19	1.38267703392734e-17
H3f3a	Upregulated	9445.80028837094	1.08684091590972	0.150192123596078	7.23633763134369	4.60962933599547e-13	6.11054676626791e-12
Irf7	Upregulated	10033.5734153873	5.11842345153237	0.303210371208002	16.8807664168622	6.23303456214774e-64	1.57869481942922e-61
Plau	Upregulated	9471.22097204463	1.35579856398035	0.235965468845234	5.74574987863837	9.15145002387676e-09	6.80086112885502e-08
Abcg1	Upregulated	9142.4797960932	0.595630248326601	0.106983717544973	5.56748505281859	2.58442239314478e-08	1.80267837354794e-07
Ncf1	Upregulated	9227.74599102933	1.12098745914348	0.117909973692553	9.50714705497622	1.95963069182961e-21	5.86749887379215e-20
Atf3	Upregulated	9207.35404077727	1.57101586878705	0.150133601076246	10.4641190081706	1.26245416285794e-25	5.25738997740031e-24
Ubr4	Upregulated	9105.58677317451	1.16071523994999	0.131268302633886	8.84231163700876	9.37582777986023e-19	2.28841294152987e-17
Rilpl2	Upregulated	9012.85021430552	0.992803366004328	0.183740473821173	5.4032916393292	6.54289491159426e-08	4.2581182133164e-07
Ubxn1	Upregulated	8805.58375029956	0.651548422280355	0.124560918468059	5.23076122345253	1.68813443366004e-07	1.02281086274697e-06
Oasl1	Upregulated	9168.99386408662	2.8930662561606	0.157847205295185	18.3282703722905	4.92312499288571e-75	1.90155702850211e-72
Ogdh	Upregulated	8677.20792094958	0.577091322665495	0.0976605298730163	5.90915617000913	3.43864593686024e-09	2.72306918116303e-08
Eif1	Upregulated	8497.18650569536	0.597147467603269	0.112967089261683	5.2860303961626	1.24999132624007e-07	7.77783567877936e-07
Slc3a2	Upregulated	8547.11553325336	1.13994945459616	0.13320705589902	8.55772576687166	1.15115792849397e-17	2.53714550573921e-16
Sod2	Upregulated	8739.83883247919	2.17131270874625	0.122459428215006	17.7308741384453	2.42238589152202e-70	7.79705458833649e-68
Rnf213	Upregulated	8788.22612380848	2.06763660152724	0.196952220201736	10.4981634602006	8.80770057267807e-26	3.71800474994197e-24
Nhsl3	Upregulated	8387.57123585432	0.809153866649458	0.156908384151798	5.15685551810067	2.51131427727515e-07	1.48943591492903e-06
Vav1	Upregulated	8312.90487542993	0.815268002574133	0.104801933543627	7.77913130996532	7.30242358592085e-15	1.18635588225528e-13
Clu	Upregulated	8445.99287766108	0.953499771454672	0.119793512178476	7.959527641481	1.726972888131e-15	3.00469945063333e-14
Atp6v1f	Upregulated	8271.28688234693	0.514601449615778	0.096040983477308	5.35814431489412	8.40810689913924e-08	5.38355787781605e-07
Ddx24	Upregulated	8129.52049693	0.605514311660824	0.0918072444625856	6.59549597861627	4.23836525993367e-11	4.38598414373578e-10
Lilrb4b	Upregulated	8423.04276015253	2.22677883880642	0.239660062790814	9.29140555533465	1.5226410355206e-20	4.18590818483865e-19
Itgb2	Upregulated	8103.6261970072	0.73204504091749	0.17372013619152	4.21393315113704	2.50961593007357e-05	0.000105946385053542
Nfe2l1	Upregulated	8193.67578620816	1.83047492743038	0.164907708233374	11.0999961556675	1.25449283700029e-28	6.39667139658563e-27
Man2b2	Upregulated	7965.80971630129	0.524204754701978	0.144024267613619	3.63969741619022	0.000272958602011657	0.000931774282165288
Adamts1	Upregulated	8037.3211930124	1.11725311453939	0.210792979075324	5.30023874343629	1.15651348802219e-07	7.23699205749e-07
Sh3glb1	Upregulated	7912.64406233155	0.98277025756122	0.0936513202067243	10.493928493393	9.21168953637785e-26	3.85692691970292e-24
Pld3	Upregulated	7977.00970924855	1.36158462821384	0.18816270018051	7.23620901968154	4.61400050851862e-13	6.11054676626791e-12
Cpd	Upregulated	7838.51660811463	1.25062664068169	0.157038366087982	7.96382866070459	1.66796178221196e-15	2.90529983485624e-14
Tm9sf4	Upregulated	7832.41891610638	1.75218368719121	0.114392130520969	15.3173446391054	5.85614567872819e-53	1.00530500818167e-50
Prr13	Upregulated	7818.86108052241	1.178125500599	0.228568044041377	5.15437538760111	2.54477715461006e-07	1.50795806300651e-06
Slc11a2	Upregulated	7990.43241366996	2.98283271711832	0.142087206911002	20.9929717246582	7.60398749857228e-98	5.87408034264709e-95
Mta1	Upregulated	7662.38747365276	0.544118380166181	0.134933788603864	4.03248427096043	5.51903099935173e-05	0.000218694611284904
H2-T23	Upregulated	8037.72465864579	2.50543588265618	0.210704986133885	11.8907289695754	1.32247254835268e-32	8.76918492362617e-31
Itga5	Upregulated	7701.07661898594	0.985484992565393	0.204784627754401	4.81229965047615	1.49203418412001e-06	7.80493178078268e-06
Ifrd1	Upregulated	7781.94082634835	2.82473352532744	0.162598310051786	17.3724654606053	1.3337024398461e-67	3.9626351337735e-65
Map4k4	Upregulated	7486.54942099148	0.767445195247949	0.0858372703878626	8.94069897353662	3.86716479690346e-19	9.64027149635538e-18
Lcn2	Upregulated	7939.99546092835	11.5048708319702	0.803355096578332	14.3210279999119	1.61713276047846e-46	2.21103549994621e-44
Acsl1	Upregulated	7587.63686516119	1.16780402573278	0.23338005745538	5.0038723893795	5.61899612212721e-07	3.15112486703686e-06
Piezo1	Upregulated	7471.77936001802	0.730845732497908	0.0806374195970588	9.06335713803726	1.26496040972622e-19	3.28464509752437e-18
Gna13	Upregulated	7508.2589122286	0.83793926974782	0.139764755280762	5.99535460899676	2.03041883884597e-09	1.65366215393623e-08
Ssr2	Upregulated	7446.71557603778	0.615373459191707	0.126005372982193	4.88370808821519	1.04109169475072e-06	5.59084695304086e-06
Plpp3	Upregulated	7564.00440825224	1.46792564295684	0.1134397988415	12.9401291076675	2.67180120834925e-38	2.51703223591439e-36
Rpl17-ps10	Upregulated	7507.19115607588	1.02561127533302	0.405080160928113	2.53187239035148	0.011345527295085	0.0257549804156719
Tmem176b	Upregulated	7313.19350988864	0.874589898249712	0.0827735104597778	10.5660602455021	4.28103378285379e-26	1.83727699847475e-24
Nek9	Upregulated	7248.2425794558	0.544814469715404	0.11458306544646	4.75475557921752	1.9868664651317e-06	1.01110299361939e-05
Txnrd1	Upregulated	7355.0248777476	1.07555359090718	0.147951406442889	7.26964086902654	3.6044446986215e-13	4.85515872656514e-12
Ifit2	Upregulated	7796.28269676487	6.0152114163366	0.325961194278334	18.4537654233782	4.86352205620564e-76	1.97740567811519e-73
Rassf4	Upregulated	7379.3275104776	1.75702691786776	0.145484528711898	12.0770705546786	1.39605317533133e-33	9.84886829172105e-32
Ptgir	Upregulated	7254.29501225569	1.30412696602631	0.168515078930643	7.73893336015976	1.00254308243797e-14	1.60344623433403e-13
Ccl5	Upregulated	7608.0805538249	9.33091241426458	0.746339244063845	12.5022400851621	7.25769377455547e-36	5.90165099036221e-34
Tle3	Upregulated	6940.35861853686	0.83804550661319	0.112715860673183	7.43502734759825	1.04546331355844e-13	1.50254959948632e-12
Clec4e	Upregulated	7385.80487027673	4.13244242261679	0.443313789942091	9.32170962504145	1.14480550346455e-20	3.19841682251851e-19
Clcn7	Upregulated	6978.87842877852	1.39943180276267	0.140959688312018	9.92788661439848	3.14857938350557e-23	1.06678840954301e-21
Ninj1	Upregulated	6923.43261000947	1.31391824322971	0.18812656783176	6.98422481403445	2.86433082568049e-12	3.43853234318287e-11
Ogfr	Upregulated	6818.32503300962	1.02525032851629	0.0885307136594372	11.5807304170196	5.16044720796717e-31	3.16384560964654e-29
Abcc5	Upregulated	7012.13299357143	2.19878376995857	0.209707623355647	10.4849968483483	1.01249037445257e-25	4.22783142845735e-24
Nbr1	Upregulated	6808.00209664817	0.878774280662402	0.129869979035823	6.7665698199582	1.3187141602347e-11	1.44538796672422e-10
Irf2bpl	Upregulated	6671.0358356138	0.685921410407199	0.112386640757245	6.10322904738108	1.03946712758035e-09	8.87770432344739e-09
Samhd1	Upregulated	6676.23891302039	0.555148087199143	0.143035701297412	3.88118548141232	0.000103948521940983	0.000390850490140713
Marco	Upregulated	7144.4240076282	5.71066998208588	0.483853423587491	11.8024792296489	3.78978653773172e-32	2.48102550881166e-30
Mkrn1	Upregulated	6641.82349738502	0.603625469262797	0.109681461691641	5.50344114632455	3.7244890077359e-08	2.52715657310144e-07
Sdc1	Upregulated	6603.67950752593	0.503027842054777	0.116980246582866	4.30010926416063	1.70713918880887e-05	7.40671172903597e-05
Mgat4b	Upregulated	6688.58427144811	1.02090895318487	0.20042784957897	5.0936481897573	3.51238272423215e-07	2.03549561475569e-06
Ccl2	Upregulated	6811.21843900567	2.23908314316723	0.406327781849724	5.51053421199569	3.57746265214842e-08	2.43702812943973e-07
Psma6	Upregulated	6490.13821650638	0.513464042521405	0.0845899050209735	6.0700392368817	1.27879002581284e-09	1.07552019046317e-08
Bhlhe41	Upregulated	6614.49061320765	1.29723506859669	0.193820173397895	6.6929827058486	2.18666990909665e-11	2.32832874538548e-10
Septin9	Upregulated	6510.52333108028	0.755742049809887	0.101518262043031	7.44439507336669	9.73896427855766e-14	1.40361005693765e-12
Abl2	Upregulated	6459.09308776136	0.619762168808325	0.0994216853120767	6.23367192844238	4.55626781547798e-10	4.09507491268963e-09
Asns	Upregulated	6401.02360402225	0.794215260539867	0.201602275485579	3.93951535828117	8.16463755111668e-05	0.00031363413765478
Dstn	Upregulated	6481.60294637746	1.15931125399849	0.148471736252327	7.80829593066956	5.7966354687925e-15	9.51732390997281e-14
Nfe2l2	Upregulated	6429.99020593285	0.577142972873278	0.12154683863557	4.74831743344397	2.05115925292275e-06	1.0407359756209e-05
Hsd17b12	Upregulated	6343.58961233755	0.500919016988553	0.111236181407083	4.5032022014076	6.69371412057623e-06	3.12629634712524e-05
Bag1	Upregulated	6402.12872982371	0.678478027217535	0.118496903196859	5.72570260414634	1.03006531255425e-08	7.61812225757059e-08
Mdm2	Upregulated	6562.9514580996	2.06957047605884	0.112345546190673	18.4214732691438	8.83653293829202e-76	3.50062651016953e-73
Rgl1	Upregulated	6552.59245906975	2.01690557690806	0.0950008277281374	21.2304000411429	5.00348377089486e-100	4.29465690335142e-97
Blnk	Upregulated	6484.97261458501	1.79020988626556	0.121837091761042	14.6934719172112	7.098170242726e-49	1.03459179481242e-46
Cpeb4	Upregulated	6529.82771714514	1.74985275509518	0.169925008613312	10.2977941232724	7.20955316411063e-25	2.84152031595687e-23
Slfn2	Upregulated	6584.80398717374	2.96046533492328	0.200728104040898	14.7486339746431	3.13955202483691e-49	4.70932803725537e-47
Zswim8	Upregulated	6176.79813055802	0.542919095004152	0.112819834449701	4.81226636834151	1.49228274954253e-06	7.80493178078268e-06
Ifngr2	Upregulated	6389.69796782695	1.317109967727	0.159240469586564	8.27120122884977	1.32615999088062e-16	2.55475958342962e-15
Tap1	Upregulated	6504.54073324061	2.38376931151435	0.151830580005461	15.700192355378	1.50784169070111e-55	2.876068410041e-53
Lcp2	Upregulated	6208.27340187338	0.608977923421614	0.133390977012583	4.56536069425573	4.98636233077927e-06	2.37189956929001e-05
Itpripl2	Upregulated	6239.39211636014	1.14241135051852	0.109793392817549	10.4051010830583	2.35006545360087e-25	9.50484587909251e-24
Retreg2	Upregulated	6150.61460495291	0.584065229991641	0.118605119956482	4.9244520827258	8.45970546913074e-07	4.60869003871897e-06
Slc31a1	Upregulated	6284.56652537364	1.33062824921449	0.0973800475115358	13.6642801396955	1.65936600795971e-42	1.91322424052071e-40
Cep170b	Upregulated	6210.50727562908	1.23456199014336	0.128639499152366	9.59706776128763	8.22510435921769e-22	2.53143152091461e-20
H2-T22	Upregulated	6458.13571578588	3.45331461673968	0.23597606866622	14.6341730170286	1.70030495386032e-48	2.43238069788351e-46
Zbtb7b	Upregulated	6199.89216786837	1.1888472799755	0.175881189160498	6.75937708660039	1.38586271515272e-11	1.51211715742299e-10
Aldh3b1	Upregulated	6071.23821386957	0.554175785502135	0.106890386105272	5.1845241250822	2.16567112455934e-07	1.29407998090713e-06
Cflar	Upregulated	6249.17173013742	1.84927831264431	0.175279548451462	10.5504511449401	5.0553766780147e-26	2.16358918768219e-24
Shisa5	Upregulated	6226.55000873145	1.77719926115765	0.156849807579156	11.3305797985169	9.25897923328998e-30	5.10897246979751e-28
Cyb5r3	Upregulated	6027.85872774318	0.631124051986655	0.0967117175182217	6.52582818486026	6.76268072505923e-11	6.81561756048044e-10
Krtcap2	Upregulated	6013.29692091054	0.951838269368244	0.132597236913247	7.17841707358499	7.05231449910552e-13	9.14846843082959e-12
Cln8	Upregulated	6022.82364078992	1.09310865754149	0.163983377078486	6.6659723504676	2.62918758329442e-11	2.78607326213298e-10
Mov10	Upregulated	6113.71971058602	1.01429921502459	0.121683663087111	8.33554143006421	7.71443578752104e-17	1.53791010215742e-15
9530068E07Rik	Upregulated	5947.12551552921	0.520283821784898	0.101815821616378	5.11004884629055	3.22075531043292e-07	1.8756377514583e-06
Syk	Upregulated	6000.91594347502	1.1482115292368	0.15647721668178	7.33788313458988	2.16998512141227e-13	3.0149523494442e-12
Srxn1	Upregulated	5994.21410469854	1.16482536668235	0.331610506497682	3.51263106523585	0.000443693107561963	0.00144988547204576
Cat	Upregulated	5929.26698444865	0.771215979994343	0.145391107946511	5.30442329580481	1.13029757227282e-07	7.09593559187937e-07
Oasl2	Upregulated	6261.08851519821	3.69664902438479	0.185191388276923	19.9612360962328	1.19714220942205e-88	7.70660297315443e-86
Slpi	Upregulated	6203.08885915126	4.15595247502418	0.365222905771326	11.3792218651979	5.30711394727061e-30	2.9601050716726e-28
Rhoq	Upregulated	5867.69799340677	0.760190959408653	0.144470357332855	5.26191651659862	1.42561499368003e-07	8.75427331174737e-07
Mfsd12	Upregulated	5775.5646026203	0.564798848740044	0.151665923111718	3.72396671020167	0.00019611679762174	0.000692256002571599
Arfgef2	Upregulated	5780.21062347984	0.712146616060734	0.0970080050325274	7.34111185795385	2.11826675920386e-13	2.94714499157826e-12
Denr	Upregulated	5750.71781835947	0.799253820598998	0.095436693997453	8.37470146042913	5.53640375310375e-17	1.12995294564667e-15
Ifit3	Upregulated	6190.06198079496	8.29367680920995	0.463039921535998	17.9113644925002	9.61493707476392e-72	3.25391579002298e-69
Dpp7	Upregulated	5674.17583713581	0.55939346458535	0.136038674413037	4.11201790225428	3.92215877315666e-05	0.000159508694512425
Vasp	Upregulated	5669.71167937376	0.573997999555812	0.108534739351809	5.28861084463686	1.23248792328349e-07	7.67201386572521e-07
P4ha1	Upregulated	5713.24991230822	0.767215680101668	0.12812555782634	5.98799874995698	2.12438696060542e-09	1.7274620284923e-08
Atp6v1e1	Upregulated	5686.09937151634	0.782865763719347	0.128300156467533	6.10183015573683	1.04860770821971e-09	8.94588022749563e-09
Marchf5	Upregulated	5748.53559295703	1.28388872413199	0.0929634743025349	13.8106792346613	2.19749738346871e-43	2.65244801363997e-41
Helz2	Upregulated	5898.85764226363	2.2641227603336	0.175703235683353	12.8860618390314	5.39281167831486e-38	4.98915810957872e-36
Pik3r5	Upregulated	5707.81843030068	1.0381013733155	0.109914406354902	9.44463430902391	3.56647482543779e-21	1.04162639041614e-19
Man2a2	Upregulated	5633.40443440612	0.616112678684832	0.10896346823534	5.65430495800802	1.56478171824648e-08	1.12655533769376e-07
Ier5	Upregulated	5668.1873090011	1.06413524448537	0.149880989783396	7.09986800876635	1.24876094753162e-12	1.58532100569954e-11
Susd6	Upregulated	5737.40697262193	1.89056733171504	0.139385038188349	13.5636317662757	6.57959690033587e-42	7.24745130294047e-40
Man1b1	Upregulated	5591.14492164096	0.58684195475349	0.114306532623088	5.13393190473663	2.8375079583102e-07	1.67007611260543e-06
Pik3ap1	Upregulated	5591.87932260608	0.812884136575954	0.151698168993814	5.35856261132001	8.38866658942687e-08	5.37333742979458e-07
Acsl5	Upregulated	5564.5036383347	0.500184158376829	0.0733118483841103	6.82269195773325	8.9350116757039e-12	1.00616567339377e-10
Acaa1a	Upregulated	5589.0188452767	0.773029150015576	0.124411361021747	6.21349323459655	5.18194644396878e-10	4.62246377363266e-09
Plbd2	Upregulated	5515.72815215539	0.534116256872205	0.10066955785259	5.30563825118125	1.12279431249758e-07	7.05743373803404e-07
Abcc1	Upregulated	5539.30500451022	0.525548284621423	0.0845816990331661	6.21349879026839	5.18176314608889e-10	4.62246377363266e-09
Ptpn23	Upregulated	5509.16609590702	0.55548709456648	0.105195907351118	5.2805010057321	1.28831117205514e-07	7.99052894751181e-07
Ptpn14	Upregulated	5638.65087241395	1.60426885248626	0.175876166661704	9.1215818660186	7.40356775728126e-20	1.94202244227496e-18
Kcmf1	Upregulated	5461.63536246785	0.639131368188455	0.108641892003493	5.882918240856	4.03095077042622e-09	3.16293496206628e-08
Psmb8	Upregulated	5523.56327679159	0.937295086476377	0.0914672446537129	10.2473305064004	1.2165707359989e-24	4.68728625216535e-23
Cd14	Upregulated	5596.71646737802	1.8000907115363	0.175813911106267	10.2386136580983	1.33130274590978e-24	5.09124441195694e-23
Sorl1	Upregulated	5470.54595278716	0.741964183167457	0.0993890728195965	7.4652490673116	8.31421935437695e-14	1.20955451059439e-12
Tnip1	Upregulated	5555.55922806049	2.03890702902274	0.115679932879755	17.6254167707904	1.57205927171668e-69	4.85766314960454e-67
Ell2	Upregulated	5368.56339272029	1.14705858659965	0.147532108858394	7.77497587118908	7.54617882129621e-15	1.22210128709671e-13
Nup62	Upregulated	5248.61026675305	0.510046840953603	0.155498649104877	3.2800724886658	0.00103780417952696	0.00311401720211528
Mpp1	Upregulated	5289.73942221267	0.742808180140287	0.110254589239671	6.73720872085945	1.6145817305376e-11	1.75300686836303e-10
Scarb2	Upregulated	5276.4106252302	0.739310059430404	0.0849334582027872	8.70457973894371	3.18753670344573e-18	7.32848840301139e-17
Ifitm3	Upregulated	5653.3398974174	5.20096542118119	0.24890108852896	20.8957118344464	5.85768734127257e-97	4.30958425822196e-94
Baz2a	Upregulated	5246.8332678659	0.51275611566421	0.0868164184114181	5.90621134857565	3.50064822037553e-09	2.76649693119192e-08
Sptlc2	Upregulated	5220.65573661331	0.741649549319152	0.11246790479732	6.59432173699412	4.27204371109621e-11	4.41197027649976e-10
Nmt1	Upregulated	5164.73791604397	0.516645336870557	0.0841500828076855	6.13957015409344	8.27450757776427e-10	7.15795868289239e-09
Cyfip2	Upregulated	5226.15570717444	0.699720408877219	0.131432699572864	5.32379241354092	1.01625876074355e-07	6.42438537376753e-07
Gstm2	Upregulated	5277.65452870671	1.26140677008016	0.308556120249758	4.0880951220774	4.34929822073717e-05	0.000175494012824208
Mvd	Upregulated	5185.01584901486	0.608094865624968	0.142269214501962	4.2742547483214	1.91777668380398e-05	8.26259056463232e-05
Adar	Upregulated	5267.95973330171	1.33896404898078	0.0950669042538284	14.084439369202	4.73400713886034e-45	6.09503419128269e-43
Yars1	Upregulated	5104.29356386839	0.535675833669647	0.167046085233629	3.20675478817989	0.00134241369404052	0.00392808552517537
Psme1	Upregulated	5186.206693418	1.03242688509129	0.112212275624757	9.20065901295661	3.55761115871947e-20	9.47674006934754e-19
Nub1	Upregulated	5136.07434664096	0.756624564904116	0.162246003091134	4.66344039599619	3.10966281759816e-06	1.54136318677869e-05
Eml2	Upregulated	5191.89782823539	1.40086336371639	0.221128366665876	6.33506856147989	2.37235756384584e-10	2.22138935523746e-09
Plekho2	Upregulated	5046.92273804775	0.567294749271486	0.130984022880356	4.33102249264146	1.48418518125038e-05	6.51254218980925e-05
Nfkbia	Upregulated	5219.7119239976	2.94434536249427	0.227797206345496	12.9252917967248	3.24064843943229e-38	3.03442535692296e-36
Morf4l1	Upregulated	5034.36076047527	0.565698140237394	0.101898875035371	5.55156413690564	2.83124801278551e-08	1.96521818070536e-07
Pcnx1	Upregulated	5034.8006269973	0.612704777454912	0.134109625357265	4.56868607173184	4.90791242652137e-06	2.34106968168432e-05
Smcr8	Upregulated	4966.92203303638	0.601438393003134	0.104010524644592	5.7824762932239	7.36089450681049e-09	5.54760098196205e-08
Cd274	Upregulated	5368.96800721404	4.29579150651648	0.174337698699245	24.6406344615531	4.63733850777854e-134	1.43293759890357e-130
Kpna4	Upregulated	4962.44629833454	0.679756343871299	0.142895608368917	4.75701354037667	1.96477995349837e-06	1.0018432436155e-05
Atp6v0e	Upregulated	4935.17255749291	0.502299288222547	0.0889853865347445	5.64473907214442	1.65431952712782e-08	1.18714522499419e-07
Tlr2	Upregulated	5030.18731485499	2.11284586195211	0.167446207664749	12.6180574132937	1.6791228285144e-36	1.42540921431579e-34
Ftl1-ps1	Upregulated	4963.93292004905	1.01382702204708	0.178374559877303	5.68369739913835	1.31813419409861e-08	9.60621382019976e-08
Slc29a3	Upregulated	4833.01193014593	0.738692832766352	0.0922852495023344	8.00445181380439	1.20000032720161e-15	2.11643893324942e-14
Srp14	Upregulated	4831.3767497367	0.585348284222327	0.133963327558207	4.36946659128032	1.24550392158313e-05	5.5343789440493e-05
Gprc5b	Upregulated	4933.28960085696	1.46872720358071	0.174862590587954	8.3993219970166	4.49063871921149e-17	9.26306651693159e-16
Psmc2	Upregulated	4794.55456809657	0.631274778390952	0.110205528854206	5.72815887691156	1.01526461078805e-08	7.51597423894365e-08
Antxr1	Upregulated	4846.59688666196	1.30387536552571	0.137702969499495	9.46875270929064	2.83205055169811e-21	8.3661914003319e-20
Atxn2	Upregulated	4789.44289197605	0.724695439936156	0.087860669653464	8.24823487909285	1.60751182307536e-16	3.03990913910824e-15
Rusc2	Upregulated	4851.00501929571	1.15198867400644	0.183232517047053	6.2870318684244	3.23592969486742e-10	2.97589963010128e-09
Dnajb6	Upregulated	4759.79537725765	0.598049561424171	0.0924629855163202	6.46798887235382	9.93158095127216e-11	9.78590087354304e-10
Dlgap4	Upregulated	4797.23363096695	0.758405841556575	0.137944439618764	5.49790802480026	3.84323282686137e-08	2.60315419443263e-07
Stxbp1	Upregulated	4818.70142416448	0.822830228768902	0.106259812760735	7.74356934565344	9.66640283380697e-15	1.54923157450537e-13
Arnt	Upregulated	4765.80955700794	0.844816922826863	0.137864522474082	6.12787762700649	8.90590388706611e-10	7.66980017029941e-09
Itm2c	Upregulated	4812.21667843352	1.23596485135111	0.143182517224218	8.63209332614012	6.02392011800253e-18	1.35867979303853e-16
Stom	Upregulated	4706.91273544651	0.776892246743807	0.122256586539347	6.35460443265177	2.0896364380059e-10	1.97219810428779e-09
Bcl2l1	Upregulated	4790.32657822003	1.4201069290509	0.158042371992207	8.98560880319439	2.57305786674667e-19	6.51700721987476e-18
Ehd1	Upregulated	4828.87164804189	2.27506200623389	0.118530705286653	19.1938620523003	4.16505407012021e-82	2.07580920591475e-79
Prss50	Upregulated	4687.15244123003	1.1728183203668	0.137121259229327	8.55314724323909	1.19776946084964e-17	2.63611654845113e-16
Znfx1	Upregulated	4779.79088560554	1.92470640153933	0.147184027662382	13.0768700388762	4.46447920773868e-39	4.338126022614e-37
Fyb1	Upregulated	4686.80301157861	1.34141026373511	0.135864482307232	9.87314889775067	5.44285877027e-23	1.82412511932042e-21
Prpf38b	Upregulated	4616.56221127653	0.526242901732115	0.160926222704113	3.27008795017634	0.00107514050962167	0.00321356565557261
Hpcal1	Upregulated	4649.42874574973	1.09484464741763	0.117783668554825	9.29538586164863	1.46673212652038e-20	4.03939596341174e-19
Aaas	Upregulated	4588.46293911948	0.527284252540879	0.132412686516043	3.9821278943464	6.83010072714088e-05	0.000266007199985698
Arap1	Upregulated	4658.589934081	1.24130193769796	0.112475036996433	11.0362438710496	2.55491487380413e-28	1.27333660646045e-26
Fxr2	Upregulated	4608.91740723634	0.663187414811646	0.125974883917886	5.26444156316055	1.40616116123097e-07	8.64856287460924e-07
Naglu	Upregulated	4614.88276928141	0.625288052148553	0.204880351673822	3.05196690185322	0.00227347167909954	0.00627795128544914
Cxcl10	Upregulated	5053.37241954755	9.32974881931189	0.435248239050004	21.4354659760956	6.24059685095791e-102	6.30319811154036e-99
Cox14	Upregulated	4544.55388967833	0.518874403951959	0.147680390981085	3.51349560022776	0.000442251737934917	0.00144548114048963
Cd47	Upregulated	4528.9509489297	0.805906122253947	0.168780353195317	4.77488112210153	1.7981344135959e-06	9.25114108892994e-06
Akap13	Upregulated	4547.14069664188	0.544444566041137	0.112876731850175	4.82335515138582	1.41163291114321e-06	7.4006543865499e-06
Ranbp9	Upregulated	4483.46377159099	0.510080436307829	0.115429491774605	4.4189784470666	9.91685355406895e-06	4.48260349357418e-05
Apobr	Upregulated	4531.76700117014	1.25546172931907	0.173435657317818	7.23877516731438	4.5275485513431e-13	6.02503230992686e-12
Gas7	Upregulated	4492.51372332826	0.799066397517563	0.16215133607812	4.92790510916663	8.31159637069746e-07	4.53600013872397e-06
Gpr137b	Upregulated	4537.19556692667	1.20455800514356	0.137527340435082	8.7586802837371	1.97549566682879e-18	4.63147314909027e-17
Zfand2a	Upregulated	4451.18444605684	0.834296605029612	0.120253026678566	6.93784288074237	3.98132143921103e-12	4.70270766328826e-11
Edf1	Upregulated	4458.87014820549	0.579952006040138	0.108577626023885	5.34135831918594	9.22527024331269e-08	5.87754330965695e-07
Sdf4	Upregulated	4456.42527045806	0.723379977480275	0.119984028460869	6.02896891160974	1.65009022376572e-09	1.3647694837891e-08
Tnpo2	Upregulated	4473.91841756588	0.877206052473761	0.101216035303043	8.66667074883329	4.44939249672556e-18	1.01391023708569e-16
Ankrd11	Upregulated	4372.34488563715	0.529252293700273	0.115852802828064	4.56831669826522	4.9165677089835e-06	2.34302810313989e-05
Saraf	Upregulated	4390.17152597102	0.803041505756322	0.104890527601022	7.65599643860019	1.9181904034079e-14	2.98449564276455e-13
Ccdc88a	Upregulated	4467.46351080315	0.905511617442964	0.145048961545931	6.24279972632707	4.29807089556469e-10	3.88334475651898e-09
Icam1	Upregulated	4562.11017956329	2.4132135656111	0.133483213967134	18.0787793003342	4.68335428940677e-73	1.76482497003255e-70
Rnf114	Upregulated	4532.36705582632	1.98671539066441	0.145904610777338	13.6165360373449	3.19359804301656e-42	3.62802130622102e-40
Faf1	Upregulated	4366.73584539917	0.652637942151419	0.114253695778128	5.71218232991598	1.11536491160032e-08	8.21372158447327e-08
Slc29a1	Upregulated	4326.29675129965	0.512988803212471	0.137054254790834	3.74296153005517	0.000181864080496278	0.000646079568560013
Hcls1	Upregulated	4338.28304785431	0.514522155824007	0.132104625055128	3.89480804028848	9.82765273892354e-05	0.000371694577273852
Atf6b	Upregulated	4302.40590473886	0.514053749787199	0.0971578989535143	5.29091052116258	1.21708904489738e-07	7.58838811285898e-07
Mtmr3	Upregulated	4329.05632802068	0.733549387779678	0.132053290630145	5.55494970461741	2.77691706344184e-08	1.93084467282522e-07
Nfkb1	Upregulated	4352.33996029953	0.919806191840629	0.104891759553067	8.76909869526287	1.80102123198601e-18	4.26122175102356e-17
Commd4	Upregulated	4325.5323537254	0.708998782860635	0.115816184494544	6.12175911298507	9.25478658584282e-10	7.93487529141352e-09
Phlda3	Upregulated	4467.43994470521	2.17698220496727	0.18390170553653	11.8377488594571	2.49048144132246e-32	1.63735907525243e-30
Csnk1e	Upregulated	4304.35092590439	0.622953895059014	0.150221453467004	4.14690365910915	3.3700178023375e-05	0.000138733746459138
Tbrg1	Upregulated	4284.18745478896	0.650233354212795	0.0854535154653839	7.60920543375652	2.75786095301435e-14	4.23127623873602e-13
Cdc34	Upregulated	4278.66028325879	0.605749218314935	0.100953448083848	6.00028260363947	1.9697440667591e-09	1.60848550906068e-08
Nop14	Upregulated	4256.38933778038	0.911585535963505	0.0935615635945655	9.74316269353641	1.97315761917337e-22	6.3247479701719e-21
Msrb1	Upregulated	4334.59345348012	1.66096893214819	0.129653291188805	12.8108505146193	1.42563323047513e-37	1.26586398912878e-35
Mthfd2	Upregulated	4240.00210378142	0.994962897417127	0.224499962862746	4.4319067349932	9.34034202550159e-06	4.23812876046989e-05
Parp12	Upregulated	4316.03137229051	1.35066556408436	0.16002339977064	8.44042537541544	3.16184865677395e-17	6.61931730991295e-16
Tnf	Upregulated	4446.84951802369	4.3650826039458	0.321095800881361	13.594331012627	4.32698968440225e-42	4.80949572834638e-40
Ptpn1	Upregulated	4215.30625426169	0.516392598066692	0.108447617162184	4.7616776797818	1.919901542695e-06	9.83503940140509e-06
Nfkb2	Upregulated	4336.01060996147	1.77677509523872	0.115882696163079	15.332531551892	4.6356221855827e-53	8.04723177160144e-51
Procr	Upregulated	4409.63400447506	2.57125050264052	0.208140389467296	12.3534433140115	4.66702808825526e-35	3.53458744919332e-33
Tor3a	Upregulated	4380.13419245141	2.49494832948549	0.106629421161868	23.3983107316888	4.44620196798967e-121	8.58672755068005e-118
Dst	Upregulated	4248.36338044045	0.612435087838008	0.158916296652509	3.85382179637105	0.000116288249050117	0.00043282424664522
Mdm4	Upregulated	4240.01451226246	1.16553613450309	0.123220161919932	9.45897259297917	3.10983675926973e-21	9.09980642627222e-20
Bri3	Upregulated	4171.61389606944	0.700728087002156	0.14608763890056	4.79662819028196	1.61358709199265e-06	8.38826398764685e-06
Oas1a	Upregulated	4373.38119210236	2.52268272077864	0.146845721520007	17.1791366794091	3.8053212284692e-66	1.03144233297981e-63
Tmem38b	Upregulated	4178.2655237092	0.564187730354863	0.157314083183628	3.58637776693079	0.000335303123416339	0.00112325092297971
Lgals9	Upregulated	4321.46467244741	2.47364877363468	0.165019688350759	14.9900220898297	8.53248441134051e-51	1.35904004283723e-48
Naa25	Upregulated	4127.24495450081	0.831842420759761	0.113745633624858	7.31318112397387	2.60890968174801e-13	3.57972065568443e-12
Znrf1	Upregulated	4165.92247592329	1.33547425545903	0.114747678085474	11.6383553701561	2.63038795334332e-31	1.63210818791784e-29
Sbno2	Upregulated	4115.12086239713	0.992908029672016	0.115652098606716	8.58530058367965	9.05992308899794e-18	2.01694253206078e-16
Gdi1	Upregulated	4161.98350803913	0.714369788530829	0.166771525334433	4.28352374362636	1.83956457530552e-05	7.94701928886909e-05
Wsb1	Upregulated	4093.75984154588	0.675592634230873	0.173176091898536	3.90118882360912	9.5721448791207e-05	0.000362474603878468
Lrrc8d	Upregulated	4122.46931788622	1.41437135521297	0.148030805874798	9.55457444722162	1.24092856004426e-21	3.76666920484946e-20
Hmga1b	Upregulated	4123.65006318752	1.33154874802412	0.152636800595551	8.72364163051603	2.69394770686644e-18	6.23076228609079e-17
Mvp	Upregulated	4070.0951918279	0.659872811326819	0.10011870732115	6.59090422742024	4.37155832020931e-11	4.50295147756142e-10
Ifi204	Upregulated	4317.65015420869	3.4293695428059	0.334763096703727	10.2441684181246	1.25701140071358e-24	4.83105127886191e-23
Tbc1d15	Upregulated	4043.77833694946	0.505041303781169	0.10961066475731	4.60759274564558	4.07357523101264e-06	1.97108478919966e-05
Exoc4	Upregulated	4075.02271533633	1.01923282375181	0.156149152493646	6.5273029502564	6.69645173325914e-11	6.75327540984684e-10
Gas5	Upregulated	4085.68934506063	0.859879606787637	0.169620092516456	5.06944427414584	3.9897892924915e-07	2.28898048900831e-06
Il1b	Upregulated	4330.54892030279	6.0102822924805	0.639177219409385	9.40315472762647	5.29511363792182e-21	1.51780159009076e-19
Abcd4	Upregulated	4089.45407077812	1.15491793341083	0.0999044934632111	11.560220099971	6.55405838798284e-31	3.9709883174249e-29
P2rx4	Upregulated	4029.65021657063	1.27376915436258	0.161175924485794	7.90297408515781	2.72326221391331e-15	4.63374462609699e-14
Fis1	Upregulated	3960.8157029583	0.538671822682654	0.0824203231915855	6.53566744006226	6.33264890925271e-11	6.40729702999047e-10
Marcksl1	Upregulated	4022.98337632074	0.950138105868213	0.11917518558968	7.97261696020794	1.55349095611683e-15	2.71298148283809e-14
Hsbp1	Upregulated	3982.526466193	0.811883997523541	0.121168045691176	6.70047942832066	2.07736844705373e-11	2.21652917865885e-10
Ssr4	Upregulated	3961.43736859944	0.617911524128233	0.111653861563363	5.53417065452385	3.1270440383913e-08	2.14914725948156e-07
Pxn	Upregulated	3953.56564630511	0.593702551191159	0.119093302451187	4.98518841086383	6.19014619378988e-07	3.45138068184964e-06
Gpr137b-ps	Upregulated	4001.08558124901	1.06301964959152	0.135473469766	7.84669981087547	4.27127994681775e-15	7.12648760025208e-14
Lilrb4a	Upregulated	4097.11071402051	1.79584038225445	0.378039348637291	4.75040597950417	2.03008666652988e-06	1.03072096608237e-05
Chpt1	Upregulated	4086.89610075602	2.11305051884711	0.159611200450013	13.2387358336352	5.24237990860773e-40	5.29377579006467e-38
Psme2	Upregulated	4046.57252253328	1.68178785662804	0.161373841929354	10.4216881529306	1.97417526814907e-25	8.04775933849686e-24
Ppp4r2	Upregulated	3916.01311282915	0.600141718323477	0.103340023398567	5.80744709151862	6.34325870167616e-09	4.83489624770087e-08
Mapk8ip3	Upregulated	3963.29869592003	0.81279525971117	0.153974336419145	5.27877098621551	1.30053225064885e-07	8.0598569083533e-07
Klhdc10	Upregulated	3915.87478188054	0.582492133103404	0.0894398549954781	6.51266857636178	7.38272851465227e-11	7.38272851465227e-10
Tnfaip3	Upregulated	4101.56218950275	2.84753901407857	0.245826963334844	11.5835096990557	4.99579597498859e-31	3.08740191254295e-29
Il1rn	Upregulated	4157.65057823586	3.82527061763459	0.337635538831447	11.3295852411562	9.36471299251753e-30	5.14892582684683e-28
Pcx	Upregulated	3936.73511637147	0.799477180310512	0.160160040450197	4.99173937558486	5.98379628289054e-07	3.33994409576079e-06
Rai14	Upregulated	3930.12592162456	0.559124675191696	0.14179528419665	3.94318244333336	8.04074387342275e-05	0.000309182411260282
Vmp1	Upregulated	3970.76874585219	1.34438093115901	0.136499148464719	9.84900599219848	6.92251990600364e-23	2.30502009801199e-21
Bbln	Upregulated	4049.68105782048	2.70593430817664	0.135893912402653	19.9121083522783	3.19578545845244e-88	1.8990340512727e-85
Gclm	Upregulated	3952.22698465232	1.3381637756836	0.181631048655864	7.36748361905354	1.73878792942618e-13	2.44220668269404e-12
Parp14	Upregulated	4086.93291595002	3.18784842544155	0.204664560827884	15.5759669018732	1.06037420282196e-54	1.90497458530225e-52
Gng5	Upregulated	3872.12801051564	0.677576886621703	0.138946313773164	4.87653733461313	1.0796426161681e-06	5.78379972947195e-06
Metap1	Upregulated	3839.97173856708	0.504692504973735	0.0849767048621192	5.93918657816439	2.86439726867241e-09	2.29062825056878e-08
Ikbke	Upregulated	4026.78046470776	3.13252086021819	0.181004009462517	17.306361718285	4.2120370392573e-67	1.20511059734306e-64
Pikfyve	Upregulated	3845.41913074119	0.57672217025703	0.0934299999200398	6.17277288612444	6.71025706874772e-10	5.86388414661495e-09
Mllt6	Upregulated	3856.44245526821	0.671967476689964	0.107503098870864	6.25068006176412	4.08669273171726e-10	3.69668634104401e-09
Cipc	Upregulated	3821.70325679418	0.850547228048757	0.101120379109489	8.41123456556488	4.05717437294663e-17	8.41387168617792e-16
Pim1	Upregulated	3970.0996383825	2.57435358847988	0.184690163183367	13.938769364365	3.68234789473453e-44	4.62538820923971e-42
Psrc1	Upregulated	3882.41204211581	1.65597171331562	0.166591102081461	9.94033710459438	2.77885144610233e-23	9.47753970028278e-22
Smg7	Upregulated	3800.05204144723	0.751265227592899	0.108292939946478	6.93734261868043	3.99544028492382e-12	4.71577940428366e-11
Rpsa-ps10	Upregulated	3761.67699373933	0.538284685093211	0.177563532787371	3.03150470506687	0.00243338127993846	0.00666118723866926
Aff1	Upregulated	3784.49000202523	0.714588399058055	0.0876296470204475	8.15464198881587	3.50215747531921e-16	6.46455591322364e-15
Srgap2	Upregulated	3783.54396692165	0.622462983275375	0.0823008439712317	7.56326367069768	3.93079662884301e-14	5.94234911111786e-13
Gadd45b	Upregulated	3870.95235146141	1.67030692533045	0.212551496515291	7.85836351526366	3.89184470311948e-15	6.50746760424198e-14
Id2	Upregulated	3862.77985491197	1.1104270754079	0.223927095943494	4.95887766832871	7.09015939863701e-07	3.91644485909696e-06
Marf1	Upregulated	3809.5225571308	1.15721636832761	0.110269111001581	10.4944744526962	9.15859472019802e-26	3.84511653334401e-24
Cd82	Upregulated	3792.13165037013	1.2435167891344	0.169714999353911	7.32708831787612	2.35206830902605e-13	3.25039851292061e-12
Sde2	Upregulated	3813.09369821128	1.56034106590919	0.12543823947588	12.4391180267578	1.60263717662658e-35	1.26330328463677e-33
Stat3	Upregulated	3749.20633116032	0.722752422148035	0.115816000464794	6.24052306458068	4.36110081409599e-10	3.93109729158594e-09
Eya3	Upregulated	3748.93982112459	1.10128822781492	0.11417755619739	9.64540023882639	5.14102500660802e-22	1.60462295660796e-20
Ifi207	Upregulated	3781.66866338629	1.43443666673185	0.15322712197298	9.36150629380614	7.86079137364635e-21	2.21218992209173e-19
Micall2	Upregulated	3727.75813033414	1.20241287786049	0.152514137520977	7.8839437274797	3.17207178593742e-15	5.36785422702444e-14
Tspo	Upregulated	3751.58252200995	1.38781140158089	0.133654449281292	10.383578018118	2.94525443905363e-25	1.18500471571298e-23
Pitpnm1	Upregulated	3702.27655059727	0.828280355335722	0.112683926410589	7.35047474577427	1.97504095306102e-13	2.75898577981851e-12
Tnfrsf26	Upregulated	3701.376294111	1.18807586346381	0.134368938931714	8.84189361700319	9.41098080068578e-19	2.293369926981e-17
Hcar2	Upregulated	3711.90321756191	1.47416395617822	0.171059877129903	8.6178242432545	6.82383153348357e-18	1.53238658709769e-16
Ccl4	Upregulated	3798.84076155065	2.30436322249549	0.202268287632956	11.3926075583192	4.55161289693e-30	2.56651165173607e-28
Vti1b	Upregulated	3612.68159009053	0.731513174992996	0.0937104207607795	7.80610276908665	5.89834900170114e-15	9.6740437448283e-14
Rtraf	Upregulated	3581.75604167893	0.506732012597487	0.109909298285462	4.61045626259371	4.01786168834761e-06	1.94778672999594e-05
Usp39	Upregulated	3574.17165342062	0.526639426082052	0.143929102329595	3.65901973650927	0.000253181843278474	0.000870805761053522
Arpc5l	Upregulated	3569.84455065089	0.627333391660256	0.182852117141907	3.43082377970718	0.000601751371335589	0.00191218812980972
Clec4d	Upregulated	3712.96213612398	2.31145757460565	0.186904791544181	12.3670321959577	3.9411604624137e-35	3.02939945991501e-33
Glipr2	Upregulated	3681.51547797622	1.73874040009331	0.166647865032426	10.4336194151361	1.74126454234379e-25	7.13595150642215e-24
Ggta1	Upregulated	3584.0294043438	0.5957167464598	0.146748353548449	4.05944415766903	4.91896695151191e-05	0.000196733210978149
Stat2	Upregulated	3764.45797876308	2.56205442570776	0.174335083712749	14.6961493415131	6.82308859955597e-49	1.00396875107752e-46
Maoa	Upregulated	3601.24578513239	1.00572490370976	0.0873044698160415	11.5197412667291	1.04925587486589e-30	6.18740582697634e-29
N4bp1	Upregulated	3600.62777694688	0.652667971579149	0.103547286390264	6.3030910256719	2.91767418810029e-10	2.70090270857696e-09
Ezr	Upregulated	3562.08057456039	0.547762520823493	0.123280886045979	4.44320720260882	8.86277389053165e-06	4.03922880851663e-05
Uhrf2	Upregulated	3576.14760772068	0.798362654249931	0.142171791389957	5.61547861530518	1.96018899617745e-08	1.39113091368588e-07
Htra2	Upregulated	3544.01805779421	0.539016348839583	0.104386727356585	5.16364831515698	2.42182521192374e-07	1.43912305862392e-06
Rnf181	Upregulated	3553.82202688888	0.579686931389484	0.135537677349699	4.27694308124994	1.89477223672828e-05	8.16803321915512e-05
Gtpbp2	Upregulated	3662.84513594624	1.89443714012625	0.329251618448623	5.75376713120656	8.72763601424782e-09	6.50781739479386e-08
Aup1	Upregulated	3546.6481101729	0.744707850185802	0.117423805551802	6.34205173888077	2.26725141105604e-10	2.12942457755719e-09
Llph	Upregulated	3550.70844651699	0.676658686916417	0.105198160309854	6.43222927970759	1.25745865476355e-10	1.22033518945332e-09
Mcoln1	Upregulated	3523.67476161268	0.517177219503132	0.111894801295063	4.6219950660563	3.80067055815221e-06	1.85296182150368e-05
2310022A10Rik	Upregulated	3667.60250722106	2.08058394044185	0.185216480707148	11.2332549052777	2.79971122565404e-29	1.47127681756309e-27
Alas1	Upregulated	3604.29347466629	1.4381467542456	0.16325903318774	8.80898732624367	1.26281461866875e-18	3.04375754421718e-17
Adissp	Upregulated	3561.94975455398	0.889361394639441	0.152556348567411	5.82972392162661	5.55191512507904e-09	4.28243078794165e-08
Gsr	Upregulated	3540.40613790054	0.560383747147484	0.146526924339184	3.82444216088433	0.000131068509942157	0.000480999638623829
Ccnl2	Upregulated	3520.6195001173	0.562315421465122	0.147706218722462	3.80698542233828	0.000140671033723288	0.000512250962556661
Slc6a12	Upregulated	3550.44597201021	1.43892477767287	0.114050610063627	12.6165460830951	1.71165161832953e-36	1.44508292367165e-34
Gde1	Upregulated	3547.56007148332	1.6930408720001	0.130721356404223	12.9515246672074	2.30333452914152e-38	2.18322199234579e-36
Ctc1	Upregulated	3509.15656985993	0.998632215348538	0.136631669590061	7.30893663485748	2.69264699894528e-13	3.68806703312984e-12
Zcchc2	Upregulated	3572.42950409229	1.63107569850054	0.127132623165988	12.829717958159	1.11770312434452e-37	1.00985457725864e-35
Rimoc1	Upregulated	3486.81390442819	0.919202721212383	0.0997804034888659	9.21225700710815	3.19338407641595e-20	8.53594878557551e-19
Ppm1f	Upregulated	3430.99836553413	0.524386123266084	0.090889947079944	5.7694623015332	7.9524865282376e-09	5.9614709782276e-08
Ciz1	Upregulated	3463.68914266857	0.864428102107766	0.0880687329612092	9.81538024952071	9.66728267392889e-23	3.16439655322461e-21
Fcgr2b	Upregulated	3455.08797772379	0.5607755961159	0.170768274554492	3.28383944604978	0.00102403242345583	0.00307747538268675
Ccnk	Upregulated	3418.36057787427	0.526236403434158	0.086372815297352	6.09261608091049	1.11080240668289e-09	9.44518281962062e-09
Slco4a1	Upregulated	3438.02688751762	1.04071887514674	0.197650812605756	5.26544192470693	1.39852525893981e-07	8.60845229108371e-07
Tyk2	Upregulated	3527.57968919027	2.07601716358449	0.206002812737127	10.077615620878	6.93895165985767e-24	2.47590769387531e-22
Stx16	Upregulated	3422.49487732201	0.606223312344297	0.0998435687484096	6.07173120856574	1.26538607375273e-09	1.06598772298144e-08
Mydgf	Upregulated	3404.29534527127	0.572333391035094	0.115811163974655	4.94195353360187	7.73436517199713e-07	4.2419574691997e-06
Rnf14	Upregulated	3405.10175739048	0.692771508420951	0.122204132411096	5.6689695737167	1.43658872804867e-08	1.04203266893671e-07
Mreg	Upregulated	3506.06019635151	1.88428607674779	0.191669058080339	9.83093513173098	8.28458824375107e-23	2.72914474127834e-21
Rhog	Upregulated	3354.41659691789	0.593617566588019	0.112697911892101	5.26733420896352	1.38419072835803e-07	8.52701226201415e-07
Pgpep1	Upregulated	3442.03329272843	1.23588014915065	0.145666152329766	8.48433304088928	2.16959538732683e-17	4.62348258402751e-16
Cdc42se2	Upregulated	3377.18576715807	0.676466721618368	0.0963470101756997	7.02114907753499	2.20050906571064e-12	2.67489103581664e-11
Khdc4	Upregulated	3379.71465920248	0.924484768344946	0.162647162945503	5.68398951203781	1.3158835051261e-08	9.59433702416155e-08
Mr1	Upregulated	3347.66302218798	0.724540927565993	0.123439482076829	5.86960440351683	4.36836199931274e-09	3.41381855788477e-08
Smurf1	Upregulated	3380.30149906132	1.28763096994557	0.128707577996108	10.0043135765052	1.45899968781473e-23	5.05415811137614e-22
Wdtc1	Upregulated	3384.18515641766	1.3502036670344	0.0976172097830472	13.8316150403726	1.64290004764498e-43	2.01450839175515e-41
Paip2b	Upregulated	3341.56124349064	0.792760125094761	0.0961198189785698	8.2476239917962	1.61574818224084e-16	3.05174931731308e-15
Samd8	Upregulated	3386.26043210984	1.44631316686726	0.146980189657341	9.84019118657483	7.55670976341587e-23	2.50002496455621e-21
Atg12	Upregulated	3446.64469366911	2.1315262609568	0.170281205565241	12.5176836391385	5.97536174726543e-36	4.88462111085984e-34
Hapstr1	Upregulated	3362.92378829823	1.29519748158762	0.166838686743665	7.7631723604825	8.28309215756378e-15	1.33723901603302e-13
Phf11d	Upregulated	3516.88061656611	3.97677826536173	0.220987921887858	17.9954552782291	2.11477044690115e-72	7.7793341439578e-70
Hbp1	Upregulated	3332.27086951771	1.19858362282885	0.124487525524252	9.62814240046363	6.08189612515947e-22	1.88307204676781e-20
Smox	Upregulated	3297.40004416744	0.683587623743702	0.17853229469056	3.82892980190797	0.000128701707759605	0.000473889748542875
Tbc1d9b	Upregulated	3307.75093455284	0.913200919996031	0.193223045741482	4.72614908067345	2.28817686597655e-06	1.15492755894602e-05
Usb1	Upregulated	3337.45862916912	1.29054999448893	0.0923201020671538	13.9790789393862	2.09177594735108e-44	2.67090399889043e-42
Tmem184b	Upregulated	3295.35845411409	1.22110017398058	0.100302493551498	12.1741756435361	4.26683181452184e-34	3.12429154191291e-32
Nsd3	Upregulated	3227.04292728935	0.593112588921831	0.0944250171337198	6.28130771829139	3.35736859056425e-10	3.0784180845233e-09
Snx10	Upregulated	3243.990956696	0.890881303706642	0.147132409480317	6.05496305574894	1.40449894626392e-09	1.17062087109082e-08
Dtnb	Upregulated	3255.18073767637	0.738144000035587	0.16426115768768	4.49372213386603	6.99889411273138e-06	3.25799680752335e-05
Mgat5	Upregulated	3251.90425633553	0.951745804919583	0.108810194326652	8.74684408762668	2.19402516473159e-18	5.128243388064e-17
Pwp1	Upregulated	3205.31698075034	0.71694444463111	0.143316909300525	5.0025112049251	5.65882918596584e-07	3.16886230239841e-06
Mib2	Upregulated	3245.97552657744	1.25494756086002	0.31151098401528	4.02858205731348	5.61142748882421e-05	0.000221673624910084
Esf1	Upregulated	3181.3148158473	0.582454448655461	0.129714899200162	4.49026636297717	7.1134162495903e-06	3.30732112717936e-05
Golph3l	Upregulated	3198.67519659788	0.537494489020497	0.11532766144261	4.66058604065224	3.15310316351934e-06	1.55939320987112e-05
Scamp3	Upregulated	3187.03316179555	0.603502448305345	0.108708775679063	5.55155225082325	2.8314405632687e-08	1.96521818070536e-07
Kdm4a	Upregulated	3180.33646091075	0.669748009633827	0.0945393295365548	7.08433212840652	1.39716460954741e-12	1.75640302827563e-11
Eno2	Upregulated	3277.59718149627	1.82940239685771	0.169079256880969	10.819792034842	2.77406119234975e-27	1.29876501278193e-25
Specc1	Upregulated	3200.10006954049	0.723162961561601	0.0969102776806214	7.46219058359182	8.50956757881486e-14	1.23564679598392e-12
Cept1	Upregulated	3189.9762511235	0.983094679809808	0.139000000847258	7.07262355264369	1.52031515001054e-12	1.89809097137595e-11
Slc7a11	Upregulated	3339.99027734699	3.89191408102527	0.386628162225802	10.0662974435688	7.78539460277446e-24	2.7399623374229e-22
Rnf2	Upregulated	3171.66946147384	0.618676227003744	0.113017130141764	5.47418100448755	4.39539626816478e-08	2.94743369544904e-07
Isg15	Upregulated	3412.40878981246	5.67760631910973	0.204149689512079	27.8109965911743	3.19372677406732e-170	2.46715393296701e-166
Cnppd1	Upregulated	3148.53416284011	0.8778072940822	0.140869340481019	6.23135801647683	4.62408978405696e-10	4.15120204321209e-09
Gramd1a	Upregulated	3192.86659004831	0.819438537005316	0.16149541578887	5.07406685819865	3.8940213579963e-07	2.23569788112385e-06
Tgif1	Upregulated	3241.93283317316	1.98247141163922	0.172000978825455	11.5259309870034	9.76509033906009e-31	5.80271714378763e-29
Sash1	Upregulated	3173.88232358301	0.867905587987859	0.136437865276698	6.36117830066991	2.00211868655018e-10	1.8919103184832e-09
Ptgr1	Upregulated	3215.46563830559	1.11261774089135	0.142277582838095	7.82004950250986	5.28025682955123e-15	8.72513026915149e-14
Pls3	Upregulated	3133.93550857808	0.585197447777752	0.101985514313699	5.73804477739586	9.57757970297745e-09	7.1004609602208e-08
4933434E20Rik	Upregulated	3098.37138431431	0.582011231268455	0.0958196843059674	6.07402576499836	1.2474270025442e-09	1.05200585094475e-08
Dock10	Upregulated	3149.52709306738	1.11241685857413	0.117080380196354	9.50130890170075	2.07268431592512e-21	6.17012961099097e-20
Luc7l	Upregulated	3120.17448391653	0.890590683598851	0.166049902542732	5.36339178741561	8.16735890892399e-08	5.23809444345685e-07
Dpf2	Upregulated	3104.16205785237	0.805230213129979	0.103115415362636	7.80901876114398	5.76349215451061e-15	9.47297380714776e-14
Nedd4l	Upregulated	3125.59183974457	1.09864829298844	0.111013598617199	9.89651994596478	4.3101264613141e-23	1.45396187395858e-21
Ddit3	Upregulated	3334.81204277508	5.11382450727651	0.240595037231988	21.2549043659019	2.96966481302966e-100	2.69890125654755e-97
Tmbim1	Upregulated	3118.61383879219	1.50572434550038	0.142286812305471	10.5823183547593	3.59939945131723e-26	1.55772329195661e-24
Zmat3	Upregulated	3111.01329304653	1.25576540795814	0.180181963187946	6.96942904683673	3.18229818278217e-12	3.79664146131155e-11
Psmd10	Upregulated	3139.04206734118	1.67160641969216	0.137784212463334	12.1320606316706	7.1429100358962e-34	5.13292837463239e-32
Src	Upregulated	3108.52927970213	1.56328690535343	0.141556475168875	11.0435563155161	2.35522987122736e-28	1.18143836072931e-26
Osbpl3	Upregulated	3131.13486436235	1.88796365481271	0.218009074880134	8.66002323917363	4.7166809419559e-18	1.07165765519439e-16
Pbxip1	Upregulated	3048.9749441829	0.554165813937491	0.130063637992067	4.26072822883281	2.03761886061253e-05	8.7447809434621e-05
Atox1	Upregulated	3046.51410305461	0.659983882625668	0.113057246826187	5.83760794777111	5.29555848040142e-09	4.09286535878949e-08
Mtfr1l	Upregulated	3045.91313427679	0.788987001406515	0.104165640648332	7.5743498191517	3.60930649873368e-14	5.49938712085161e-13
Fbrs	Upregulated	3020.87296016932	0.603154070001316	0.109755877579198	5.49541476324211	3.89793182719193e-08	2.63673584632729e-07
Ikbkg	Upregulated	3047.55560350678	0.779784126026581	0.113645331266443	6.86155882812613	6.81131433080291e-12	7.7721422755469e-11
Casp1	Upregulated	3080.95876294145	1.57730081972594	0.139324336881049	11.3210717885748	1.03202374109077e-29	5.64670143317816e-28
Cars1	Upregulated	3025.82123480302	1.06612539602876	0.160971782595479	6.62305764922742	3.51843719497296e-11	3.68291698254283e-10
Dglucy	Upregulated	3008.16676714386	0.912079593561272	0.205486545620942	4.43863412470698	9.0531561281564e-06	4.11628199470325e-05
N4bp2l2	Upregulated	3010.45532429867	0.623997948409168	0.101424385978312	6.15234632569135	7.63449350587173e-10	6.63029368553784e-09
Ppp1r12c	Upregulated	3014.54391534533	0.614829401004933	0.125439008503253	4.9014210837691	9.51458699129175e-07	5.13807651224947e-06
Letmd1	Upregulated	3008.1877189933	0.777613671232465	0.0920938501321432	8.44370900029358	3.07423949731182e-17	6.44464046587078e-16
Pdgfa	Upregulated	3074.5900320209	1.44744202693911	0.216402537530156	6.68865551882639	2.25230210075381e-11	2.39656111960374e-10
Psmb10	Upregulated	3072.26192511671	1.31146641721174	0.101597949098025	12.9083945970838	4.03628552833156e-38	3.75666333811582e-36
Gab2	Upregulated	3020.14332032966	0.976121177834423	0.138743502464197	7.03543705108864	1.98637380647127e-12	2.43181262361182e-11
Ifitm6	Upregulated	3054.63963519525	1.95445072612936	0.151899221219209	12.8667593582251	6.92470230104207e-38	6.33057103852663e-36
Sik3	Upregulated	2974.17574880949	0.721294922972421	0.0727229383798563	9.91839630028225	3.46274963916838e-23	1.17066700055036e-21
Abhd4	Upregulated	2991.48279681658	0.736178362681712	0.118989237643051	6.18693234164699	6.13462786669554e-10	5.39442234151657e-09
Slc16a10	Upregulated	2990.37765505142	1.01369472191605	0.121334857743574	8.35452186426399	6.56982790248592e-17	1.3199459179897e-15
Foxp4	Upregulated	2983.27115255361	0.870779129849824	0.168811867167369	5.15828149087699	2.49226737917486e-07	1.47870702796665e-06
Blcap	Upregulated	2957.57169697092	0.712587291570815	0.120439875895449	5.91653957024493	3.28785400882744e-09	2.61034657946474e-08
Ambra1	Upregulated	2942.50221812224	0.606548968285851	0.0804490864100028	7.53953830121351	4.71638270395469e-14	7.04039736967149e-13
Tiparp	Upregulated	2931.87828268497	0.546446655950491	0.232682123491306	2.34846857915541	0.0188507896076769	0.040254968823581
Acot7	Upregulated	2944.88545150119	0.898024763313348	0.109100332939857	8.23118261067446	1.85374121609428e-16	3.48846550409947e-15
Lrrfip2	Upregulated	2940.2304961651	0.951398087135202	0.084080776894179	11.3152865884267	1.1024148153741e-29	5.97624873597536e-28
Nav2	Upregulated	2921.80867453514	0.863103907149375	0.158150249774088	5.45749316477393	4.82903735148065e-08	3.20897320775811e-07
Nfic	Upregulated	2890.69839675966	0.75283176010626	0.112247273122236	6.70690466828921	1.98796039983876e-11	2.12995757125582e-10
Slc25a37	Upregulated	2985.33944302882	1.96307326870657	0.184532772639281	10.6380738804804	1.98183761120358e-26	8.72347324589609e-25
Zfp346	Upregulated	2943.15835956738	1.37799094150733	0.164818030406103	8.36068079512924	6.23573561918676e-17	1.26267516797425e-15
H1f2	Upregulated	2829.72779134866	0.868002801671976	0.14544301249571	5.96799245819787	2.40190468452589e-09	1.93681771273095e-08
Rexo1	Upregulated	2864.22547939502	0.559450715493093	0.0969768973602663	5.76890713893176	7.97872520404686e-09	5.97823978673734e-08
Mdfic	Upregulated	2842.49838165274	0.517129463146237	0.128794421581377	4.01515420308397	5.94069407455147e-05	0.000233784318522211
Pmaip1	Upregulated	2903.83863011329	1.222574693644	0.165665134731636	7.37979476263652	1.58533724340586e-13	2.23684569960004e-12
Wdfy3	Upregulated	2869.48522320082	0.775908681654033	0.135933032450639	5.70802157257682	1.14296936604314e-08	8.41115018591124e-08
Trp53inp1	Upregulated	2914.18177132724	1.55589402444806	0.234909865825202	6.62336602586888	3.51110156028599e-11	3.67773010890974e-10
Usp25	Upregulated	2839.22534988297	0.54540680436779	0.10030661088493	5.43739639447564	5.40647685935389e-08	3.56561808410951e-07
Tmem248	Upregulated	2843.71581522947	0.701322687522606	0.101278225589247	6.92471341635616	4.36858989422019e-12	5.12877764936945e-11
Stam	Upregulated	2882.63217076061	1.0197135344334	0.187768077183617	5.4307076566387	5.61310216932981e-08	3.69031610707002e-07
Fam234a	Upregulated	2899.34226572851	1.28475279626951	0.193829116447609	6.62827556466096	3.3963100928042e-11	3.56232117677019e-10
Usp18	Upregulated	3016.23611527823	3.5512077695342	0.178409066273307	19.9048615841868	3.69310386787326e-88	2.11327610217192e-85
Tbk1	Upregulated	2846.24258695021	0.938153994452711	0.109886762060452	8.53746144541604	1.37202729499151e-17	3.00678322093885e-16
Chmp5	Upregulated	2823.18692755943	0.513401607022191	0.117961454942862	4.35228276279629	1.34727343019628e-05	5.95065022771083e-05
Slc12a7	Upregulated	2833.51079032483	0.709759643586507	0.0815076388080086	8.70789111261519	3.09580482471333e-18	7.128194417559e-17
Arel1	Upregulated	2883.25329303207	1.55353893601464	0.0982379720141884	15.8140371198854	2.48987227963256e-56	5.06164825267408e-54
Retreg3	Upregulated	2809.12619511227	0.609204033432917	0.106550001717593	5.7175412821446	1.08076424249837e-08	7.96651123406481e-08
Ifnar1	Upregulated	2861.51444671166	0.875001043230836	0.091193236955648	9.59502121474638	8.38998394745719e-22	2.57704278306588e-20
Pi4k2b	Upregulated	2864.06852400315	0.951987384697221	0.113641068571916	8.37714214289324	5.42283401533281e-17	1.10823790392714e-15
H2-M2	Upregulated	3011.12673123498	8.47557113798196	1.14754679982924	7.38581741436877	1.51519603311596e-13	2.14179128194341e-12
Nfkbib	Upregulated	2873.25095989033	1.77643549763085	0.118096776030214	15.0422014668408	3.88415120869574e-51	6.38405703982437e-49
Fbxo38	Upregulated	2812.37280570293	0.573965798731896	0.120500394056118	4.76318607277414	1.90559971395169e-06	9.76501345955342e-06
Crtc2	Upregulated	2807.65895006168	0.695942674751546	0.108154132146768	6.43473033288394	1.23692734946689e-10	1.2034337247647e-09
Nfkbiz	Upregulated	2902.18990361005	3.73216706449654	0.143449456548574	26.0172966443604	3.15595670294793e-149	1.21898827651364e-145
Snw1	Upregulated	2778.38406058487	0.538256178500179	0.094783155677952	5.67881681771633	1.35629632261966e-08	9.87036183913034e-08
Cebpg	Upregulated	2779.12649145895	0.713155951045386	0.134705222938043	5.29419673187726	1.19540688820393e-07	7.46827190568164e-07
Dgat2	Upregulated	2839.86680233581	1.4553691449868	0.150209288611793	9.68894239788402	3.35989740506021e-22	1.0615626770589e-20
Mrps10	Upregulated	2791.13198654664	0.606704571580196	0.111475589294697	5.44248813052971	5.25414625117901e-08	3.47502395465393e-07
Cd300lf	Upregulated	2764.04204323813	0.525742624092153	0.211344198335974	2.48761323107805	0.0128603507521647	0.0287834882110597
Plagl2	Upregulated	2780.41282124262	0.846574556744646	0.171253495013196	4.94340017223831	7.67716700864132e-07	4.21357834044435e-06
Ppp1r15a	Upregulated	2847.16629421616	1.94939452067295	0.180378586206568	10.807239161086	3.18099764270224e-27	1.48478590875377e-25
Cyb5r1	Upregulated	2783.95872426103	1.40503461622565	0.18729363899916	7.50177434606816	6.29596910667792e-14	9.29061343822101e-13
Ncf4	Upregulated	2764.77402312831	1.08055265009432	0.144852192117465	7.45969138815703	8.67253704065033e-14	1.25694837971902e-12
Ubap1	Upregulated	2822.72088434465	1.58837216815253	0.111430510805582	14.2543739292717	4.21061462530206e-46	5.56017059495015e-44
Chd2	Upregulated	2756.61701253181	0.583643469763325	0.104472595943638	5.58656999466342	2.31598228172021e-08	1.62941376377856e-07
Polr3c	Upregulated	2748.42964512119	0.533495445531441	0.0893245705284232	5.97254979649392	2.33573816790079e-09	1.8891990586321e-08
Ube2l6	Upregulated	2840.55155694306	1.45875579919357	0.194631593594935	7.49495892341876	6.63191288424409e-14	9.74933701534927e-13
Ets2	Upregulated	2854.62875837148	2.26303455503969	0.143295590265386	15.7927717862672	3.48905572966324e-56	6.91101423375603e-54
Tor2a	Upregulated	2726.59543074982	0.767996983642383	0.131196685150924	5.8537834455109	4.80514218264288e-09	3.73250109209816e-08
Fcgr1	Upregulated	2796.3963858622	2.07861433775929	0.251017633637445	8.28075027096112	1.2240163480422e-16	2.36980608737493e-15
Syne1	Upregulated	2761.38088067173	1.04871368963551	0.156940169668003	6.68225153479822	2.35298693717745e-11	2.50025090642308e-10
Vamp8	Upregulated	2707.6282175691	0.518247566705505	0.0928638395490025	5.58072516947821	2.39517852553524e-08	1.67977794913842e-07
Bdp1	Upregulated	2727.00837080186	0.823751453354141	0.201053409636679	4.09717723684832	4.1821869533908e-05	0.000169192952159958
Ddx50	Upregulated	2703.12181760904	0.502915664371972	0.105742516474857	4.75604024887712	1.97427124179024e-06	1.00568713108009e-05
Asl	Upregulated	2730.95152018067	0.796090006123628	0.115459296632973	6.89498402761165	5.38708556326507e-12	6.24853393036376e-11
Snx20	Upregulated	2738.88529954389	1.09482547160163	0.118128217486894	9.26811133608364	1.89471062130795e-20	5.16283581996611e-19
Dpy19l1	Upregulated	2715.04278173651	0.649453992527751	0.135320270624739	4.79938437552178	1.5915408623895e-06	8.27922771849086e-06
Aip	Upregulated	2689.6445169806	0.532554600357361	0.116648993025933	4.56544532912481	4.98435087656824e-06	2.37167296097873e-05
Gbp2	Upregulated	2904.66380953875	8.31227276330638	0.626861508375978	13.260142235948	3.94147497037527e-40	4.03283366174158e-38
Ppic	Upregulated	2696.47277033004	0.614388006147576	0.0758181397275687	8.10344342864659	5.34250751149321e-16	9.76825337900239e-15
Plpbp	Upregulated	2689.4780596439	0.55197387673931	0.0877202684830235	6.29243259607822	3.12529050565261e-10	2.88101063916067e-09
Camta2	Upregulated	2720.42923725102	1.03063198617972	0.148205473247021	6.9540750661881	3.5488261679063e-12	4.21764340724248e-11
Cdipt	Upregulated	2681.6909795494	0.932910381071398	0.109451595646798	8.52349731000643	1.54806379307842e-17	3.37819005692961e-16
Aftph	Upregulated	2665.50756861321	0.523389076474001	0.109977456563736	4.75905783628189	1.9449870275763e-06	9.9339006862988e-06
Dctn4	Upregulated	2668.9572930216	0.777664998201043	0.121989782774984	6.37483714218494	1.83157476276204e-10	1.73819595114703e-09
Septin8	Upregulated	2667.84443886317	0.680058440597943	0.161497633877334	4.21094987134291	2.54299175643518e-05	0.000107113475018875
Chd6	Upregulated	2673.63054134646	0.628943282425236	0.0923571218386312	6.80990561317125	9.76628000102735e-12	1.09181639664162e-10
Tmem120a	Upregulated	2680.38039420128	0.994838812033553	0.0934763762553129	10.6426762770129	1.88632040989281e-26	8.35061614121603e-25
Abca3	Upregulated	2664.83951904915	0.610701808624976	0.145397713665898	4.20021603660341	2.6666041862327e-05	0.000111953898579607
Ssh3	Upregulated	2657.12211687186	0.534724360611742	0.138073159431612	3.87276109863041	0.000107609296246985	0.000403241238665032
Pkn3	Upregulated	2726.73335153116	1.66039306736301	0.144686675837306	11.4757841919739	1.74587624372529e-30	1.01405217915623e-28
Oas1g	Upregulated	2795.52420714016	3.03764352666854	0.187416737079251	16.207962928007	4.43010926446615e-59	9.50627613000027e-57
Stx3	Upregulated	2632.58420472334	0.555151074228231	0.102833876506032	5.39852325994601	6.71916579718221e-08	4.36731643106711e-07
Glipr1	Upregulated	2677.47605604053	1.02092290326888	0.167629362938541	6.09035842749805	1.12658171732723e-09	9.56356457840969e-09
Acp2	Upregulated	2648.06232059771	0.927403197249828	0.173630035807139	5.34126018542063	9.2302664220075e-08	5.87830239983577e-07
Tmed4	Upregulated	2691.84568404896	1.30801850052671	0.144516831608394	9.05097687216894	1.41694961735396e-19	3.67313281679844e-18
H2-Q4	Upregulated	2758.71998957329	2.08753849434791	0.208870127293483	9.99443300675883	1.61207123958679e-23	5.55948675259283e-22
Pacc1	Upregulated	2632.31768429068	0.507265534683329	0.0836756987180296	6.06228023733286	1.34205113194886e-09	1.12505100318014e-08
Zc3h12c	Upregulated	2721.27671465941	2.61468206580347	0.126604917634449	20.6522946711511	9.30914704214706e-95	6.53756008187146e-92
Jund	Upregulated	2694.99430782652	1.21454798537644	0.185066001130932	6.5627828880204	5.28127175971985e-11	5.39297083196773e-10
S1pr2	Upregulated	2621.93880595883	0.572509228596724	0.177550264665708	3.22449098949329	0.00126196827848547	0.00371875069666233
Vps45	Upregulated	2626.56684690701	0.598647202414375	0.112008532131795	5.34465715263528	9.05883522464156e-08	5.77865417922015e-07
St3gal5	Upregulated	2637.75251697084	0.676395008074855	0.162843065833392	4.15366171481252	3.27196785382963e-05	0.000134985055651983
Tmem199	Upregulated	2631.33504193192	0.784448094718967	0.115657475171094	6.78251097526142	1.18104886721032e-11	1.30523640904145e-10
Plgrkt	Upregulated	2631.00560016183	0.850390989586832	0.152592329840288	5.57296025610789	2.50446722392758e-08	1.75244649500367e-07
Sh3bgrl2	Upregulated	2589.30329452489	0.564690710842324	0.123298294295333	4.57987447490339	4.6525507385004e-06	2.22613530225553e-05
Psmf1	Upregulated	2581.23335853568	0.584778100906882	0.116027314464245	5.04000375779695	4.65522705345697e-07	2.64618314848823e-06
Pkdcc	Upregulated	2631.07541607901	1.26071269323236	0.2515900795393	5.01097934998439	5.41537261946993e-07	3.04910739689542e-06
Slc38a7	Upregulated	2584.74151196616	0.730908774505066	0.0896327793939416	8.15448075410756	3.50683252816107e-16	6.46546092602489e-15
Slc31a2	Upregulated	2691.17967801831	2.77074387041834	0.154522940344943	17.9309548746172	6.76085275569776e-72	2.3739812517166e-69
Gpd2	Upregulated	2593.05779245112	0.716274143558306	0.146129819196909	4.90162889063135	9.50452581020372e-07	5.13443789397369e-06
Tmem176a	Upregulated	2569.79242107014	0.591660161071304	0.155519258417736	3.80441732484386	0.000142138374121598	0.000517064449691394
Itgb1bp1	Upregulated	2581.55772200316	0.590555946238831	0.148575041088774	3.97479914466908	7.04386764099289e-05	0.000273367885087516
Pfkfb3	Upregulated	2589.36490246576	1.22137902475988	0.147506757010542	8.28015644512197	1.23013564992123e-16	2.37867281492903e-15
Ssu72	Upregulated	2561.92411731455	0.577181163658997	0.127649745948056	4.5216005670224	6.13737892831323e-06	2.88039199399876e-05
Mrpl38	Upregulated	2579.27031501988	0.9309141468267	0.156960084108686	5.93089734955858	3.01283533710918e-09	2.40435464660831e-08
Plcl2	Upregulated	2541.8730730968	0.978314765445054	0.15231911569609	6.42279704011024	1.3379282863477e-10	1.29517493885163e-09
Cln3	Upregulated	2554.16980541998	0.633687340078144	0.127470576528148	4.9712440104812	6.65246590878061e-07	3.68785785040045e-06
Tmem63b	Upregulated	2591.86120100777	1.11249247238257	0.118670907482354	9.3746015429097	6.94375436177377e-21	1.97207729576112e-19
Parp9	Upregulated	2597.00678514512	1.24081336151692	0.118641110312174	10.4585447510735	1.33896275629888e-25	5.56101467333809e-24
Selplg	Upregulated	2544.03614483331	0.650659882341472	0.150556687870462	4.32169365270108	1.54836070839837e-05	6.76914910717453e-05
Med13l	Upregulated	2539.56271589474	0.724189982348972	0.114750183379912	6.31101372580246	2.77213604054652e-10	2.57698566946112e-09
Ppp2r5d	Upregulated	2545.2990960245	0.684766229816897	0.09894950577701	6.92036028315359	4.5049643502195e-12	5.28085729976413e-11
Rhbdf2	Upregulated	2601.62624535852	1.6500218602475	0.112482776127686	14.6691068361832	1.01674596583686e-48	1.46810515627846e-46
Parp3	Upregulated	2558.33835084344	0.949214811361345	0.160358992085899	5.91931140882253	3.23292315603827e-09	2.5693756564193e-08
Eif2b2	Upregulated	2533.49471334172	0.671378866825429	0.0801041630510153	8.38132303308448	5.2336045382938e-17	1.07264236516568e-15
Slc19a2	Upregulated	2583.06218874723	1.4872588323875	0.165101728613737	9.00813604360868	2.09588264773729e-19	5.34346318606289e-18
Aqp3	Upregulated	2555.42851213789	1.32338356019467	0.17108823620658	7.73509382957666	1.03326869327782e-14	1.6457733310456e-13
Ift22	Upregulated	2496.64347652904	0.610172586617551	0.100272180426745	6.08516324289289	1.16372679274837e-09	9.86804552577517e-09
Amdhd2	Upregulated	2545.85627688154	0.848682139828557	0.340705209683344	2.49095733117005	0.0127399418619802	0.0285512187072229
Mfhas1	Upregulated	2530.73347635183	1.10045664100394	0.118178650394386	9.31180579006021	1.2567715992893e-20	3.49858039802157e-19
Lacc1	Upregulated	2524.82547676268	0.641889958630753	0.174348823187811	3.681642048936	0.000231736616263445	0.000802944768170045
Tjap1	Upregulated	2522.40993241785	0.946119809092186	0.12143137745229	7.79139485149883	6.62734527831265e-15	1.07895136512045e-13
Daam1	Upregulated	2536.35999745927	1.26835033690304	0.113299473835373	11.1946710250922	4.33006485336817e-29	2.26777972828943e-27
Uvrag	Upregulated	2488.47110716044	0.585947273598206	0.116827552722091	5.01548872629436	5.28988264911852e-07	2.98171057748563e-06
Tspan5	Upregulated	2513.41592725171	0.752602107642545	0.13034056698818	5.77412025306592	7.73561780940139e-09	5.81017477662865e-08
H2bc4	Upregulated	2509.13667386743	1.00329031195082	0.152087075562187	6.59681506953947	4.20084216125581e-11	4.3500677876275e-10
Gtse1	Upregulated	2532.48743333976	1.14984635501273	0.137571832555264	8.35815249135998	6.37080639378907e-17	1.28665305600054e-15
Rps27rt	Upregulated	2480.63622999961	0.710336702664356	0.231223815116273	3.0720741386745	0.00212576919946284	0.00591129124040691
Plekhn1	Upregulated	2516.92361589684	1.25439460119971	0.150890456701667	8.31327990265042	9.30925956382088e-17	1.8298735402167e-15
Eif2d	Upregulated	2503.83025364465	0.852200208743361	0.118048596215565	7.21906262389756	5.23471464429061e-13	6.89482875143136e-12
Mlkl	Upregulated	2492.55882551786	1.0049002323216	0.158675531001025	6.33305101285663	2.40360048227282e-10	2.24928088740854e-09
Nlrc5	Upregulated	2491.0547024311	0.873794710920091	0.192559441134037	4.53779210083944	5.68462604543252e-06	2.68503431372463e-05
Prpf38a	Upregulated	2458.24300413058	0.770694452275817	0.0954893877043559	8.07099585413574	6.97270850166229e-16	1.26441721068876e-14
Ppdpf	Upregulated	2457.23369288055	0.662686930189399	0.134521792643004	4.92624218849095	8.38260881327473e-07	4.5715251028978e-06
Tcn2	Upregulated	2473.09099055079	0.740802631708472	0.147974569703627	5.00628339850692	5.54910398564122e-07	3.11532182333419e-06
Mrpl52	Upregulated	2453.81781594768	0.875581007372181	0.125271650290775	6.98945855139466	2.75949122074296e-12	3.32041583804351e-11
Daxx	Upregulated	2469.66409539271	1.17731628820334	0.0891643681842385	13.2038875189546	8.33215767092517e-40	8.3592101308957e-38
Psenen	Upregulated	2433.71651912552	0.57531400782067	0.108988043091194	5.27868921675458	1.30111264767623e-07	8.06022069230063e-07
Xrcc1	Upregulated	2433.01336228216	0.59562374567972	0.112813917886684	5.27970091667229	1.29394923018077e-07	8.02227753061515e-07
Mrpl39	Upregulated	2417.07394021844	0.570732135586662	0.107655681679172	5.30145856386398	1.14881124635998e-07	7.19462251976557e-07
Aifm2	Upregulated	2439.25917754911	0.768754173507543	0.154513248911604	4.97532851663318	6.51370761933882e-07	3.61742569082619e-06
Slc2a6	Upregulated	2445.86787937763	1.0370906847026	0.180023977424105	5.76084752454611	8.36926196872948e-09	6.2556892799647e-08
Bbc3	Upregulated	2524.59400882542	2.35549899848501	0.343717710440922	6.85300444793308	7.23148366513155e-12	8.22122315130849e-11
Mcfd2	Upregulated	2402.60539553397	0.644772102553543	0.110832242649191	5.81754990372602	5.97164371478316e-09	4.58102757663355e-08
Slc20a2	Upregulated	2425.55198591096	0.703482895832278	0.135367149192158	5.19685093488718	2.02692766997246e-07	1.21615660198348e-06
Cyb5a	Upregulated	2490.22008899786	2.10463268971301	0.139943221294871	15.0391899674682	4.06493607725964e-51	6.61086972564857e-49
Prkar1b	Upregulated	2412.2717563733	0.536894772800862	0.112043553845036	4.79183990846474	1.65258748770408e-06	8.56507101141499e-06
Gm13571	Upregulated	2503.18898749424	4.9366948558697	0.226186650014982	21.8257569823095	1.32131885328373e-105	1.85585238938488e-102
Nhlrc3	Upregulated	2423.46203304335	1.05545030854735	0.131692228399175	8.01452235547378	1.10565849478953e-15	1.96349698212623e-14
Tpt1-ps3	Upregulated	2382.73559465812	0.509945765526993	0.131462342811368	3.87902538948891	0.000104875809406655	0.000393962635579604
Gosr2	Upregulated	2383.93848875682	0.629516072639677	0.108320119784032	5.8116264447898	6.18687758173412e-09	4.7297010706478e-08
Foxn3	Upregulated	2394.43967610138	0.75476105391087	0.134618828550013	5.60665296259404	2.06276676620717e-08	1.46057500173697e-07
Ppib	Upregulated	2386.05204785098	0.535708343629362	0.110051469267726	4.86779819655223	1.12848477045995e-06	6.0224834900194e-06
Naip2	Upregulated	2395.60960961931	0.955243776298685	0.154240277373586	6.19321874003757	5.89478314130657e-10	5.21020592295117e-09
Tlk2	Upregulated	2364.99124214881	0.570609662543189	0.0862898429456612	6.6127094807962	3.77348569269002e-11	3.92859527978846e-10
Pla2g2e	Upregulated	2370.32601603227	0.71880594954817	0.096142860078382	7.47643609688906	7.63652502116983e-14	1.11621865257402e-12
Agrn	Upregulated	2501.55036263352	3.85421562142568	0.223349166671396	17.2564584809767	1.00062846428356e-66	2.76066245949661e-64
Naa80	Upregulated	2372.91459580457	0.633045384990806	0.222618185839306	2.84363733629453	0.00446017829861076	0.0113656201077909
Slu7	Upregulated	2353.67603852431	0.876235111232321	0.0840727682835736	10.4223416109818	1.9606553522762e-25	8.01378973350986e-24
Mafk	Upregulated	2351.58838214295	0.867161251721073	0.118192685151441	7.33684365161832	2.18689824561627e-13	3.03572128434603e-12
Smpdl3b	Upregulated	2399.2484943148	1.27128608230028	0.115868733990711	10.9717784816929	5.22347112149512e-28	2.52986297263635e-26
Pmf1	Upregulated	2326.66675059024	0.530977059200441	0.143895201468064	3.69002617031872	0.000224230982922675	0.000779385531193549
Lrrc25	Upregulated	2418.10968606129	2.29972986398259	0.150976173661894	15.2324026248854	2.15523405577835e-52	3.65916111667863e-50
Siva1	Upregulated	2377.15981342408	1.19503074145868	0.163916737413674	7.29047417801391	3.08866003335574e-13	4.20809501898997e-12
Acbd3	Upregulated	2342.59612353776	0.571950470318494	0.120918199289507	4.73006109650302	2.24452278562678e-06	1.13437608890853e-05
Clk1	Upregulated	2351.41865460156	0.838561149730314	0.250421273077225	3.34860189562138	0.000812204085281816	0.00250220401148635
Parp10	Upregulated	2410.89466133877	2.02536696223782	0.120463244199799	16.8131530550395	1.9549085019347e-63	4.8715058636921e-61
Rex1bd	Upregulated	2336.64571715696	0.52140971438799	0.149847905115309	3.4795929511778	0.000502176132266777	0.00162212444982682
Gm43351	Upregulated	2304.64145480621	0.610039635602745	0.0980943990809937	6.21890384484696	5.00639972103898e-10	4.47620808391506e-09
Rbfox2	Upregulated	2341.55659581085	0.791207940034887	0.109678414294132	7.21388930654171	5.43759638945893e-13	7.14986078443749e-12
Tsc1	Upregulated	2307.78494315575	0.574889089329443	0.0900053672508116	6.38727563576781	1.68867102095224e-10	1.61848432219058e-09
Psme3ip1	Upregulated	2313.030083315	0.646096334655833	0.116421694160444	5.54962148004332	2.86288764025311e-08	1.98526095340712e-07
Blvrb	Upregulated	2377.9948185329	1.66961797580817	0.201913310673803	8.26898420038036	1.35105170434379e-16	2.59947058930406e-15
Irgm1	Upregulated	2412.21672338297	2.63876812076049	0.160288082250117	16.4626595047965	6.80439845630093e-61	1.52359356738912e-58
Cdk5rap2	Upregulated	2295.98958014181	0.576172747773298	0.101737137615566	5.66334734077619	1.48448240222926e-08	1.0742507313556e-07
Flvcr1	Upregulated	2276.7260488437	0.621808997537402	0.0758463340443441	8.1982735932083	2.43863834612868e-16	4.5448688115426e-15
Insig2	Upregulated	2343.45637140805	1.34194458052293	0.160253597747228	8.37388114455701	5.57509889090763e-17	1.13634931219687e-15
Pgs1	Upregulated	2282.34051789468	0.538813558784358	0.121716431055581	4.42679393498084	9.56440216413605e-06	4.33343147905871e-05
Ginm1	Upregulated	2334.7699492677	1.46783571376019	0.175337404715427	8.37149218754832	5.68931444964658e-17	1.15657774009263e-15
Stx6	Upregulated	2272.74465382574	0.532052955310211	0.0893369925671315	5.95557271429755	2.59162636071862e-09	2.08219590603758e-08
Focad	Upregulated	2302.55177569114	1.06069968464072	0.150467625171956	7.04935485908375	1.79749213894072e-12	2.21992434425532e-11
Tmem134	Upregulated	2282.07449974405	0.798241321404797	0.154359323239036	5.17131913158667	2.32447193890732e-07	1.38340105763167e-06
Prpf40b	Upregulated	2287.24650246472	0.745615837605204	0.13339743202846	5.5894317174421	2.2781392547405e-08	1.60464194753285e-07
Malt1	Upregulated	2287.69521888931	1.14637460050628	0.321054880840696	3.5706499695767	0.000356096500527917	0.00118596484870798
Dtx3l	Upregulated	2335.37895271385	2.13686255100397	0.128305583760928	16.6544782258704	2.8078229788399e-62	6.47475597359351e-60
Gbp3	Upregulated	2415.03646876866	6.14999293699489	0.36627843405496	16.7904860488513	2.86489020311184e-63	7.02580216477427e-61
C9orf72	Upregulated	2257.08980374699	0.593731423613972	0.168462596428682	3.52441097430981	0.000424425407933728	0.00139340683225161
Trafd1	Upregulated	2332.21406895423	2.33514688892197	0.170558491818088	13.6911792783238	1.14633546741584e-42	1.33164533620863e-40
Stk17b	Upregulated	2239.33422460018	0.671286607367033	0.138177747659745	4.85813829459748	1.18494636599539e-06	6.30638007393343e-06
Rasgef1b	Upregulated	2247.9884941742	0.823780139677053	0.131975807645039	6.2419026212189	4.32280058481501e-10	3.90112552776822e-09
Tent5c	Upregulated	2357.80395002694	2.64714823772203	0.224484559464904	11.7921172130143	4.28628179425869e-32	2.78248124879398e-30
Cant1	Upregulated	2224.13784666006	0.52367134799969	0.128458975943357	4.07656486558479	4.57059094703944e-05	0.00018389487013479
Selenoh	Upregulated	2272.39143113863	0.931493463286196	0.168229941495076	5.53702542489121	3.0765190498415e-08	2.12008114719229e-07
Tbc1d22a	Upregulated	2227.63426673402	0.655084089914776	0.16543422478962	3.95978577436342	7.50170268962533e-05	0.000289536114301053
Zdhhc12	Upregulated	2279.28985992041	1.61866785070226	0.103846633128791	15.5870999562862	8.90869856195216e-55	1.61928697390778e-52
Slc35e4	Upregulated	2220.71137509642	0.90228683679972	0.149995443541963	6.01542830564246	1.79411694810846e-09	1.47363672771269e-08
Pgap2	Upregulated	2226.73974138661	0.530482944003404	0.118077602786867	4.49266356601885	7.03378570932315e-06	3.2722670644096e-05
Sqor	Upregulated	2229.5770676884	0.844617789364185	0.155511669099157	5.43121808322721	5.59706831474323e-08	3.68290909125992e-07
Baiap2	Upregulated	2248.22583791457	1.39000428719268	0.182047067420153	7.63541158278939	2.25100145008332e-14	3.47779724037873e-13
Ass1	Upregulated	2308.5346618216	1.82242051577279	0.151476964690793	12.0310076155333	2.44162563497662e-33	1.68406768126736e-31
Rpl37rt	Upregulated	2195.03764924331	0.521807917398793	0.179221609410048	2.91152344360958	0.00359670915848704	0.00937401425415398
Creld1	Upregulated	2216.76015720074	0.648032520764097	0.137750199064316	4.70440351568225	2.54609238159378e-06	1.27676492358403e-05
Flad1	Upregulated	2202.42879206236	0.566637619337612	0.080352662491793	7.0518835563848	1.76511892325703e-12	2.1834337361346e-11
Irak2	Upregulated	2239.83558750106	1.53599186602741	0.15989860268169	9.60603682750814	7.53952472194403e-22	2.3250630130546e-20
Fbxo42	Upregulated	2184.37867515362	0.716938973572886	0.0979820101530838	7.31704700130937	2.53487087794127e-13	3.48431984556874e-12
Cd52	Upregulated	2297.1801071964	2.82867900435636	0.197894546739006	14.2938704020327	2.38951560272803e-46	3.23842246159194e-44
Ugcg	Upregulated	2229.70418062005	1.20846739276583	0.160328478215385	7.53744691035096	4.79261643804038e-14	7.1472899582745e-13
Sirt7	Upregulated	2192.01087845507	0.715766542861468	0.101725795482526	7.03623441297561	1.97504564056751e-12	2.41986162940269e-11
Cd2bp2	Upregulated	2199.63137466361	0.723018873620679	0.113773028674435	6.35492332448686	2.08530610494109e-10	1.9693141394462e-09
Mtmr14	Upregulated	2239.75980933859	1.60262846542374	0.154458116373768	10.3758125700924	3.19482734979454e-25	1.27216707614241e-23
Hyal1	Upregulated	2197.46769879143	0.847582226967198	0.223751696303155	3.78804827391715	0.000151835352501264	0.000548307248109991
Ndufb1	Upregulated	2175.09041464127	0.669542164482728	0.125250426248307	5.34562783167995	9.01041793680676e-08	5.7501427973426e-07
Surf1	Upregulated	2180.34864648102	0.536838069695073	0.128011437458126	4.19367269327537	2.74473941263968e-05	0.000115015524614275
Gpx4-ps2	Upregulated	2174.50719995841	0.557350098202966	0.124731891642373	4.46838487626711	7.88124092577334e-06	3.62936430113854e-05
Tpra1	Upregulated	2164.98893636163	0.745621206998664	0.133327221653025	5.59241539540283	2.23932279942926e-08	1.57907518261899e-07
Emd	Upregulated	2146.62495017329	0.525263852414891	0.0985850878350985	5.32802540373541	9.9286239915834e-08	6.2919294778492e-07
Foxp1	Upregulated	2156.73397501051	0.599184770035689	0.0929247354933038	6.44806538167511	1.13286895672689e-10	1.10649463590132e-09
Gadd45g	Upregulated	2294.39802177427	3.1942985578495	0.261914396078085	12.195964046578	3.26615536888848e-34	2.40295716425366e-32
Fcf1	Upregulated	2160.5721649572	0.835803529219816	0.105318533911115	7.9359586407194	2.08875614109865e-15	3.58569804221934e-14
Zftraf1	Upregulated	2133.7116218718	0.65107724771453	0.109817853949168	5.92870124757582	3.05340033003672e-09	2.4354690293788e-08
Ints12	Upregulated	2142.06765113612	0.825429580807199	0.148964140260817	5.54112942458487	3.00526989938084e-08	2.07468364367444e-07
Slc8b1	Upregulated	2183.4124738192	1.58111284835326	0.158971925680965	9.94586208590275	2.62887843667506e-23	8.98587872713047e-22
Repin1	Upregulated	2167.56180897084	1.48893732975499	0.161169962451786	9.23830537095523	2.50431911648137e-20	6.77613491237079e-19
Phf5a	Upregulated	2119.89558770755	0.564539967412588	0.132953151305751	4.24615710021286	2.1746817872203e-05	9.29942806879427e-05
Cd302	Upregulated	2186.50052833401	1.90847130207683	0.160108078541624	11.9198938583269	9.32272349281599e-33	6.23532805038991e-31
Oit3	Upregulated	2138.34982302804	0.732138331015557	0.151531279077574	4.83159870009906	1.35441044730791e-06	7.13455213464274e-06
Psen2	Upregulated	2125.16721009343	1.16424579841214	0.153173186975105	7.60084595355035	2.94201153114951e-14	4.50933315042262e-13
Cst7	Upregulated	2152.10899771538	0.60278021777858	0.24546892394191	2.45562740936294	0.0140638888602257	0.0311344150867585
Tmbim4	Upregulated	2129.12252563568	0.908346927699287	0.10879866127093	8.34887963774962	6.89135199005665e-17	1.38095185792964e-15
Ermp1	Upregulated	2119.25572303054	0.576699191308646	0.106924042561118	5.39354084914068	6.90826114594104e-08	4.47891878744394e-07
Ddhd1	Upregulated	2137.51016279071	1.0281485087503	0.167857061193356	6.1251430320585	9.06021794719172e-10	7.78966985443027e-09
Mpv17l2	Upregulated	2117.96060570798	0.588431634841178	0.123046326388872	4.7821958778478	1.73390595275883e-06	8.94751067806412e-06
Zkscan17	Upregulated	2124.11853458798	0.916476621333973	0.123988261584235	7.39164022161355	1.45028508614516e-13	2.05567931935254e-12
Noc3l	Upregulated	2084.69623909661	0.584391781924855	0.113432028000116	5.1519116093407	2.57844566038867e-07	1.52515258242745e-06
Nfat5	Upregulated	2135.63949128606	0.933131876181465	0.16304901521457	5.72301448710669	1.0465033752198e-08	7.73241374803724e-08
Rad9a	Upregulated	2107.83954912504	0.715235066087357	0.125639720148486	5.69274641205874	1.2501199041822e-08	9.13208156955791e-08
Zfand3	Upregulated	2095.54779067812	0.797285817837499	0.123576255743003	6.45177192854579	1.10549866529801e-10	1.08306622567244e-09
Cxcl2	Upregulated	2199.21033568528	9.04022970846291	0.939108178512461	9.62639865705627	6.18595507645013e-22	1.91146011862309e-20
Fcgr4	Upregulated	2091.10854700926	1.52560727343038	0.193197720471948	7.89661114894935	2.86588693790379e-15	4.86570914182566e-14
Arrdc4	Upregulated	2081.85973489456	0.93393969092132	0.201292737506446	4.63970882651149	3.48900416182557e-06	1.71344373854147e-05
Mxd1	Upregulated	2159.61668389048	2.15520356736167	0.50442287914189	4.27261263610413	1.93195908213369e-05	8.31905457607735e-05
Ercc5	Upregulated	2139.07520339873	1.9533242905593	0.201923750479198	9.67357374218607	3.90498377897085e-22	1.23126529357346e-20
Orai2	Upregulated	2052.0143478416	0.618827695204719	0.146265621387419	4.230848570804	2.32811367923005e-05	9.89253988499235e-05
Nlrc3	Upregulated	2048.54630292834	0.754069076225399	0.161313575694851	4.67455434533194	2.94592621693847e-06	1.46631958929444e-05
Dapk3	Upregulated	2074.85501590196	0.805355554001177	0.15609440137272	5.1594134505706	2.47724708208893e-07	1.47092495842713e-06
Kansl3	Upregulated	2056.30664440577	0.591603035913439	0.0897292079672258	6.59320470241447	4.30432435069107e-11	4.44233875872926e-10
Gng2	Upregulated	2070.80644775836	1.03370774902337	0.162312513108147	6.36862635682696	1.90728609377263e-10	1.80671797356144e-09
Zfyve1	Upregulated	2060.34147919186	0.729854516733205	0.143665481201172	5.08023577153655	3.76966720699269e-07	2.17237442551425e-06
Kmt2a	Upregulated	2064.32655874838	0.991273675187175	0.110949135056506	8.9344876341967	4.09069392407105e-19	1.01446582868215e-17
Abca7	Upregulated	2073.6011060309	0.951048182329175	0.127086344631354	7.48348050365227	7.23796447909727e-14	1.06097297155648e-12
Lrrc75a	Upregulated	2034.27663893475	0.824823711540619	0.117283971178531	7.0327062023255	2.02565616262313e-12	2.47598004054805e-11
Limk2	Upregulated	2022.2055117841	0.546047729806392	0.121683576135705	4.48743985957009	7.20841510613348e-06	3.3477823080819e-05
Pnkd	Upregulated	2024.53616826196	0.529335325912602	0.133379882281775	3.96862942789484	7.22871923205516e-05	0.000279838917903413
Chchd5	Upregulated	2051.02956371112	1.36959934778163	0.170818779420737	8.01784998362637	1.07612120103844e-15	1.91765542745605e-14
B3gat3	Upregulated	2010.80562689145	0.522940238056268	0.119095880658992	4.39091793236413	1.12873139709235e-05	5.05328892642041e-05
Pmm1	Upregulated	2022.46998676214	0.90512583359206	0.149471503682085	6.05550764724488	1.39975524337967e-09	1.16813816465462e-08
Syf2	Upregulated	1999.75119558102	0.739064406476359	0.127356412627876	5.80311891035937	6.50925940857258e-09	4.95165228273985e-08
Bloc1s2	Upregulated	2017.57319339777	1.16749300665792	0.137661816502562	8.48087753248702	2.23501773454735e-17	4.74979697369417e-16
Rhbdd1	Upregulated	2011.23431728503	1.57632372844278	0.191019254557718	8.25217191896475	1.55541445004902e-16	2.94860776113587e-15
Gdpd1	Upregulated	1992.03984873931	0.903113654937555	0.133467800167374	6.76652835968684	1.31909193079686e-11	1.44538796672422e-10
Prrg4	Upregulated	2012.83921564536	1.21059089870031	0.113356438579447	10.6795071711066	1.26943775571788e-26	5.65210758669779e-25
Oas2	Upregulated	2109.44938209579	3.51262124633024	0.203087406554571	17.2961056814046	5.03280445738827e-67	1.41376052484816e-64
Atxn7l1	Upregulated	2020.12604979605	1.45617041086434	0.142715064801514	10.2033405715757	1.91567745108893e-24	7.23648328100832e-23
1810037I17Rik	Upregulated	1975.55153567692	0.564801437741069	0.105139663789761	5.37191595809603	7.79044180493965e-08	5.0150969119299e-07
Lgals8	Upregulated	1977.21399532508	0.937204300783374	0.129934286314294	7.21290990521471	5.47686541971855e-13	7.19537166110983e-12
Sp140	Upregulated	2032.75867617754	2.0185611326607	0.176891918271244	11.4112682613654	3.67333919465133e-30	2.07886778598399e-28
Sgms2	Upregulated	1977.89638758643	0.71906908625634	0.146868122257929	4.89601879020088	9.77977190003749e-07	5.27206824339076e-06
Gm9892	Upregulated	1945.87928506171	0.671211988605684	0.118850544069926	5.64752979347556	1.6276963408953e-08	1.16912638153568e-07
AU040320	Upregulated	1960.83989477725	0.721769339944172	0.123916487590857	5.82464330596008	5.72347081615048e-09	4.4037661409126e-08
Mocs2	Upregulated	1983.00241370731	1.43764122018341	0.109958724442615	13.0743715650656	4.61360972456847e-39	4.45501689028643e-37
Rexo4	Upregulated	1932.8522154139	0.654531955466609	0.121817419693564	5.3730571301962	7.74127882195439e-08	4.98552554394311e-07
Klc2	Upregulated	1950.03728357692	0.96859663842307	0.146493643538759	6.61186803075725	3.79500253511884e-11	3.9456789480206e-10
Cpsf4	Upregulated	1924.41705496295	0.609855674429365	0.129366663390222	4.71416405469001	2.42705066306985e-06	1.22063583152439e-05
Cped1	Upregulated	1929.13430487507	0.654064157207755	0.150888716458333	4.33474531800642	1.45928971286136e-05	6.4160575024781e-05
Gabpb1	Upregulated	1955.72692909866	1.0709582305489	0.142890534124044	7.49495575136692	6.63207327063565e-14	9.74933701534927e-13
Vti1a	Upregulated	1928.44022639769	0.788375225603363	0.125099483086829	6.30198627644345	2.9385519211984e-10	2.71860043009074e-09
Pdgfb	Upregulated	1936.09021501492	1.10692719237753	0.132769419092338	8.33721499984641	7.60606903948696e-17	1.5182657191224e-15
Rhou	Upregulated	1995.18994451329	2.41797693352572	0.168668542484053	14.3356721882762	1.30972252506261e-46	1.82299216326282e-44
Hilpda	Upregulated	1963.86731773305	1.47061830336773	0.490226175341919	2.99987715332013	0.00270088513965543	0.00729394780766936
Def6	Upregulated	1924.05302327392	0.747618749436857	0.107926240395292	6.92712677379125	4.2947369789018e-12	5.0497478176585e-11
Slc6a13	Upregulated	1933.72046721199	1.12702765553613	0.134624602592876	8.37163218185631	5.68255815193596e-17	1.15657774009263e-15
Ttc1	Upregulated	1901.62203119244	0.659617626913578	0.100289322186591	6.57714712326348	4.79560218782033e-11	4.91979108909854e-10
Tbc1d9	Upregulated	1910.8840891527	0.712275326376976	0.13116622724897	5.4303256357674	5.6251315735861e-08	3.69665175720567e-07
Jak2	Upregulated	1941.6638360204	1.26700814756898	0.160840181784335	7.87743543630079	3.34168755076506e-15	5.63021512097276e-14
Arhgap35	Upregulated	1909.71492858925	0.929585065233692	0.152376051629363	6.10059819304674	1.05672241571073e-09	9.00019918562886e-09
Fam219a	Upregulated	1905.5271823791	0.546923300140712	0.139976952311899	3.90723823534926	9.33570943142504e-05	0.000354215890755199
Aga	Upregulated	1935.12257605484	0.942094758783503	0.108538498009446	8.67982122529014	3.96391394317868e-18	9.05953704469091e-17
Nupr1	Upregulated	2021.77783896744	4.31235629091871	0.199701882429843	21.5939691626777	2.04658774070872e-103	2.2585557567107e-100
Ifnar2	Upregulated	1947.01763646243	1.41564336476238	0.139991776924784	10.1123322802238	4.87106367558664e-24	1.77723116881233e-22
Ifit1	Upregulated	2032.90836193624	6.52172266101951	0.510365490118994	12.7785337905565	2.16105053001867e-37	1.9078988965022e-35
Zbtb38	Upregulated	1919.92488074883	1.13219742404222	0.143722255498079	7.87767642609358	3.33525069126769e-15	5.62550471398316e-14
Esrra	Upregulated	1885.37481670493	0.84023662835734	0.122417640227332	6.86368914477525	6.7104571847442e-12	7.66838487457825e-11
Ppard	Upregulated	1880.34504728398	0.581529317558824	0.153023675598518	3.8002571516094	0.000144546011945479	0.000524973174555161
Htatip2	Upregulated	1876.99213032897	0.68140015918527	0.16439154903626	4.14498289711335	3.39839073877151e-05	0.000139827262087935
N4bp2l1	Upregulated	1874.04457020525	0.978868415223115	0.189649817246818	5.16145192984381	2.45041817211652e-07	1.45555404687429e-06
Tmem43	Upregulated	1868.00923445368	0.863572105730946	0.143787497438399	6.00589147954894	1.90283438188166e-09	1.55713936441058e-08
Zswim4	Upregulated	1919.19573269428	1.5777833316319	0.155204317244324	10.1658469277509	2.8166337804584e-24	1.05113507024353e-22
Abhd11	Upregulated	1861.7941298407	0.503169175050345	0.103974548642565	4.839349452529	1.30264823539807e-06	6.88300794695627e-06
Mpst	Upregulated	1854.70818353344	0.519034257571162	0.220669576746895	2.35208797344315	0.0186683591410625	0.039915049644259
Fabp4	Upregulated	1851.5921227266	0.573957161276496	0.179365508426989	3.19993050118733	0.00137460729528187	0.00401316755708708
Agap1	Upregulated	1848.94802006392	0.62990674573479	0.212999427497275	2.95731661411553	0.00310329284092336	0.0082409546910048
Ppfibp2	Upregulated	1924.73588814084	3.47357473648398	0.144393487087163	24.0563117253838	7.17007160664775e-128	1.58253723318154e-124
Ccnl1	Upregulated	1845.82895038684	0.683316128914516	0.178564873141324	3.82671080203837	0.000129866938561227	0.000477383821263613
Dhx58	Upregulated	1920.27768905614	2.09601521856969	0.21182229502638	9.89515866735677	4.36917028187227e-23	1.47066842821191e-21
Vta1	Upregulated	1835.56152056804	0.534288731964073	0.0943944004293607	5.66017400962151	1.51219583750643e-08	1.09328150161321e-07
Idua	Upregulated	1852.77029693605	1.45554615406128	0.154839528238476	9.40035254963787	5.43805513282185e-21	1.55588799633514e-19
Snx7	Upregulated	1835.10378792241	0.688710328294967	0.146012925994216	4.71677643335666	2.39610735972912e-06	1.2070381058955e-05
Amz2	Upregulated	1836.9049506931	1.0062703664718	0.238513844901126	4.21891805437515	2.454774658301e-05	0.000103793838179393
Tnfrsf23	Upregulated	1820.55403613309	0.799125727934256	0.187370610984258	4.26494701456354	1.99949646589453e-05	8.59549816306915e-05
Lmo4	Upregulated	1824.5339509441	1.27010265944319	0.147620614230808	8.60382993297509	7.70991963954999e-18	1.72385323344497e-16
Per1	Upregulated	1811.13676886643	0.78914169862432	0.155303324588776	5.08129301619182	3.74874338782638e-07	2.16112258738498e-06
Pef1	Upregulated	1810.399867543	0.842907255270351	0.129218625631905	6.52310958384184	6.88645106813305e-11	6.92680136736039e-10
Iah1	Upregulated	1804.79253815296	0.601528520314027	0.180044022260612	3.34100800882642	0.000834748151117712	0.00256602843907056
Atf7ip	Upregulated	1802.46871663137	0.576869717401828	0.119230709699593	4.838264561666	1.30977725037803e-06	6.91594617851695e-06
Cxxc1	Upregulated	1809.22245812082	0.855211823199544	0.124301707128473	6.8801293478265	5.97982391712141e-12	6.88437254243859e-11
Hivep3	Upregulated	1820.00770152519	0.952172655998736	0.127432456897076	7.47197911100294	7.89975508921767e-14	1.15360317701714e-12
Pde1b	Upregulated	1825.39917469384	1.02154465274224	0.337928807457418	3.02295817994434	0.0025031683292087	0.0068280280166445
Plekha1	Upregulated	1788.95522065696	0.644396398841497	0.156011063866473	4.13045320550486	3.62048787276467e-05	0.000148294108256135
Dvl1	Upregulated	1787.87422871588	0.948043495017214	0.133276740496546	7.11334544561271	1.13263309615777e-12	1.44144821545614e-11
Bcl6	Upregulated	1791.79445325941	1.07139577579496	0.137160853563243	7.81123584435081	5.66299337842945e-15	9.32763834719989e-14
1110038B12Rik	Upregulated	1788.31464317286	0.966677303095518	0.184181564365562	5.24850196829073	1.53341002697289e-07	9.36040494536988e-07
Mbnl2	Upregulated	1771.00340527274	0.502406464631168	0.081344677752754	6.17626719424994	6.56348732404008e-10	5.75515772737907e-09
Ap3s2	Upregulated	1758.12471611764	0.60906119469427	0.10138027144935	6.00768952368176	1.88185767499748e-09	1.54242446040908e-08
Riox2	Upregulated	1776.72119281946	1.24087376368189	0.109768774745771	11.3044330371347	1.24757342929944e-29	6.73951380513158e-28
Chd7	Upregulated	1768.69699309276	0.726754524176893	0.125530031044872	5.78948732926789	7.06015822933322e-09	5.34662405793017e-08
Zbtb11	Upregulated	1738.14308745202	0.558191384036925	0.0970128803285943	5.75378632348884	8.72664472198859e-09	6.50781739479386e-08
Snhg6	Upregulated	1796.59056294715	1.10333062796028	0.152453564190463	7.23715863134475	4.58182137427468e-13	6.09200862586436e-12
Ccnt2	Upregulated	1766.2003425572	0.578683178618776	0.208100770940384	2.78078344450033	0.0054227897438979	0.0135307011536212
Wdr59	Upregulated	1785.04602246127	1.07971882346141	0.126877578263309	8.50992616852029	1.74044142652429e-17	3.75556145807266e-16
Gtpbp1	Upregulated	1755.6984381538	0.815894848706247	0.11616383913792	7.02365602549988	2.16136535825799e-12	2.63144954965217e-11
Aph1c	Upregulated	1757.73912683641	0.872432411325188	0.22752703938737	3.83441200515887	0.000125865019754569	0.00046442050433582
Tank	Upregulated	1752.52353426489	0.898712872057668	0.126111576718857	7.12633126506054	1.03079464602506e-12	1.31509308679498e-11
Polk	Upregulated	1768.99850519167	1.08989363612045	0.140756595454296	7.74310882273602	9.70149376823558e-15	1.55324433905948e-13
Rab11fip1	Upregulated	1801.76991634156	2.40874362079127	0.133869058631278	17.9932812362996	2.19940499038667e-72	7.90251327941258e-70
Nol4l	Upregulated	1754.81321132189	0.775307366977954	0.155044042500628	5.00056212720857	5.71634039585826e-07	3.19990793898587e-06
Rmdn3	Upregulated	1735.1286087842	0.616240099667152	0.125370467032247	4.91535298746753	8.86226333723055e-07	4.81441520957145e-06
Pals1	Upregulated	1734.33691174992	0.720081771318723	0.12796129457565	5.6273404681211	1.83009284916042e-08	1.30720917797173e-07
Prkrip1	Upregulated	1718.54733408714	0.839316933085994	0.128995798402633	6.50654473618005	7.68990095686581e-11	7.66015279068838e-10
Zranb1	Upregulated	1716.8190816881	0.595066484608926	0.116262590324199	5.11829714914814	3.08306592132891e-07	1.79952279881117e-06
Erdr1x	Upregulated	1753.35895399382	1.31751183535558	0.213554586004581	6.16943826871186	6.85330255829555e-10	5.98212002969866e-09
Ccdc117	Upregulated	1732.01902542897	1.06060775751628	0.198884776236328	5.33277497447062	9.67231433432941e-08	6.14715164398969e-07
Oser1	Upregulated	1705.88032923743	0.629310000251248	0.14089774153934	4.46643071333784	7.95354047915216e-06	3.65938655160515e-05
Milr1	Upregulated	1756.91718550579	1.73966156085905	0.143014548064568	12.164227936263	4.81980759864369e-34	3.5125484622191e-32
Hspa4l	Upregulated	1715.98345636494	0.593015533679399	0.111362996660238	5.32506803394178	1.0091526136446e-07	6.38468791187926e-07
Usp3	Upregulated	1707.48848095836	0.646228670771204	0.114138568189671	5.6617905850836	1.49801569620429e-08	1.08353663419271e-07
Galns	Upregulated	1706.80992921512	0.612045713969208	0.127734430877645	4.7915484475402	1.65499045273293e-06	8.57464872391808e-06
Gabarapl1	Upregulated	1721.94699815301	0.979783548218384	0.158148457377972	6.19534053295708	5.8159149552833e-10	5.15228704467471e-09
Fam53b	Upregulated	1703.01630975233	0.891888906279826	0.094811789554298	9.40694095610386	5.10786154814278e-21	1.46684871596294e-19
Micall1	Upregulated	1699.66657577954	0.852225969444243	0.14935721185689	5.7059579437036	1.15690563842677e-08	8.50342155741845e-08
Stard3	Upregulated	1696.17174058452	0.718170081056734	0.0964260774974007	7.44788235398348	9.48503421086676e-14	1.36956802390553e-12
Ampd3	Upregulated	1696.26637669971	0.779327656307112	0.250707194932114	3.10851731446374	0.00188028628186918	0.00529827157666948
Spryd7	Upregulated	1710.23821795761	1.09788271857027	0.103002803525669	10.6587654024065	1.58689962516149e-26	7.04528712894973e-25
Sik1	Upregulated	1719.4277114601	1.03543016565572	0.231005578233328	4.48227343068693	7.38520334239079e-06	3.4203055047943e-05
Prpf39	Upregulated	1689.2026384956	0.682707861751917	0.206037167210474	3.31351799772372	0.000921301775251207	0.00279978607939244
Ern1	Upregulated	1721.42156450534	1.52385298632955	0.169683125586521	8.9805806031817	2.69341653836185e-19	6.78846419538182e-18
Itpr2	Upregulated	1705.66984874653	0.882367732226597	0.115033614253905	7.67052081210813	1.71299369260816e-14	2.6868784315529e-13
Scnm1	Upregulated	1695.09116182942	1.048894057504	0.0986675079489382	10.6305923733963	2.14744108052264e-26	9.42555815172577e-25
E330020D12Rik	Upregulated	1706.71804838903	0.862015351787126	0.19784701959308	4.35697921333397	1.31869786130729e-05	5.83444500492488e-05
Etnk1	Upregulated	1696.27542070777	0.753122808770757	0.123422837614063	6.10197288710645	1.04767150014295e-09	8.94283131337488e-09
Zbtb21	Upregulated	1712.02875951376	1.33269946987	0.115771953065423	11.5114190836609	1.15560979729692e-30	6.76294370008993e-29
Aspscr1	Upregulated	1668.98278519804	0.671838138555645	0.137910718752166	4.87154402960498	1.10729479644549e-06	5.92166999137515e-06
Tmem256	Upregulated	1672.26931901852	0.630781385502314	0.15718845005298	4.01289907298985	5.99775616904149e-05	0.000235729668816309
Ndel1	Upregulated	1656.39623057739	0.541144099538112	0.0934712465469517	5.78941781060221	7.06308071342102e-09	5.34662405793017e-08
Mthfr	Upregulated	1670.71252188457	1.03698813594467	0.195351677716394	5.30831446172754	1.10643634316947e-07	6.96027748451478e-07
Ralgds	Upregulated	1680.33133460882	1.00646333966918	0.177844946177421	5.65921810713203	1.52064199384414e-08	1.09887365785275e-07
Tmx2	Upregulated	1661.50603828027	0.631247774741256	0.107593977883378	5.86694336578455	4.43902211849582e-09	3.46378241064446e-08
Zfp36	Upregulated	1692.57153693942	1.44800371696618	0.140315186759393	10.3196507121439	5.74317049039754e-25	2.28102786829414e-23
Cd63-ps	Upregulated	1637.5837160776	0.55611261068628	0.0874208176444269	6.36132932258993	2.00015081151186e-10	1.89120746865717e-09
Rnf34	Upregulated	1655.8496573029	0.657610853908508	0.108326923962211	6.07061319435151	1.27422764399989e-09	1.07276541404059e-08
Sdhaf2	Upregulated	1659.36215753117	0.86407812905305	0.0975871504009306	8.85442525479062	8.41161101375544e-19	2.05631946459686e-17
Rarg	Upregulated	1670.73668818259	1.12296258841165	0.198597601466889	5.65446198804609	1.56335190330196e-08	1.1260506716091e-07
Dcxr	Upregulated	1705.97620233909	2.03500272752778	0.235216154541494	8.65162825017102	5.07697938838372e-18	1.15182572027208e-16
Utp14a	Upregulated	1636.04448917694	0.591406487199952	0.116449910946756	5.07863408732324	3.80158083271003e-07	2.18668741122003e-06
Ptges2	Upregulated	1637.46263037788	0.508942275078084	0.0959730701260463	5.30296961855721	1.1393388907319e-07	7.14398776859085e-07
Sowahc	Upregulated	1663.36570655254	1.48927489114724	0.151687754401209	9.81802978774514	9.41658935885383e-23	3.08888122280874e-21
Leprotl1	Upregulated	1643.16928527871	1.04088739094203	0.172019646190821	6.05097972232414	1.43967570987682e-09	1.1977915841463e-08
Rnf157	Upregulated	1633.51410328861	0.682248327221284	0.22457653969896	3.03793231535147	0.00238207451269913	0.0065416017101318
Nectin2	Upregulated	1644.50980793288	0.889864924797447	0.137366193286747	6.47804895444604	9.29162104224503e-11	9.17287828132177e-10
Erdr1y	Upregulated	1669.8734198815	1.50145203807127	0.348598234653027	4.30711314291572	1.6539901865907e-05	7.20240935254408e-05
Ypel5	Upregulated	1646.30516644736	1.13932836053974	0.142304127067081	8.00629176413605	1.18219061783055e-15	2.08741086234079e-14
Car13	Upregulated	1655.09943263727	1.54325102076729	0.0939463318145538	16.4269428189448	1.2269041922629e-60	2.70795282435168e-58
Tulp3	Upregulated	1634.32480200784	0.75784128415103	0.115799614279715	6.5444197622322	5.97268207573469e-11	6.05895850755752e-10
Sh3bp4	Upregulated	1623.16692573696	0.629229159660706	0.111098519445393	5.6637042761851	1.48139624462422e-08	1.07251977410704e-07
Pim2	Upregulated	1682.62069993949	2.56966030923986	0.19808677615441	12.9723970429848	1.75456206978901e-38	1.67333234433582e-36
Taf1d	Upregulated	1618.36173458313	0.504577328367996	0.158044459527567	3.19262902272119	0.001409839448072	0.00410594146516728
Enc1	Upregulated	1622.44180534895	0.916636331780852	0.134903103989065	6.79477569215272	1.08481179288029e-11	1.20491317038105e-10
Arl2	Upregulated	1628.18379045525	0.719519178189729	0.155622829733364	4.62348088273754	3.77353533954268e-06	1.84147571054752e-05
Traf4	Upregulated	1656.86343935431	1.72239896744587	0.170005358585687	10.1314392780022	4.00707262768554e-24	1.48108306453927e-22
Chid1	Upregulated	1608.45773506552	0.57083414033599	0.0969218382139237	5.8896338622474	3.87052181497862e-09	3.04478421799489e-08
Chic2	Upregulated	1608.68607727623	0.653264891246459	0.1549558923342	4.21581187656637	2.48881172761225e-05	0.000105117936554427
Vrk3	Upregulated	1599.95360780518	0.52164848464226	0.202317789491062	2.57836192237216	0.00992699642516701	0.0229152987851233
Gss	Upregulated	1619.63452212494	1.08134552306971	0.148513703167508	7.28111615296581	3.31069470837146e-13	4.47660724735086e-12
Dok1	Upregulated	1595.28419680263	0.548353783347331	0.107765545303124	5.08839612702664	3.61104478960615e-07	2.08797312872062e-06
Nlgn2	Upregulated	1620.12903535188	1.07738893208568	0.155457644212445	6.93043392972906	4.19551682173026e-12	4.94060479388206e-11
Rdh13	Upregulated	1611.47222616038	1.05777643806563	0.219354725569004	4.82221860195522	1.41970232325923e-06	7.4379114595982e-06
Naxd	Upregulated	1597.81032397107	0.679091861554595	0.134793967710419	5.03799890373063	4.70424137103168e-07	2.67207827876616e-06
Rnf169	Upregulated	1615.77785600445	1.47099991884102	0.150289943133858	9.78774685895549	1.2709644719105e-22	4.11664593103086e-21
Pde6d	Upregulated	1593.70802775516	0.802828259071646	0.142955995029174	5.61591179794739	1.95528388641831e-08	1.3882875020755e-07
Slc25a30	Upregulated	1598.8153405911	0.643842909792337	0.110680348240128	5.81713845348116	5.9863556766009e-09	4.59003450141359e-08
Pdrg1	Upregulated	1606.05604313522	1.60759233821765	0.128279349324276	12.5319651735513	4.99104229689653e-36	4.12361515973537e-34
Tmem192	Upregulated	1604.67377262898	1.09218958075707	0.0910857071586136	11.9907899365064	3.97100049943598e-33	2.70272941481435e-31
Ticam1	Upregulated	1588.69640744971	0.87379154703192	0.153315018236553	5.69932128686656	1.20285345334141e-08	8.79928307486972e-08
Gm4332	Upregulated	1574.109764253	0.729391989568112	0.158443062615236	4.60349590274819	4.15457373867763e-06	2.00462724117955e-05
Casp4	Upregulated	1643.74561398975	3.32279692518522	0.19849753846844	16.7397386930999	6.72828946832367e-63	1.5992626505477e-60
Abhd8	Upregulated	1581.45247398812	0.600658343459375	0.142688623800109	4.20957415848955	2.55852456315587e-05	0.000107650339054352
Mea1	Upregulated	1560.48629507365	0.504819017292535	0.111394722210522	4.5318037270966	5.84821751122269e-06	2.75893009308063e-05
Slfn9	Upregulated	1571.07064982335	0.620619044191728	0.250562591980557	2.47690223542981	0.0132528198164611	0.0295292855731648
Gtf2ird1	Upregulated	1564.84288026611	0.594133667744517	0.110136943062563	5.39449934984141	6.87148758756499e-08	4.45694723878586e-07
Tmed3	Upregulated	1549.26562690345	0.5261049641935	0.12828661447776	4.10101214639744	4.11346965255828e-05	0.000166762283211822
Fam241a	Upregulated	1562.42267157686	0.69330522355662	0.142143954268285	4.87748653909024	1.07446178082249e-06	5.75804180149411e-06
Cript	Upregulated	1559.22067907531	0.690029135502905	0.107958683471623	6.39160383689082	1.64154748390456e-10	1.57625286676976e-09
Rffl	Upregulated	1565.45754037135	1.022807837399	0.137895451779248	7.41727028848184	1.19558799198931e-13	1.70719357451339e-12
Gstm4	Upregulated	1573.79564191272	1.00124721148819	0.19053577904048	5.25490391636876	1.48101770133612e-07	9.05848118988245e-07
Dnajc1	Upregulated	1556.94490532068	0.844219044869405	0.132274838686867	6.3823101449242	1.74436223829504e-10	1.66360472726286e-09
Aen	Upregulated	1576.82055351983	1.74490842946307	0.133917146305396	13.0297611441318	8.28666530613769e-39	7.95211049564145e-37
Nosip	Upregulated	1541.94745974805	0.606474219668645	0.120668107326722	5.02596943885553	5.0089565899604e-07	2.83370118326211e-06
Trim56	Upregulated	1565.75666067259	1.21705497190672	0.168290175616659	7.23188366431437	4.76340180252317e-13	6.29551393062301e-12
0610030E20Rik	Upregulated	1548.9388435745	0.725844227885679	0.109619157501142	6.62150890804025	3.55550591565418e-11	3.7191988081826e-10
Ezh1	Upregulated	1549.19321143971	0.693107272321524	0.145687472835493	4.7574939617778	1.96011118119954e-06	1.0000772966402e-05
Pml	Upregulated	1566.32657137245	1.23848591617486	0.171625430694859	7.21621446868687	5.34547296357543e-13	7.03471527148555e-12
Mrpl1	Upregulated	1541.36771666687	0.694043235982006	0.129114552990795	5.37540672143663	7.64100017490563e-08	4.9229963595618e-07
Ighmbp2	Upregulated	1543.5069868832	0.620352370721161	0.118873991931258	5.21857103175181	1.80308828012325e-07	1.08876601418811e-06
Srfbp1	Upregulated	1553.61928635653	1.59404211507184	0.0855212588796446	18.6391329589192	1.54728352074588e-77	6.83015154157822e-75
Lzic	Upregulated	1529.10767644203	0.990464125999809	0.119062293118007	8.31887325585206	8.88034480473421e-17	1.75449267561565e-15
Mrpl35	Upregulated	1522.47796385089	0.584148638116558	0.11615287505124	5.02913628146413	4.92694130508711e-07	2.79139138847069e-06
Ppfia3	Upregulated	1609.1123870377	4.12504466173796	0.262714558796804	15.7016218691118	1.47424250157846e-55	2.84713083117341e-53
Ubtd1	Upregulated	1509.18532629851	0.512138352860201	0.16174626833058	3.16630706937538	0.00154387722238378	0.00445016848616221
Pold4	Upregulated	1521.00821920418	0.771079334254769	0.198184249148508	3.89071955802586	9.9947394303963e-05	0.000376998838377985
Dnajc9	Upregulated	1504.83129101508	0.605453664876803	0.155716301352148	3.88818421462237	0.000100996962476115	0.000380586114696581
Psme2b	Upregulated	1539.67094051619	1.58656537789044	0.21880152066179	7.25116248320257	4.13209614919389e-13	5.53213912522059e-12
Foxred1	Upregulated	1503.70506189502	0.561413246830115	0.107916944761183	5.20227150678244	1.96867330332111e-07	1.18304171669822e-06
Ulk1	Upregulated	1524.46778502189	1.00023772364672	0.162936870337311	6.13880530279017	8.31443940377055e-10	7.18847726850895e-09
Peli1	Upregulated	1529.51590016629	1.39373349554114	0.157213126015428	8.86524891951046	7.63333442065869e-19	1.87198439363773e-17
Tap2	Upregulated	1521.14739221139	1.05868838249647	0.0994867649403413	10.6414997324651	1.91029491030146e-26	8.43258753261646e-25
Fosl2	Upregulated	1507.18045498421	0.606904431407742	0.221301328191867	2.74243465399159	0.00609855828727553	0.0149845301428764
Tdrd7	Upregulated	1504.84981564604	1.09647602237508	0.151821315268068	7.22214809191357	5.11726993937659e-13	6.75164992001438e-12
Hmcn2	Upregulated	1551.84634702999	2.55956734406629	0.237653498126422	10.7701648166134	4.76148061651931e-27	2.18293399184639e-25
Cmpk2	Upregulated	1581.76676300974	5.6469525041539	0.364437597545879	15.4949778567866	3.75089991810028e-54	6.66108088904015e-52
Cnot4	Upregulated	1478.62453144427	0.66768086396558	0.114646011690555	5.82384728539655	5.75081293864259e-09	4.42260128929955e-08
Snhg1	Upregulated	1498.81358179721	1.14748180546203	0.202036344710079	5.67958110264102	1.35025015200095e-08	9.83099191725477e-08
Slc43a3	Upregulated	1526.72611328985	2.28745357079759	0.145808439082521	15.6880739221342	1.82509785750495e-55	3.43875145103067e-53
Poglut1	Upregulated	1471.52696248549	0.599960209180087	0.129423414595648	4.63563885294264	3.55836764453281e-06	1.74474072066112e-05
Clk3	Upregulated	1475.66651979445	0.543869953431338	0.138084170838638	3.93868428313114	8.19296541122117e-05	0.000314565893646539
Birc3	Upregulated	1505.29089223119	1.29461739692456	0.207929049725512	6.22624591721833	4.77743993848673e-10	4.28140644139327e-09
Stard5	Upregulated	1494.02261888207	1.54161560965497	0.134623426004763	11.4513176154084	2.31598111004025e-30	1.33018245911234e-28
Orc5	Upregulated	1469.38760301393	0.799608858103089	0.100630653401227	7.94597700677695	1.92666162747152e-15	3.32963334948937e-14
Lgals3bp	Upregulated	1556.23396148526	2.68202121250181	0.349729870846629	7.6688365394959	1.7356345262758e-14	2.7141248411904e-13
Capn15	Upregulated	1475.75364320376	0.622167309924056	0.132796738163729	4.68510987940809	2.79809780627345e-06	1.39543612352888e-05
Akap8l	Upregulated	1462.53580288658	0.616748701980767	0.127651415939157	4.83150693976423	1.35503494523428e-06	7.13540896519072e-06
Mrpl27	Upregulated	1474.57797187088	1.1754684105045	0.0957305755151408	12.278923470157	1.17552019460314e-34	8.77381014812492e-33
Card14	Upregulated	1444.70927472762	0.634866243440422	0.207043694079196	3.06633943266864	0.00216697161168204	0.00601503977730642
Mettl6	Upregulated	1447.83375086924	0.519954292932724	0.121088520592271	4.29400153201569	1.75481261999292e-05	7.59861406359043e-05
Ngdn	Upregulated	1438.65289371194	0.517004619095115	0.134486330515204	3.84429121617432	0.000120901366266395	0.000448804927634743
Ano8	Upregulated	1461.00180859443	0.681020865814385	0.100521378693659	6.77488584681882	1.24504525615309e-11	1.37008185239069e-10
Apobec3	Upregulated	1464.03534784276	0.962613641519904	0.108434181142705	8.87740038588992	6.84410842248806e-19	1.68378145107389e-17
Btg3	Upregulated	1435.53602600472	0.605221282717998	0.124635879561771	4.85591536599252	1.19831878843481e-06	6.37096534112793e-06
Hmg20b	Upregulated	1455.62917112277	0.911889526731572	0.183216679144159	4.97710978602597	6.4540718726465e-07	3.5868852673521e-06
Slc15a4	Upregulated	1425.54940225769	0.527875010810678	0.160583012230853	3.28724068304191	0.00101174322040204	0.00304409596011909
Slc35b1	Upregulated	1435.10883553062	0.768255917656185	0.20217974367033	3.79986591984649	0.000144774396374841	0.000525555550749833
Gpr137	Upregulated	1428.8422327235	0.509618032826671	0.114578471060865	4.44776429732561	8.67686644213282e-06	3.96385530842555e-05
Zc3h12a	Upregulated	1490.58000214386	3.23170680137431	0.189048478977199	17.0945929787887	1.62828888060304e-65	4.26390901785035e-63
Suco	Upregulated	1455.25336755061	1.29403250004324	0.153182366831239	8.44765965438354	2.97200284531629e-17	6.27295923089539e-16
Ankrd50	Upregulated	1467.46326297723	1.70806452629109	0.202608544041078	8.43036770426023	3.44580745675623e-17	7.17489558044255e-16
Tet2	Upregulated	1437.6275750359	0.658464580762557	0.174785943331823	3.7672627913361	0.000165047239182001	0.000591779959471321
Stap1	Upregulated	1465.40204388581	1.66929246702154	0.160369018309647	10.4090708081682	2.25410997288049e-25	9.14068217349174e-24
Zfas1	Upregulated	1466.62772029017	1.5143982401193	0.16918927200673	8.95091173427983	3.52558199766879e-19	8.82824017244453e-18
Tarm1	Upregulated	1501.92605136717	3.77462249824928	0.280710557170484	13.4466709634894	3.22047794910919e-41	3.47946743452706e-39
St3gal1	Upregulated	1448.92406405072	1.15650282163698	0.16443649237053	7.03312753127207	2.01954614969258e-12	2.47046619261682e-11
Slc9a1	Upregulated	1430.91493025688	0.777185612603241	0.130831060898059	5.9403753762175	2.84370168699973e-09	2.276434770163e-08
Vopp1	Upregulated	1426.60149061217	1.01861188031869	0.127116605573383	8.01320862623778	1.11753829354314e-15	1.98004204532586e-14
Zfp68	Upregulated	1413.56378224793	0.702915269296338	0.11383848507012	6.17467167507867	6.63011042173247e-10	5.8004080416629e-09
Rnf31	Upregulated	1436.53517607443	1.39977754160085	0.112178749555503	12.4780989906495	9.83057343504629e-36	7.86955230940234e-34
Bcl2l2	Upregulated	1421.51196147441	0.817686660277597	0.12182677680487	6.71187961893868	1.92133179123222e-11	2.05999834660221e-10
Tgs1	Upregulated	1393.59072444666	0.506293092888608	0.0992977709135616	5.09873573425263	3.41929519095163e-07	1.98527285607676e-06
Urm1	Upregulated	1404.80701888923	1.0108006892601	0.160550239549681	6.2958528875151	3.05714210186027e-10	2.82324240727682e-09
Selenow	Upregulated	1447.0109370843	1.78072093155203	0.138243948454712	12.8810045680617	5.75811612062213e-38	5.29541036092928e-36
Prdm2	Upregulated	1392.67796694888	0.52482591452081	0.110426594120409	4.75271304617566	2.00705104069288e-06	1.02003087429951e-05
Tapt1	Upregulated	1406.69366595295	1.06048548008302	0.116754415898916	9.08304385678364	1.0558005376696e-19	2.76008769999922e-18
Rnf166	Upregulated	1379.26044198279	0.629458941579357	0.16875339429853	3.7300520335954	0.000191440230789205	0.000677140926211815
Slc25a22	Upregulated	1397.46651842719	0.772559200715747	0.133506368362375	5.78668426227278	7.17893320098034e-09	5.42900234729057e-08
Specc1l	Upregulated	1390.73026566721	0.667302249683929	0.134458143664061	4.9628994681881	6.94485337215153e-07	3.84030009304728e-06
Wdr70	Upregulated	1389.99150884773	0.657004150090146	0.134318315730591	4.89139657921211	1.00122998504942e-06	5.38801925078839e-06
Atosb	Upregulated	1409.80546245733	1.22521285082992	0.154315845038258	7.93964385527726	2.02762603052283e-15	3.48851026409552e-14
Tprkb	Upregulated	1372.96595554929	0.724933783807364	0.0862977831990824	8.40037550136134	4.45053171375841e-17	9.19260895422026e-16
Slc30a1	Upregulated	1378.63475866852	0.636668593777172	0.166759921323202	3.81787535473362	0.000134605898737874	0.000492111011713242
Cdc7	Upregulated	1387.10833737237	0.654584485607345	0.22363971476984	2.92695993768824	0.00342292969679732	0.00898017724834752
Cops7b	Upregulated	1374.23921133104	0.581836249079744	0.130666255146263	4.45284246057605	8.47409307036378e-06	3.87695404018716e-05
Slfn3	Upregulated	1422.47012736214	2.19520366260459	0.128051829670653	17.1430870472574	7.0790435733051e-66	1.885710744958e-63
Uba7	Upregulated	1433.80677273207	2.53875621680425	0.246724193882259	10.2898551490082	7.82940648091829e-25	3.07797277684956e-23
Gm13456	Upregulated	1357.26745856291	0.551429446648639	0.230793225503564	2.38927917162856	0.0168814690870147	0.0365138873574657
Mgst2	Upregulated	1383.86949623462	1.23152863588088	0.133313521070754	9.23783743756394	2.5152928035456e-20	6.7939289885978e-19
Rbm18	Upregulated	1363.293270913	0.656844370203904	0.094119915772331	6.97880320879972	2.97705131720212e-12	3.56553820548626e-11
Ptgs2	Upregulated	1405.19217326098	1.37745100005934	0.489790235249109	2.81232842332752	0.00491842556900983	0.0124064775577472
Prmt2	Upregulated	1365.38201114279	0.54650782014244	0.122224212118762	4.47135482134599	7.77256161868158e-06	3.58358928703761e-05
Rpl28-ps1	Upregulated	1355.5780775747	0.545132752328208	0.207735193765321	2.62417139073722	0.0086860064225964	0.0204446677679943
Bcl2l13	Upregulated	1366.97088580633	0.580684838126049	0.103566342680891	5.60688755723716	2.05997393204151e-08	1.45926626547645e-07
Manbal	Upregulated	1372.42903091107	1.03860174238554	0.16417416785747	6.326219014475	2.51241155126366e-10	2.34259254478115e-09
Tmem35b	Upregulated	1364.24205713689	0.774704171549365	0.183387281876101	4.22441602069638	2.39561160330722e-05	0.000101537813710889
Vav2	Upregulated	1348.72715671887	0.502662450037395	0.135053800332521	3.72194228374005	0.000197696217258035	0.000697353095122521
Tmem11	Upregulated	1363.39242485571	1.03397208570302	0.208518990439606	4.95864709263732	7.09857818841596e-07	3.91969381740624e-06
Rgp1	Upregulated	1358.59418328258	0.753666200119144	0.101983855078689	7.39005403882437	1.46769152514092e-13	2.0784449187376e-12
Rabgef1	Upregulated	1354.36237571465	0.968484155795375	0.113859618316299	8.50594943244013	1.80115460967826e-17	3.87574355425197e-16
Sgsm2	Upregulated	1361.86459478534	0.511710195924203	0.135877980168662	3.76595380126369	0.000165914471607264	0.000594613450784557
Gngt2	Upregulated	1377.08754055808	1.45167413831137	0.195765149139135	7.4153859596308	1.21271117255362e-13	1.73004502455711e-12
Rala	Upregulated	1349.46607958077	0.603936422227667	0.121342009404791	4.97714208945529	6.45299524768113e-07	3.5868852673521e-06
Ppp2r5b	Upregulated	1361.78656028008	0.91974004008417	0.139465730233185	6.59473863971012	4.26005664316752e-11	4.40400895358716e-10
Dtx2	Upregulated	1365.31313939351	1.27326217453819	0.210006686190192	6.06296017349209	1.33638766110929e-09	1.12091147470893e-08
Acp5	Upregulated	1398.49591648571	1.23622032641818	0.251772746864106	4.91006410271017	9.10466255814814e-07	4.93915156332123e-06
Radx	Upregulated	1353.47284035929	0.613487592191842	0.162699607936115	3.77067652451093	0.000162805592633229	0.000584284879485106
2310061I04Rik	Upregulated	1346.05567656561	0.798627361070909	0.137462612182425	5.8097787346792	6.25554631297176e-09	4.77275014989697e-08
Nat9	Upregulated	1348.74616982948	1.01039873657283	0.34203752102674	2.95405817917223	0.00313624874265808	0.0083198906377176
Plxna2	Upregulated	1340.46011136874	0.801702228028435	0.144329502012633	5.55466634921435	2.78142522780209e-08	1.93310930137392e-07
Ptdss2	Upregulated	1333.67006573662	0.570029816023983	0.124418981088599	4.58153419226333	4.6157711612236e-06	2.21127641677224e-05
Med4	Upregulated	1332.26896161055	0.638730411726436	0.171142200695354	3.73216196315849	0.000189843367643512	0.000671954187879096
Pnp	Upregulated	1354.11943864808	1.46769753898211	0.207183421277971	7.08404914799119	1.4000221859123e-12	1.75856445303619e-11
Rit1	Upregulated	1334.87220016707	1.06286349998817	0.0988471041381664	10.7526012952542	5.76134815356095e-27	2.61802438154461e-25
Hinfp	Upregulated	1322.45710343018	0.549662663211795	0.131191370143791	4.18977759443585	2.79227999927564e-05	0.000116849203653328
Ccbe1	Upregulated	1314.21266505695	0.514279009758055	0.183329516908426	2.80521663085459	0.00502827726172341	0.0126340679287082
Slc38a6	Upregulated	1325.33103745194	0.737120199786413	0.174030277944616	4.23558594798658	2.27956488312389e-05	9.70228028767607e-05
Tbpl1	Upregulated	1317.08593084717	0.725583989059179	0.168269165558485	4.31204366320453	1.61752480272339e-05	7.05754255918566e-05
Gsdmd	Upregulated	1318.89456991944	0.519469316308141	0.148503179388398	3.4980349811199	0.000468699652792495	0.00152418641036499
Tef	Upregulated	1319.73753914951	0.575864183433672	0.157920969867386	3.64653398416469	0.000265801338828425	0.000910763070503252
Irf9	Upregulated	1360.56900745219	1.72814878648737	0.123807350435488	13.958369841602	2.79759699633324e-44	3.54285849125808e-42
Rras	Upregulated	1343.84160932355	1.21650089312517	0.238942902215383	5.09117819297522	3.55845408098442e-07	2.06064900866602e-06
Traf2	Upregulated	1327.12690212091	1.36771829891896	0.119479672608048	11.4472886396814	2.42615837290365e-30	1.38830173560598e-28
Grpel2	Upregulated	1302.17140471887	0.602597492592708	0.102771690087942	5.86345804060499	4.53325442634761e-09	3.53018048825961e-08
Sumo2	Upregulated	1304.8943559503	1.78190053663111	0.686077503159743	2.59722921743467	0.00939791863864168	0.0218770292251038
Agtrap	Upregulated	1303.19129849891	0.903094466299114	0.175912056000588	5.13378381693235	2.83974265641975e-07	1.67044745941647e-06
Uck1	Upregulated	1299.85303200138	0.68000962281885	0.140593274655429	4.83671515928085	1.32002375535496e-06	6.96528928286686e-06
Rigi	Upregulated	1380.23217935445	3.30825111298717	0.172154612054696	19.2167440273751	2.68072941172213e-82	1.3805756470369e-79
Zbtb43	Upregulated	1296.57821966616	0.677656586274284	0.132007137544716	5.13348443787546	2.84426558615887e-07	1.67214243935139e-06
Clk4	Upregulated	1319.07553903107	1.33869043506807	0.207221096619107	6.46020341031545	1.04562335688366e-10	1.02831832360615e-09
Mllt3	Upregulated	1307.99115810178	0.890342999526957	0.176115588414675	5.05544686612631	4.29384165784857e-07	2.45430461020202e-06
Epsti1	Upregulated	1356.96908003202	2.45701456451864	0.154035814158332	15.9509304894062	2.80683527872719e-57	5.86021689950473e-55
Tmem161a	Upregulated	1320.17323275546	1.3925851714533	0.125830382700654	11.0671615357494	1.81044479255293e-28	9.14097125651723e-27
Tmem132a	Upregulated	1312.70408507014	1.22631980942154	0.170596355861093	7.18842910349186	6.55410039133326e-13	8.5380144220994e-12
Snrnp27	Upregulated	1291.11782861506	0.566674530885967	0.109645845549363	5.16822619267274	2.36326190500389e-07	1.40540401971941e-06
Dclre1c	Upregulated	1297.43033576459	0.577988894763884	0.165874933334879	3.48448607118355	0.000493083125930233	0.00159642378365928
Bsdc1	Upregulated	1280.14982404791	0.521922568950979	0.110709135150668	4.71435865017532	2.42473254221763e-06	1.21986707187438e-05
Cfap251	Upregulated	1289.90334874159	0.970577470996635	0.197299186285798	4.9193181648033	8.6846204152754e-07	4.72123101393402e-06
Rnf25	Upregulated	1285.9649544176	0.77956273183043	0.126231261155592	6.17567094469207	6.58830775580969e-10	5.77346305705194e-09
Tom1l2	Upregulated	1273.59031342124	0.641969321900517	0.111051474291346	5.78082664815684	7.43344562927714e-09	5.5968194430961e-08
Gtf2h3	Upregulated	1275.34797685614	0.790286069055814	0.137423670731492	5.75072740270437	8.88602924305753e-09	6.61953480256696e-08
Sh3tc1	Upregulated	1271.03331758441	0.990976388467338	0.189187548463311	5.2380634799521	1.6227025258333e-07	9.84711469918481e-07
Creb5	Upregulated	1302.10163913231	1.58775938343781	0.141854224452638	11.1928946040513	4.41771966686805e-29	2.30587056936187e-27
Xaf1	Upregulated	1364.00438609564	4.97247652159901	0.20240005405896	24.5675651852865	2.8075700262569e-133	7.22949281761153e-130
Nme6	Upregulated	1269.10130949822	1.00763373402668	0.113992228827702	8.83949497601022	9.61522338230801e-19	2.33945198829384e-17
Lrrc45	Upregulated	1274.09751865507	0.525363489186466	0.0950804712621319	5.52546156127126	3.28620522744462e-08	2.25152420239554e-07
Mllt11	Upregulated	1285.86391111395	1.04318938490456	0.158991510666039	6.56128984833524	5.33443153610071e-11	5.44365701669458e-10
Tmem40	Upregulated	1282.44261418222	1.12416906743918	0.149178318288993	7.53574031623951	4.85572047290287e-14	7.23441478364024e-13
Snrnp48	Upregulated	1289.946017188	1.15458503751833	0.210954138870806	5.47315660028564	4.42089112542328e-08	2.96195871152601e-07
Socs3	Upregulated	1269.918777366	0.959796168662098	0.23635691308932	4.06079160586849	4.89066107997535e-05	0.000195702444148198
Cnn3	Upregulated	1321.74189048323	1.08417873248928	0.165623029866191	6.5460626663164	5.90738001732286e-11	6.00059311424314e-10
Nfxl1	Upregulated	1253.68441511199	0.519306525499095	0.11667443991361	4.45090223603051	8.55102662833505e-06	3.90867933159102e-05
Nfkbil1	Upregulated	1259.52968669864	0.880296084574654	0.143553478414714	6.13218219646027	8.66817483712171e-10	7.4733985063354e-09
Bet1	Upregulated	1255.90234913187	0.568396517422678	0.101206453214577	5.61620824926616	1.95193391387933e-08	1.38728026174554e-07
Impact	Upregulated	1259.39358772044	1.183610477075	0.134763145655553	8.78289439829669	1.59320741966848e-18	3.7753151278954e-17
Faah	Upregulated	1263.94884427833	0.520826039560888	0.199593908826996	2.60942852726197	0.00906935895047315	0.021233762052555
Gm10443	Upregulated	1255.97395223548	0.886842819041854	0.210569215227151	4.21164517370297	2.53517544655981e-05	0.000106871652522098
Arhgap39	Upregulated	1244.08138130597	0.663559110277005	0.114198035804584	5.8106000300433	6.22493246046897e-09	4.75173945228486e-08
Slc25a25	Upregulated	1264.00271514626	1.3037315431215	0.154359799195034	8.44605622655824	3.01308615544869e-17	6.34225900567878e-16
Inpp4a	Upregulated	1258.97459877256	0.739328454864153	0.184508213410313	4.00702191625486	6.14891593458037e-05	0.000241118657840779
Snx33	Upregulated	1247.6255582853	0.676645224394729	0.122525101381745	5.5225028729953	3.34204332615266e-08	2.28775229902785e-07
Ccdc25	Upregulated	1239.26523536008	0.527795859786016	0.106260443221207	4.9670022426622	6.79958021196968e-07	3.76535893458536e-06
Stat1	Upregulated	1296.95390143518	2.62665494500523	0.12045767859924	21.805624809889	2.05185982121285e-105	2.64176951981155e-102
Gpr157	Upregulated	1262.09988353958	0.905679088376702	0.400600556340992	2.26080337144062	0.0237714357425896	0.0492317268395455
Zfp263	Upregulated	1239.42263748379	0.625182759645457	0.123552016424868	5.06007734827729	4.19086436655805e-07	2.3963306611148e-06
Klhl26	Upregulated	1267.20078275524	1.6342944193966	0.169716466692685	9.62955717405965	5.99874300371793e-22	1.86105581139442e-20
Unk	Upregulated	1231.73279841839	0.702314348117275	0.105713437340235	6.64356741950319	3.06180328241238e-11	3.22459854896191e-10
Mocs1	Upregulated	1242.59876873586	1.26255811447751	0.199193226138239	6.33835868294688	2.32225701533755e-10	2.17711595187895e-09
Greb1	Upregulated	1225.59347414634	1.05914107891013	0.133929317661679	7.90820932565076	2.61117492331269e-15	4.44792200277631e-14
Abhd2	Upregulated	1214.32157552346	0.575855321450554	0.131623686315298	4.37501286866499	1.21425314691033e-05	5.40515614321752e-05
Cep43	Upregulated	1223.7268402265	0.757961339463635	0.169713851366792	4.46611359862137	7.9653326297923e-06	3.66263062887771e-05
Tmub2	Upregulated	1211.97159667514	0.632170132185157	0.132686100914053	4.76440356473088	1.89413076861541e-06	9.70946263274988e-06
Vps37c	Upregulated	1224.42695814249	0.990647598752873	0.138353117476335	7.16028389401723	8.05101551961794e-13	1.03829874606091e-11
Dnase1l1	Upregulated	1220.81852474466	0.887785973434152	0.136087511982261	6.52364027016582	6.86211764654172e-11	6.90682199603059e-10
Pla2g6	Upregulated	1227.99946699935	0.598743388486	0.11636287972777	5.14548445248826	2.66831301703484e-07	1.57531975683215e-06
Crcp	Upregulated	1227.64123139044	1.41855227058499	0.108245520645957	13.1049512452779	3.08460387686075e-39	3.01627404414548e-37
Aoah	Upregulated	1276.24997073887	3.36245592365177	0.225841582052727	14.8885599059731	3.91102969357119e-50	5.98271373917574e-48
Psmb9	Upregulated	1245.89203141694	1.10924678432405	0.178670887310136	6.20832414851462	5.35526026092992e-10	4.76605823913406e-09
Mesp2	Upregulated	1229.09347920232	1.37703404190506	0.144113099868617	9.55523157270544	1.23307842153308e-21	3.75020897887523e-20
Nt5c3	Upregulated	1217.4346729494	0.75700232707478	0.107094429487278	7.06854997686605	1.56560967762583e-12	1.95069915478379e-11
Arfrp1	Upregulated	1213.30772651828	0.575721553811906	0.122479164606549	4.70056728147475	2.59439756637542e-06	1.29845942340461e-05
Ephb3	Upregulated	1209.3157817541	0.5581655029405	0.183776775277363	3.03719282318506	0.00238792648846922	0.00655417733999813
Rrp36	Upregulated	1218.38493170501	1.20318514356909	0.145022729611502	8.29652804627436	1.07198221879622e-16	2.0938211479648e-15
Relb	Upregulated	1248.87601933759	2.40841561444816	0.206188527492918	11.6806480153504	1.6007053320175e-31	1.00942438284369e-29
Ccp110	Upregulated	1222.6501725065	1.49203576938103	0.134434443537188	11.0986123059177	1.27406665949714e-28	6.47510851619436e-27
Adprs	Upregulated	1203.48968648048	0.602097853669195	0.164905455176288	3.65117001754453	0.00026104835014104	0.000895271256310561
Aig1	Upregulated	1203.89958846171	0.761993648242447	0.175001429910521	4.35421384060724	1.33545299521619e-05	5.90350465696429e-05
Fndc10	Upregulated	1211.10317779047	1.34528661834975	0.178160768080032	7.55097001908653	4.32028295415753e-14	6.4804244312363e-13
Arhgap24	Upregulated	1220.47276985709	1.33758068421083	0.202148660823614	6.61681694432767	3.67015502222092e-11	3.83134426306171e-10
Filip1l	Upregulated	1206.28488897652	1.6512668251871	0.422858138592836	3.90501370195237	9.42200465027211e-05	0.000357051684686544
Rufy4	Upregulated	1217.00537944069	0.74528098763327	0.261016058755447	2.85530703048254	0.00429952418320409	0.0109979550712754
Zbtb17	Upregulated	1204.79376557077	0.881313746365957	0.131151021424546	6.71983898251983	1.81925482968159e-11	1.95462358265512e-10
Osgin2	Upregulated	1192.99087171458	0.839991217024538	0.138208826483052	6.07769589250902	1.21921694281878e-09	1.0304650856975e-08
Zbp1	Upregulated	1281.48521980651	5.64350188399285	0.408880308430954	13.8023322904675	2.46738695104986e-43	2.93239449182464e-41
Ttll1	Upregulated	1204.16549162132	0.592576989545033	0.122262452248428	4.84676185245296	1.25492917780112e-06	6.65528889134777e-06
Tinf2	Upregulated	1189.61319814357	0.506429653015012	0.158728182102823	3.19054654508013	0.00142003965139274	0.00413176227829658
Pde4b	Upregulated	1227.06036168793	1.90411145575409	0.229621163008767	8.29240402236527	1.10982212049233e-16	2.16499390929374e-15
Tnfrsf9	Upregulated	1223.77079321497	1.67919983461519	0.40053879898964	4.1923524983122	2.7607658136786e-05	0.000115655726196677
Cyb561a3	Upregulated	1222.53887078242	1.60815901860974	0.191203075150692	8.41073825482312	4.07438034773461e-17	8.43822739577745e-16
Uba52	Upregulated	1202.64193617982	0.814618923227	0.154011718118857	5.28933079363691	1.22764691116007e-07	7.65112738096939e-07
Eapp	Upregulated	1178.37010522742	0.7279180897485	0.134903217887948	5.39585416230112	6.81983251169922e-08	4.4277035255843e-07
Tmem68	Upregulated	1181.63126060995	0.707190066891777	0.172157746334236	4.10780276781042	3.9944097526019e-05	0.000162190882201575
Pilra	Upregulated	1237.06087397058	3.22881779659821	0.359453410962003	8.98257659582905	2.64498733224891e-19	6.67729645151072e-18
Dpcd	Upregulated	1180.482913543	0.782316063663937	0.115226455240674	6.7893788976664	1.12617317365486e-11	1.24839578792322e-10
Ank2	Upregulated	1179.27039019319	0.76554191178934	0.153093686957006	5.00047994797022	5.71877758747026e-07	3.20011277531386e-06
Irf1	Upregulated	1212.20555970479	2.19615727735715	0.130948640763421	16.7711345803494	3.96858056296828e-63	9.58040151529062e-61
Rell1	Upregulated	1177.38083493083	0.598620592302802	0.187917179936696	3.18555542662177	0.001444764256805	0.0041950023994808
Bcas3	Upregulated	1168.12644545951	0.53876584818621	0.142695986021801	3.7756202063308	0.000159610029032517	0.000573615945232005
Optn	Upregulated	1175.13469364367	0.634710416947165	0.209565763660688	3.02869326487334	0.00245613920793201	0.00671634526770789
Dmwd	Upregulated	1161.76454135635	0.708283250853819	0.167218427511035	4.23567702074629	2.27864107367442e-05	9.70102082895282e-05
Stx11	Upregulated	1178.35776415588	1.12944565013074	0.158948320315896	7.10574133709665	1.19678374512851e-12	1.52058461038121e-11
Tagap	Upregulated	1169.18094245674	0.908085339246609	0.365506014915944	2.48446072619473	0.0129747819190694	0.0290143842306589
Nr1d2	Upregulated	1165.82131165079	0.857452815989262	0.207091786613743	4.14044820419914	3.46627873683588e-05	0.000142430868308815
Bscl2	Upregulated	1157.7951339941	0.676311735873874	0.157836721912712	4.28488204568703	1.82836166425136e-05	7.90601391342948e-05
Sumf2	Upregulated	1162.89176254822	0.794616473084667	0.160577977333696	4.94847728361517	7.47963176430297e-07	4.12126643218548e-06
Ifnlr1	Upregulated	1172.63088370519	1.0690784878631	0.17916821997897	5.96689796878366	2.41806507134981e-09	1.94828656774477e-08
Sepsecs	Upregulated	1148.99391126358	0.890581701496664	0.149145250835391	5.97123741123736	2.35460804133418e-09	1.90165678194527e-08
Elmod2	Upregulated	1149.65026993207	0.69271980512655	0.144559506819727	4.79193531000633	1.65180167339113e-06	8.56507101141499e-06
Hp	Upregulated	1201.57573556499	3.18467013604621	0.379973436300122	8.38129677446925	5.23477244876972e-17	1.07264236516568e-15
Rab10os	Upregulated	1141.99995589753	0.835220917963108	0.142662583666674	5.85451978014482	4.78390275848026e-09	3.71787211360765e-08
Ptp4a3	Upregulated	1161.26948527366	1.40963920717931	0.15409254051021	9.14800419612723	5.79950463254327e-20	1.52905028281218e-18
Zfand2b	Upregulated	1159.20873161254	1.55922767903009	0.178403707624754	8.73988382746898	2.33350259726465e-18	5.40518967432367e-17
Zcchc4	Upregulated	1153.24442727169	1.16522478463108	0.127123750767982	9.16606674670711	4.90593168963267e-20	1.3001139726385e-18
Csrnp1	Upregulated	1179.35383854145	1.75439654433409	0.206104024411063	8.51218965445837	1.7067910862768e-17	3.68922030881046e-16
Isca2	Upregulated	1147.5387247141	0.749560011263942	0.131505458631294	5.69983952807243	1.19920257844569e-08	8.7767313296949e-08
Gfer	Upregulated	1140.9858784782	0.864660815041311	0.1508186952845	5.73311427611966	9.86031502452429e-09	7.30656437069066e-08
Zdhhc18	Upregulated	1177.99290759199	2.2258378396235	0.166253011294751	13.388255781288	7.08245037804207e-41	7.59887905144097e-39
Usp30	Upregulated	1128.04966338742	0.512185242776524	0.111777444366069	4.58218780793672	4.60136352018602e-06	2.20505789041173e-05
Vnn3	Upregulated	1175.12636502623	2.90419488605632	0.38227556162853	7.59712411037778	3.0278412194777e-14	4.6362880912716e-13
Slamf7	Upregulated	1196.07398017091	5.739315518219	0.636032797142068	9.02361567517884	1.819815762761e-19	4.66271202896474e-18
Rabepk	Upregulated	1128.37729855037	0.677618099246942	0.122881370916968	5.51440868693444	3.49954541619508e-08	2.38921682192727e-07
Stab1	Upregulated	1159.15037340953	1.51141590287742	0.187649496615251	8.05446286901777	7.98285850360466e-16	1.43747277250224e-14
Smim29	Upregulated	1127.02855484901	0.653376561571393	0.201595723061505	3.24102392475884	0.0011910118761169	0.00352309658931765
Nsrp1	Upregulated	1125.83995898417	0.510351117667904	0.119766983924823	4.26120038213744	2.03331817559162e-05	8.73117448940816e-05
Mfap3l	Upregulated	1170.92858895283	2.51008801123688	0.200945231733775	12.4914037002998	8.31730974077472e-36	6.69283518202966e-34
Wfdc17	Upregulated	1149.55554353228	2.26299885979652	0.486452733648838	4.65204264106396	3.2866309356716e-06	1.61921071288668e-05
Gsap	Upregulated	1143.61434047423	1.5501325657897	0.241238893104895	6.42571579498862	1.31250423252913e-10	1.27295608239643e-09
H2-T24	Upregulated	1162.50160144964	2.49725229089694	0.231445230518256	10.7898196273263	3.84543529732162e-27	1.78414340371228e-25
Nme4	Upregulated	1116.76743784062	0.571487407014648	0.182538853811391	3.13077131296737	0.00174347869239186	0.00495890018362561
Acer3	Upregulated	1108.61857842633	0.708186961299029	0.150133843880774	4.71703743135639	2.39303676512234e-06	1.20588447557535e-05
Tbc1d10a	Upregulated	1116.91270819103	0.986591957318625	0.207255204810426	4.76027590342568	1.93328489049038e-06	9.88720673885349e-06
Ccl12	Upregulated	1188.28300541517	5.44912772505352	0.43118541383187	12.6375511560748	1.31072894295719e-36	1.12116188791971e-34
Trappc9	Upregulated	1099.44836695983	0.517789869168647	0.160947952939517	3.21712615607624	0.00129481650023571	0.00380249285851391
Spty2d1	Upregulated	1093.45582693944	0.516746187625272	0.100746384081485	5.12917850438504	2.91009300734847e-07	1.7043569735987e-06
Stxbp3	Upregulated	1097.45447389513	0.818372716837486	0.135038473356557	6.06029301498875	1.3587379728602e-09	1.13842200003742e-08
Mrap	Upregulated	1102.97045830515	0.637487781197265	0.127129684214369	5.01446837642038	5.31802979592978e-07	2.99539046106872e-06
Cyth1	Upregulated	1101.56986943656	0.855612594136576	0.192212142368828	4.45139720931248	8.53133682357594e-06	3.90083320284842e-05
Rtp4	Upregulated	1177.61684473103	4.46596653578103	0.2331585264933	19.1542063803073	8.92758182043551e-82	4.31034809767902e-79
Igsf3	Upregulated	1106.51346416624	0.632559876616199	0.154288641035707	4.09984735344066	4.1342273323987e-05	0.000167471977675826
Susd1	Upregulated	1106.93304208345	0.947945585646027	0.159172174834258	5.9554729753055	2.59320750645895e-09	2.08238336667312e-08
Fbxl4	Upregulated	1099.12642656462	0.649050913561281	0.196546964745	3.30226882111032	0.000959061078127266	0.00290254528052229
Atf5	Upregulated	1090.85478347084	1.24273338696875	0.178319485079043	6.96913961151181	3.18885132386476e-12	3.80152414766284e-11
Kctd13	Upregulated	1101.23728451145	0.995035187095248	0.146714012699691	6.78214145183243	1.18407452754314e-11	1.30764484993149e-10
Trib3	Upregulated	1099.82613826093	1.79605856890994	0.417151234863917	4.30553338646079	1.66583863116466e-05	7.25196022865426e-05
Zdhhc24	Upregulated	1100.66302514256	1.12515790140743	0.107611401359064	10.4557499223818	1.37903471634592e-25	5.68162303134518e-24
Plpp1	Upregulated	1120.87034668783	2.32499656200356	0.154701624950863	15.0289084729526	4.74764388689994e-51	7.6407393804796e-49
Sdf2	Upregulated	1082.08204031961	0.561793585808137	0.122955309914295	4.5690876319187	4.89851949017183e-06	2.33731087471139e-05
Col18a1	Upregulated	1075.96922580344	0.570861080756159	0.130854289452759	4.36257063596109	1.28543063813484e-05	5.70359085559545e-05
Cfl2	Upregulated	1089.93148460887	0.97333170104032	0.138287797632365	7.03844965141393	1.94390516959171e-12	2.3873875095542e-11
Alkbh1	Upregulated	1079.17945074953	0.814805840032314	0.152940192056845	5.32761093780677	9.95129987262477e-08	6.3033338313099e-07
Gch1	Upregulated	1107.52160931989	1.45118173125071	0.187260454952945	7.74953650313067	9.22285654753491e-15	1.48275893506154e-13
Anapc16	Upregulated	1063.01062300052	0.556085505654992	0.146780727214278	3.7885457866903	0.000151531668375845	0.00054764076641095
Mtf1	Upregulated	1061.76082090845	0.724934929281432	0.122185057766591	5.93308987639282	2.97286003147507e-09	2.37490628160754e-08
Zfp120	Upregulated	1057.03284516138	0.511728462334147	0.121476356655776	4.21257663978364	2.52474008624958e-05	0.000106518935916319
Sil1	Upregulated	1070.18163813674	0.845837413019491	0.223853966905062	3.77852322526953	0.000157761140952703	0.000567499331250121
Carhsp1	Upregulated	1076.19789077037	1.42718459723458	0.11686217317015	12.2125454158432	2.66421462870481e-34	1.97894788526391e-32
4933430I17Rik	Upregulated	1053.74760318308	0.544532961325921	0.13983865338449	3.89400890345185	9.86010281307948e-05	0.000372739389434984
Zfp180	Upregulated	1064.88898768933	1.03653381473033	0.101344815627601	10.2277931861769	1.48873111544501e-24	5.65132573307751e-23
4930430E12Rik	Upregulated	1063.74014839414	0.896068357530876	0.184243721327354	4.86349467474547	1.15331129939688e-06	6.14648484845869e-06
Pex16	Upregulated	1058.60800723747	0.812775914728428	0.137396457845083	5.91555217271209	3.30764039109751e-09	2.62470693592483e-08
Gvin-ps7	Upregulated	1071.28102388748	1.35954228464551	0.369406189454754	3.68034516869414	0.000232918452543084	0.000806677895492188
Commd6	Upregulated	1063.82941194329	0.885842001741418	0.199858018758342	4.43235656615075	9.32087073874426e-06	4.23053621955343e-05
Parp8	Upregulated	1060.31917066611	1.21535785367812	0.141400263264878	8.59515976573148	8.31490306003722e-18	1.85643428146785e-16
Nck1	Upregulated	1058.07489554453	0.877313105890428	0.116048440449812	7.55988708241057	4.03419418904854e-14	6.07488306245613e-13
Socs4	Upregulated	1056.36345034218	0.631072446870751	0.173506040513069	3.63717853859513	0.000275640876455157	0.000939892196255172
Cdk5	Upregulated	1041.70921144072	0.608193290705112	0.0916574299212997	6.63550452186286	3.23394454221227e-11	3.3989417127333e-10
Slfn4	Upregulated	1108.93144912101	7.95061520856721	0.932210588177369	8.52877591115117	1.4790437570044e-17	3.236717570215e-16
Gm11427	Upregulated	1060.11393878978	1.12855358002404	0.101662917302491	11.1009364079737	1.24136397664484e-28	6.3506865692592e-27
Stx8	Upregulated	1048.32886494011	0.753494488823934	0.138915755674731	5.4241110748318	5.82436571409406e-08	3.81460153805652e-07
Dynlt2b	Upregulated	1055.0141291961	1.15549452898519	0.196652732360007	5.87581222553193	4.20775074186182e-09	3.29664041388261e-08
Mcoln2	Upregulated	1057.95876926744	1.28856858808136	0.265868212152065	4.84664404838424	1.25567424713778e-06	6.65528889134777e-06
Supt3	Upregulated	1038.72260682149	0.676646021354962	0.123862982513376	5.46285910144213	4.68526470523024e-08	3.1241838453089e-07
Fyco1	Upregulated	1046.86745186522	0.888655327127146	0.124130191640965	7.15905868974646	8.12329057670698e-13	1.04587366175102e-11
Crbn	Upregulated	1029.37419682833	0.612045483679457	0.112830600154206	5.42446360156706	5.81288332865789e-08	3.8086958196677e-07
Cd40	Upregulated	1097.98833904523	3.8713549002269	0.165581034391325	23.3804246631143	6.76089998374102e-121	1.16062116387554e-117
Gm49254	Upregulated	1036.75011795117	0.970537054436621	0.242017100293923	4.01020032575355	6.06672542751421e-05	0.000238090856176625
Zfp503	Upregulated	1028.2646425206	0.665035703491187	0.201071151675231	3.30746453656042	0.000941446311935801	0.00285482738359335
Igsf9b	Upregulated	1057.21590382066	1.3725682793012	0.113050698985205	12.1411746377688	6.39020257484942e-34	4.61348737296372e-32
Crlf2	Upregulated	1031.00294707579	0.865466774466349	0.149217357177129	5.80004089898866	6.62987474100257e-09	5.03844391286226e-08
Mettl27	Upregulated	1042.07477955476	1.20718484882222	0.203210767406953	5.94055553367746	2.84057808886061e-09	2.27511308827871e-08
Lcorl	Upregulated	1035.90653935349	0.65820983124142	0.119899739701883	5.48966855873069	4.02688664879862e-08	2.71920448968263e-07
Zfp143	Upregulated	1025.83898040895	0.657842973293291	0.159050532132996	4.13606269951496	3.53315691007835e-05	0.000144909143245847
Cd80	Upregulated	1043.22794127383	1.87855078182356	0.149322439656554	12.5804988596776	2.70317437805998e-36	2.2697850076645e-34
Herpud1	Upregulated	1001.73650894628	0.73531719078416	0.198895982357969	3.69699368517536	0.000218167767134885	0.000760878555809023
2410006H16Rik	Upregulated	1025.31735375169	1.33670413546366	0.199465733315493	6.70142241098328	2.06400440994496e-11	2.20379185443328e-10
1110059E24Rik	Upregulated	1008.60044678346	0.72676404559225	0.138711691207406	5.23938565860009	1.61112032469538e-07	9.78067151927059e-07
Simc1	Upregulated	1003.94129585743	0.820969515598726	0.122461620380294	6.70389231376553	2.02939842068045e-11	2.16984121795938e-10
Tcim	Upregulated	1039.31926593876	2.38940381241071	0.197629346884266	12.0903289419358	1.18810078113719e-33	8.42025553604111e-32
Adra1a	Upregulated	1035.83782492271	2.80443385005353	0.130844261550776	21.4333729031381	6.52758380483144e-102	6.30319811154036e-99
Slc40a1	Upregulated	1034.36095896345	1.17246426828603	0.251949313370702	4.65357199271643	3.26233626183575e-06	1.60929422877913e-05
Iffo2	Upregulated	995.459487495654	0.814287575191563	0.148394980398894	5.48729864718278	4.08126807740699e-08	2.75351929239904e-07
Rps19bp1	Upregulated	986.490991414943	0.61358607666888	0.154169435480518	3.97994631527608	6.89308328323756e-05	0.00026832485947599
Thra	Upregulated	1010.14671254153	0.791160996834178	0.14828814726112	5.33529490688844	9.53893938051599e-08	6.07237797399967e-07
Apbb2	Upregulated	1008.96086561526	1.11027477771504	0.158751209417012	6.99380358607879	2.67532037004562e-12	3.22919529040663e-11
Malsu1	Upregulated	997.419267428112	0.682851869973142	0.203586936736578	3.35410454579748	0.000796222734661901	0.00246032825010527
Gcc1	Upregulated	980.942846768526	0.939191172193983	0.114356422810559	8.21284147502439	2.16014654783018e-16	4.05027477718159e-15
Meak7	Upregulated	989.761902395044	0.641898264415545	0.122337309315478	5.24695424484324	1.54634282949002e-07	9.42817549945574e-07
Spire2	Upregulated	983.510005272635	0.676198612293792	0.165264411459824	4.09161661800477	4.28376431861827e-05	0.000173075728877229
Ngrn	Upregulated	982.606475253312	0.680959159535417	0.135709672106182	5.0177643860389	5.22762331194743e-07	2.94769270691926e-06
Med20	Upregulated	979.505873999696	0.617602064724526	0.16628256098486	3.71417219620978	0.000203869944801785	0.000716675915173509
Rev1	Upregulated	980.881543785265	0.552764455710649	0.115294500502575	4.79436966465113	1.63187117907987e-06	8.47475956866688e-06
Tmt1a	Upregulated	998.570448549432	1.44365337800154	0.159183666465901	9.06910495311893	1.19998659787185e-19	3.12644063020574e-18
Dram1	Upregulated	996.550415058168	1.28021585344539	0.1158192819959	11.0535640644941	2.10681132859977e-28	1.06026824191748e-26
Htra1	Upregulated	976.461055366153	0.590702176121722	0.202210850338666	2.9212189906348	0.00348664653644351	0.00912719230566794
Dennd3	Upregulated	980.285442874714	0.50205655174366	0.152304027421424	3.29641021477701	0.000979289106482048	0.00295664638232321
Cep162	Upregulated	965.733997216309	0.718731369315865	0.161630345403524	4.44676009026332	8.71751029979296e-06	3.98124546650314e-05
Plcd3	Upregulated	984.485909020433	1.51500007407707	0.18901497077682	8.01523851709034	1.09923486867436e-15	1.95433587123348e-14
Cyp4f13	Upregulated	976.658222307906	0.981811870134784	0.181271576313162	5.4162483170479	6.08625607104679e-08	3.97433035915777e-07
Hscb	Upregulated	977.329326276897	0.791463253114317	0.209542011109279	3.77711013139775	0.000158658586473881	0.000570461987670807
Traf1	Upregulated	1021.60750387027	6.04076807627261	0.455450928799509	13.2632687613461	3.78050955725585e-40	3.89392484397352e-38
Fam210b	Upregulated	971.502692823823	0.971506735214661	0.144020763045549	6.74560191649175	1.52393919172923e-11	1.65692192204199e-10
Jdp2	Upregulated	964.865004228448	1.28721576839346	0.149330099105526	8.61993513768339	6.69920492613872e-18	1.50658975413163e-16
Setd6	Upregulated	970.824215086629	0.537345852362106	0.187259889901314	2.86951921548863	0.00411096353096205	0.010561088552272
Tmem63a	Upregulated	954.506580446974	0.711448409774369	0.150103055677816	4.73973302250047	2.14000000223027e-06	1.0843883251708e-05
Gm12751	Upregulated	957.207564257854	1.8825291613999	0.648624322490609	2.9023413031619	0.0037038476733502	0.0096175540425648
Hvcn1	Upregulated	962.462839344996	1.05137543233264	0.271517692692792	3.87221702536423	0.000107849854493529	0.000403946727739401
Syt11	Upregulated	950.70966227127	0.753190805875167	0.105451620874409	7.14252469169916	9.16320497710799e-13	1.17584316359068e-11
Ifit3b	Upregulated	1026.04922045259	8.61239385450925	0.854680426143564	10.0767416581301	7.00092918900662e-24	2.49226626659337e-22
Pitpnm2	Upregulated	945.44932187612	0.824193282209476	0.12215238748463	6.74725479527106	1.50668559825054e-11	1.63931637274443e-10
Phf11b	Upregulated	1006.88512561365	4.23782186412224	0.283392657128287	14.9538873274471	1.46916753364445e-50	2.31618759130681e-48
Mcu	Upregulated	947.122872871187	0.966741994601707	0.198171609888981	4.87830721637319	1.07000175058697e-06	5.73812115465763e-06
Lrrk2	Upregulated	937.94625022747	0.526932814063584	0.177791688095347	2.96376517771178	0.00303900094488779	0.00809387426280232
Tmco6	Upregulated	940.944474402817	0.68434869583011	0.182982439576034	3.73996924194326	0.000184042774263808	0.000652768793015573
Spata6	Upregulated	926.305539318543	0.546072688861846	0.139791170733923	3.90634605887402	9.37022915371316e-05	0.000355351105608415
Fbxo44	Upregulated	936.774165329927	0.727607697060499	0.115791932588259	6.28375121475669	3.30499455887205e-10	3.03399678755634e-09
Nucb2	Upregulated	945.045402568451	1.26687091530858	0.141752459247026	8.93720590131607	3.99134227671614e-19	9.91418620181098e-18
Ly9	Upregulated	934.779398699198	1.25037024204634	0.148343291417774	8.42889644753106	3.48940191478412e-17	7.25588958054033e-16
Tmtc3	Upregulated	928.794332289028	0.788518343947848	0.131471074786306	5.9976564824583	2.00185429674182e-09	1.63384304726155e-08
Pcgf1	Upregulated	947.049969562497	1.38519291152345	0.15671086004885	8.83916348293702	9.64379194163821e-19	2.342713608464e-17
Slc25a19	Upregulated	926.815596729556	0.537041805802873	0.130341279388347	4.12027416274453	3.78421832288935e-05	0.000154386514625404
Tmem60	Upregulated	922.638050549667	0.574231897384402	0.146658264900422	3.91544177734746	9.02388201081171e-05	0.000343197428182343
Fars2	Upregulated	923.39744274457	0.659112004773294	0.174608389926896	3.77480145741706	0.000160135152464844	0.000575235551169923
Aktip	Upregulated	925.717112399321	0.525581820815037	0.150115961607224	3.50117212845237	0.000463216556752114	0.0015073074561542
Smyd3	Upregulated	922.449391993679	0.537613690125038	0.194973772156176	2.75736415303287	0.00582694194652771	0.0143926863427423
Bad	Upregulated	915.810694090812	0.606032286181351	0.123077530403464	4.92398802766598	8.47980267633864e-07	4.61533127578912e-06
Ppt2	Upregulated	917.459623215476	0.546157865222166	0.149442106694278	3.65464511511116	0.000257537964682411	0.000884803547774796
Spring1	Upregulated	924.090415715398	1.10131120367161	0.141280550262233	7.79520749053887	6.43027286094727e-15	1.04797168461641e-13
B4galt3	Upregulated	917.323498919293	0.548530888328651	0.150553608163421	3.64342572071231	0.00026903331576451	0.000920001046605064
Kics2	Upregulated	918.86867052509	0.615661008800593	0.235841707835843	2.61048401680132	0.0090414196867111	0.0211811878938114
Btg2	Upregulated	944.725191575482	1.83932946646998	0.182375777289063	10.085382465867	6.41150045093649e-24	2.29832208740067e-22
Tcp11l1	Upregulated	916.343080130935	0.829466374285988	0.129794849886452	6.39059542818243	1.65241043004349e-10	1.58569820771254e-09
Dnmbp	Upregulated	922.850440509864	1.03647617891189	0.117872707968542	8.79318204166911	1.45382629569918e-18	3.47165630116728e-17
Banp	Upregulated	932.019427375863	1.39910703866339	0.219922889334932	6.36180728115398	1.9939352685334e-10	1.88648499074348e-09
Irak3	Upregulated	939.593508990338	2.34800802148553	0.197677175223972	11.8779925847544	1.54021797325014e-32	1.01693879003054e-30
Ppwd1	Upregulated	915.453676423853	0.699701532855665	0.125538282819589	5.57361083121719	2.49512788452372e-08	1.74670257434941e-07
Ddias	Upregulated	931.647334195619	1.65719953230264	0.131760498005154	12.5773623915555	2.81264825614477e-36	2.34894138148307e-34
Ssh1	Upregulated	911.533175154313	0.525884499119722	0.124387061766153	4.22780706974478	2.3597999940589e-05	0.000100106836650769
Tmem222	Upregulated	899.088183040091	0.589206315378216	0.158679958497292	3.71317412077764	0.000204675965280454	0.000718855117886569
Fbxo6	Upregulated	898.329662917412	0.501562969711666	0.148128076649535	3.3860087908813	0.000709171118143792	0.00221840327501956
Trim11	Upregulated	907.419122334103	0.653448437970888	0.171241087265338	3.81595590407792	0.000135656731100664	0.000495718187205595
Dusp16	Upregulated	909.976179927784	0.926420816938658	0.134668653798491	6.87926099213027	6.01638464088577e-12	6.91615645101824e-11
Hacd2	Upregulated	914.106600842254	1.18265394868019	0.143494868275786	8.2417856672562	1.69659290029394e-16	3.20053239432739e-15
Ifi35	Upregulated	932.612227489937	2.13027922799409	0.136413457266556	15.6163421899898	5.63467679552738e-55	1.04886453603492e-52
Zfp35	Upregulated	893.274408886647	0.949948213954042	0.127196355516495	7.46836031658824	8.12002485693022e-14	1.18353192490162e-12
Dnm1	Upregulated	888.456503029171	0.68153935576813	0.212461380669031	3.20782701129962	0.00133741917515378	0.00391421220991209
Idnk	Upregulated	891.338410932546	0.961497186636796	0.155420114178932	6.18643984220631	6.15381530097059e-10	5.40684884918904e-09
Whamm	Upregulated	895.52302046116	1.42813257097684	0.207583432816847	6.87980033665259	5.99365071094951e-12	6.89515290276768e-11
Naa60	Upregulated	874.000385738177	0.692030447535092	0.137008969815462	5.05098643152484	4.39534295647667e-07	2.50768274289381e-06
Dcbld2	Upregulated	881.163931364393	0.765825982854894	0.211250483803291	3.62520345074336	0.000288734052664219	0.000979780609194417
Apba3	Upregulated	873.935148744744	0.552410589494545	0.136958780189562	4.03340763352275	5.4973794976499e-05	0.000217948455834465
Crebrf	Upregulated	875.672862651792	1.01461556672529	0.172621504629	5.87768927692935	4.16032895073297e-09	3.26114065392311e-08
Taf8	Upregulated	873.61304848055	1.02352423464903	0.136091312074852	7.5208638894309	5.44154767755918e-14	8.09161805758319e-13
Glce	Upregulated	870.786219109096	1.06275564462465	0.204356798158299	5.20049077986344	1.98762979618286e-07	1.19350487178489e-06
Tm4sf19	Upregulated	877.735855178617	1.59353171070264	0.181233241840573	8.79271205723082	1.45992286633097e-18	3.48083461185394e-17
Mtln	Upregulated	870.043995906568	0.958000984822847	0.237640488820115	4.03130371250843	5.54683105462439e-05	0.000219402303619936
Ifi211	Upregulated	922.404035805139	7.47288387472204	0.763274475856195	9.79055911222422	1.23610447710479e-22	4.02059245710927e-21
Atg16l2	Upregulated	860.421291712336	0.609521379997416	0.145939479267597	4.17653525321813	2.95982888942719e-05	0.000123126969148223
Ccdc137	Upregulated	845.632009177285	0.618838526040577	0.204771783564046	3.0220888604363	0.00251036843284185	0.00684283561880849
Trim12c	Upregulated	878.532845124672	1.69804164829652	0.181004784285309	9.38119760204783	6.52275749708347e-21	1.85934692490664e-19
Kremen1	Upregulated	853.206296019495	0.660546526452308	0.119924344920135	5.50802697227328	3.62877816975108e-08	2.46980716839886e-07
Fbxw17	Upregulated	860.490564375866	1.04999946463737	0.169650236658835	6.18920129624639	6.04698227678441e-10	5.32341174793841e-09
Ksr1	Upregulated	867.342179536249	2.39946811011963	0.176909559328308	13.5632473407879	6.61417885899421e-42	7.24745130294047e-40
Nudt22	Upregulated	836.581164542268	0.585958581620971	0.113682911350231	5.15432420459191	2.54547225134044e-07	1.50795806300651e-06
Cd300ld	Upregulated	852.656418514552	0.920145174891315	0.182100578497969	5.05295031175081	4.35037103857225e-07	2.48294172685413e-06
Harbi1	Upregulated	841.914974670855	0.690339098926362	0.164364537202397	4.20004893194379	2.66857302267616e-05	0.000112006121163669
Ly6a	Upregulated	894.902645262691	4.79645152724902	0.61681792102709	7.7761221970695	7.47814745635519e-15	1.21235444072075e-13
Akip1	Upregulated	856.854676715279	1.52244433043387	0.220421062213771	6.90698209664444	4.95072385391769e-12	5.76837734110319e-11
Fbxw9	Upregulated	855.136636908495	1.20370843720384	0.223043972375698	5.39673152510168	6.78658209241003e-08	4.40928062774327e-07
Nsl1	Upregulated	842.654435556724	0.798421825975011	0.160865218338081	4.96329681595318	6.93065411754575e-07	3.83382048392703e-06
Adhfe1	Upregulated	839.809922918582	1.09656590569021	0.204174139435487	5.370738472179	7.84148613954069e-08	5.04165463403678e-07
Katnal1	Upregulated	838.701196497698	0.778399919494217	0.137226040368762	5.67239218884736	1.40817141178498e-08	1.02382344998014e-07
P2ry2	Upregulated	844.795621399756	1.09173557649123	0.168923266038549	6.46290829021795	1.02709546047523e-10	1.01074043721925e-09
Rbmx2	Upregulated	838.432117612572	0.593547560504915	0.161283042955865	3.68016097431483	0.00023308676535407	0.000807079902447419
Kdm5b	Upregulated	830.694909000429	0.588777345720451	0.154088836336592	3.82102532356286	0.000132898003675159	0.000486673182455843
Qpctl	Upregulated	852.918522059633	2.106813598536	0.121654966339292	17.3179415681244	3.44460685241767e-67	1.00413539377081e-64
Pttg1	Upregulated	835.309965213755	0.940518262607095	0.111530060406094	8.43286786703569	3.37295472123123e-17	7.04226138654228e-16
Nenf	Upregulated	825.431589570978	0.599444942161374	0.207505317919002	2.88881725139865	0.00386693735392958	0.00999233686539755
Herc6	Upregulated	858.875189180678	2.91610895245336	0.221089496301374	13.1897218150894	1.00555619118118e-39	1.00231246153221e-37
Mcm9	Upregulated	818.322528947078	0.527456396865874	0.12611699811237	4.1822783983164	2.8860226684667e-05	0.000120283383403859
Themis2	Upregulated	837.656056641433	1.09205086810882	0.264610003294142	4.1270203488675	3.67493886419264e-05	0.000150444635537298
Lrrc8c	Upregulated	821.173291846649	0.615935902781317	0.14732046315302	4.18092564738648	2.90324794507897e-05	0.000120936049478215
Aldh6a1	Upregulated	825.201289353784	0.596753958211634	0.204844160243349	2.91320952231544	0.00357734485997976	0.00933351976656406
Gm10709	Upregulated	814.934009716184	0.643072255553473	0.219562226364652	2.92888383489721	0.00340181530817623	0.00893692339930672
Tfcp2	Upregulated	815.049525343921	0.539485747557168	0.0938875596169994	5.74608339760796	9.1334271793852e-09	6.79073387495194e-08
Trit1	Upregulated	827.263616280829	1.18334832025865	0.135303460116389	8.74588365471749	2.21277024983899e-18	5.16424476737347e-17
Atp13a4	Upregulated	816.549512263006	1.03076076662862	0.202496349660946	5.09026838436592	3.57557074231026e-07	2.06978523674386e-06
Tnfrsf12a	Upregulated	825.813626251558	0.951486879031079	0.215450766770576	4.41626127998084	1.00422690379834e-05	4.5364351107676e-05
Irak1bp1	Upregulated	814.855352185962	0.72833010622217	0.162484718934494	4.48245294079498	7.37899182255448e-06	3.41845348301249e-05
Ghdc	Upregulated	816.946348021225	0.918026209668718	0.153466875365349	5.98191764498514	2.20525771376678e-09	1.79039577917482e-08
Ints6l	Upregulated	818.127274220919	0.650859030245958	0.16559697119006	3.93038003997641	8.48117001624747e-05	0.00032394085723368
Pip5k1b	Upregulated	816.859973432303	0.528227073141865	0.146806925386023	3.59810732193261	0.000320541354708086	0.00107636686160398
Klhl42	Upregulated	803.729549096743	0.618291887118088	0.12498821255998	4.94680157795983	7.54428081621335e-07	4.15244526578184e-06
Arhgef3	Upregulated	818.981639184162	1.45156026430442	0.171266851384797	8.47543031571885	2.34212177153558e-17	4.97057436404186e-16
Snrnp35	Upregulated	803.599442158509	0.559437422782403	0.112390149335652	4.97763750728409	6.43650537913002e-07	3.57969791603884e-06
Spindoc	Upregulated	801.723346746706	0.541523276721521	0.123004710261772	4.40245967466677	1.07030487883255e-05	4.8140350445307e-05
Zfp729a	Upregulated	804.216945459916	0.763712657687267	0.187984445945509	4.06263749027749	4.85213512017458e-05	0.000194412571594132
Acad11	Upregulated	801.522985863185	0.56066658482325	0.113724912392173	4.93002432826527	8.22193771642649e-07	4.49182948086242e-06
Atg4a	Upregulated	807.338690727142	0.932418913031647	0.137031128490908	6.80443139672101	1.01449117129234e-11	1.13087219310726e-10
Il4ra	Upregulated	789.322521824756	0.601219380306419	0.1946628373125	3.08851647600953	0.00201158539126936	0.00563025258969414
Tlr9	Upregulated	781.305284094188	0.546959859495224	0.195424384264069	2.7988311773629	0.00512879448593906	0.0128635488921022
Nfkbie	Upregulated	816.52704633453	2.40213486199066	0.212736231989704	11.2916113984143	1.44365385875657e-29	7.69119038544446e-28
Fitm2	Upregulated	786.943004690413	0.631421757847281	0.136826394954657	4.61476572598824	3.93538974154126e-06	1.91501642541142e-05
Slfn5	Upregulated	833.976441142763	3.32581658279189	0.397640744672435	8.36387273525405	6.06923865736498e-17	1.23057397974133e-15
Tuft1	Upregulated	787.95762142254	0.688585559574203	0.154221138242091	4.46492333945355	8.00974259101905e-06	3.6808602924225e-05
Mob2	Upregulated	786.141276205856	0.68264316824282	0.183642343331783	3.71724274400867	0.000201408905017022	0.000708830884399313
Mettl26	Upregulated	794.273362561239	0.537954073454809	0.206796345765806	2.60137127405546	0.00928519044103395	0.0216635747982444
Il15ra	Upregulated	810.547109374071	2.10941990944488	0.149435815219966	14.1158925411547	3.03153252158945e-45	3.93589726542496e-43
Dguok	Upregulated	788.117792033697	0.823358172335027	0.17877535093333	4.60554639124763	4.11384258260823e-06	1.98807844545815e-05
Cnnm2	Upregulated	775.230099956378	0.523536110326001	0.130348437993117	4.01643562735784	5.90849933986926e-05	0.000232635868504027
Homer3	Upregulated	781.56203554119	0.574360213976005	0.107995763150282	5.31835876910051	1.04707449004976e-07	6.60837453891701e-07
Atg14	Upregulated	783.25961636981	1.05686056777595	0.145997499251336	7.23889500296545	4.52355047175534e-13	6.02490127488104e-12
Gm20559	Upregulated	834.037765639929	4.70931694670797	0.46073103113557	10.2214017039418	1.59024512979261e-24	6.02188413119995e-23
Glrp1	Upregulated	781.164184091502	1.55893605512877	0.147336438806839	10.5807909282548	3.65856662164916e-26	1.57890654481786e-24
Lsm11	Upregulated	772.411528520806	0.587815199774071	0.144892233541824	4.05691309606594	4.97255736387694e-05	0.000198773638478393
Epc1	Upregulated	763.028057490115	0.704714895942035	0.113270309731271	6.221532346949	4.92322628750514e-10	4.40694357717002e-09
Pidd1	Upregulated	786.65412997529	1.66769461124986	0.204473839383993	8.15602923226771	3.46218685957268e-16	6.39841949526291e-15
Csf3	Upregulated	801.235484975525	11.3098972515252	1.36996183599302	8.25562943023674	1.51103775512709e-16	2.87861076654915e-15
Isg20	Upregulated	818.572038174376	3.95883133587981	0.286500070166286	13.8179070377962	1.98765251507377e-43	2.41804971321966e-41
Asah2	Upregulated	762.649966540272	0.503131409454986	0.199736118219172	2.51898061272471	0.0117695136928244	0.0266040945946068
Nipal3	Upregulated	762.450972670498	0.550195059365484	0.167344073066498	3.28780726609213	0.00100970938065195	0.0030391603216584
Ormdl3	Upregulated	762.74793890964	1.02231248919282	0.17117678968746	5.97226114042325	2.33987587460589e-09	1.8907469802647e-08
Pou2f2	Upregulated	787.700248314151	2.64882767516547	0.15037152845766	17.6152207956794	1.88253205719717e-69	5.70296476150907e-67
Srd5a3	Upregulated	755.561352699342	0.548330334448871	0.152638745338535	3.59234041941801	0.00032772134637265	0.00109919151537288
Wbp1	Upregulated	758.323803307463	0.50335411472509	0.120321507416794	4.18340931336132	2.87169674523447e-05	0.000119718604192856
Gins3	Upregulated	759.948348327545	0.763674837359358	0.186937646636481	4.0851848255285	4.40417451727912e-05	0.00017756914481201
Lrig2	Upregulated	748.707826759534	0.559226355663051	0.120584176740933	4.63764293771738	3.52404893322307e-06	1.72956022929785e-05
Mgmt	Upregulated	750.933086093341	0.539895360318078	0.198048661706595	2.72607426713098	0.0064092575365567	0.0156756417507996
Itga7	Upregulated	750.10193567049	0.700290800679037	0.119413064047799	5.86444043005817	4.50649844494642e-09	3.51111452215947e-08
Zbtb10	Upregulated	758.073524674708	1.26789056405079	0.195480623621373	6.48601657065804	8.81354770428594e-11	8.74000719070718e-10
Tusc2	Upregulated	745.653665742715	0.618811468319485	0.164419268628249	3.76361890842986	0.000167472038258445	0.000599222554676465
Gna15	Upregulated	754.880961049425	0.978659195716312	0.176310656492015	5.55076598991981	2.84420598088723e-08	1.9731918457435e-07
Gnptg	Upregulated	741.580809933992	0.577897878591195	0.121273105442109	4.76526000125447	1.88610278144237e-06	9.67794353147947e-06
Gadd45a	Upregulated	772.797878409091	2.98164519547607	0.263375804757451	11.3208773988254	1.03431489034914e-29	5.64670143317816e-28
Il16	Upregulated	729.365243310239	0.572337038319281	0.17434647163152	3.28275664522143	0.0010279736517308	0.00308751806361604
Rab3ip	Upregulated	741.520855178831	0.689346956419396	0.15818967090896	4.35772419563426	1.31421848969668e-05	5.81795864349963e-05
Slc39a4	Upregulated	758.02963145368	2.23868220640618	0.432231852032162	5.17935500560842	2.22654393486134e-07	1.32818933566053e-06
Ypel2	Upregulated	756.416080414786	1.97276725216954	0.211962566169064	9.30714931331804	1.31309222697147e-20	3.64223966009143e-19
Exoc3l4	Upregulated	733.651592969329	0.64830485191553	0.142546457117693	4.54802500899942	5.41517017458723e-06	2.56403246084501e-05
Clba1	Upregulated	742.565831359333	1.57251345363298	0.188150945132431	8.35772285133169	6.39404435346197e-17	1.28966038199722e-15
Mbd5	Upregulated	727.204152652409	0.656789255252564	0.161968158313494	4.05505169714488	5.01232160544118e-05	0.000200207778707513
Dnajc18	Upregulated	724.919827211311	0.514951365443113	0.119771039617627	4.29946477117601	1.71211087409639e-05	7.42298454841428e-05
Morf4l1-ps1	Upregulated	725.748989584582	0.621338938441609	0.132305850184858	4.6962317809339	2.65004821327704e-06	1.32459543497672e-05
St3gal3	Upregulated	730.141670730951	0.910629406710685	0.194904431224503	4.67218421351213	2.9801348980709e-06	1.48096121502719e-05
Mrpl32	Upregulated	727.464231256482	0.592489091438406	0.129324787919281	4.58140392859731	4.61864772129672e-06	2.21196860799859e-05
Kat8	Upregulated	721.41207560652	0.577701824676905	0.164321743414865	3.51567487461702	0.000438637780372077	0.00143549114737314
Cth	Upregulated	730.008252720663	1.61934589966735	0.22973114916177	7.04887389270424	1.80371522280496e-12	2.22583068628887e-11
Usp35	Upregulated	735.648051401711	1.78330170985142	0.177974439552756	10.0199877821377	1.24518337723254e-23	4.35250750638976e-22
Zfp260	Upregulated	717.781293834273	0.596752863346006	0.162567360213334	3.67080367524512	0.000241789010811138	0.000834034431130181
Rab20	Upregulated	732.395400102853	1.89640202334086	0.178941264623704	10.5979022073461	3.04739123149292e-26	1.32253355411701e-24
Gm5424	Upregulated	729.64644279625	1.33342620558636	0.209933111412218	6.35167171398744	2.12987484183573e-10	2.00649794550988e-09
Diaph2	Upregulated	728.455596976361	1.28271752104049	0.235714909293879	5.44181751117514	5.27396885078417e-08	3.48664179480597e-07
Recql4	Upregulated	712.44723479483	0.91930621226287	0.247534626813711	3.71384894346406	0.000204130668504764	0.000717266051489336
Gm4294	Upregulated	706.371706122181	0.563685490195144	0.232475913227779	2.42470491832351	0.0153208340845738	0.0335945056211561
Epn2	Upregulated	707.645108357061	0.523844172468557	0.182948696028028	2.86333919749995	0.00419201532594353	0.010747155702085
Rps19-ps6	Upregulated	705.27914889647	0.584490169094618	0.216230106375973	2.70309337996776	0.00686974437663967	0.0166333726091652
Dennd2b	Upregulated	722.557530404598	1.52638651941991	0.165536879586317	9.22082452704442	2.94824304624722e-20	7.91763527936812e-19
Rgs1	Upregulated	722.955504541324	1.74259404616072	0.252113493830183	6.91194279087053	4.78060662972107e-12	5.58279459026384e-11
Natd1	Upregulated	692.049014697704	0.562021814834058	0.143343619701797	3.92080105137051	8.82551039857692e-05	0.000336178835448751
6330403L08Rik	Upregulated	695.731360603589	0.897617117469863	0.250408073342086	3.5846173227954	0.000337572795267433	0.00113011910875013
Chchd7	Upregulated	696.214840495436	0.544952188176536	0.173768415401491	3.1360830845895	0.00171220689321137	0.00487803734097651
Cpne2	Upregulated	710.245249661537	1.33197791810992	0.121217394017202	10.9883398245709	4.34851041826602e-28	2.11271968434623e-26
Cgrrf1	Upregulated	692.122541034574	0.801207551612816	0.130757177472398	6.127446057651	8.9300859941683e-10	7.68634142673539e-09
Ypel3	Upregulated	697.796968103575	1.33161717093223	0.412561842725438	3.22767893932069	0.0012479895911831	0.00368247501600056
Ube2e2	Upregulated	689.281928141587	0.578628678569035	0.166784995384422	3.46930895813114	0.000521799019691464	0.00168024069492145
Iqsec2	Upregulated	683.054376164833	0.625656260890642	0.170615779567407	3.6670480448935	0.000245366706415993	0.000845620257445257
Pdzk1ip1	Upregulated	692.856597412775	1.44439525060921	0.19154423830993	7.54079195152865	4.67125853101994e-14	6.98653865481685e-13
Nr1h3	Upregulated	676.58920283423	0.911229908298095	0.141924456183993	6.42052774270814	1.35802717546244e-10	1.31298622408602e-09
Tma16	Upregulated	680.277652853732	0.7330218453293	0.184337482539041	3.97652086397596	6.99308659905962e-05	0.000271806762152128
E4f1	Upregulated	677.182797228182	0.676287092349878	0.133129186963973	5.07993106374857	3.77571854009571e-07	2.17423971093845e-06
Rgs3	Upregulated	677.272279826498	0.899470359067504	0.192987159397164	4.66077827082997	3.15015943089517e-06	1.55843622181653e-05
Mst1	Upregulated	662.443975342323	0.626159202869926	0.196319343064476	3.18949316504325	0.00142522509342154	0.00414332083366648
Tmem101	Upregulated	674.097488807149	0.764103175123024	0.177641365400671	4.30138089402535	1.6973700275941e-05	7.37468136285963e-05
Serf1	Upregulated	680.064662630565	1.23124073461058	0.155546890673211	7.9155599271817	2.4614279996304e-15	4.20210636400991e-14
Alg3	Upregulated	669.046913944296	0.74723372485132	0.144069299384136	5.18662704716117	2.14136958188428e-07	1.28034675077833e-06
Zfp513	Upregulated	666.762084759446	0.586202536259625	0.13292155957777	4.41013886777824	1.03304350617851e-05	4.6572868895413e-05
Ctu1	Upregulated	667.143388433384	0.971285052947846	0.179637268876245	5.40692395861897	6.41163477757862e-08	4.17445247844879e-07
Fancc	Upregulated	670.831334774492	1.250332264002	0.157439656784442	7.94166024964018	1.99492753745398e-15	3.43607920330702e-14
Zdhhc1	Upregulated	664.148621519803	0.694724188219222	0.146160297134741	4.75316622802687	2.00255570657305e-06	1.01808113414129e-05
Psd	Upregulated	667.42551694675	1.11328308011684	0.164440856890389	6.77011237455977	1.2868240606731e-11	1.41203350407666e-10
Eola1	Upregulated	663.048596037214	0.997055726926718	0.127468343470327	7.82198701090691	5.1995975398167e-15	8.6010473222878e-14
Zfp958	Upregulated	661.589617308669	0.846086985204735	0.133214567269393	6.35130978951977	2.13489279776531e-10	2.0099996176401e-09
Cdk10	Upregulated	657.824134098735	0.679188688053205	0.127486183605657	5.32754741607204	9.95477964297486e-08	6.3033338313099e-07
Hspbap1	Upregulated	648.187714535202	0.641465965779023	0.152017280966426	4.21969108841445	2.44637293532046e-05	0.000103466908980841
Ppp4r1l-ps	Upregulated	657.478086706008	0.717146906054982	0.159442510968529	4.4978400158069	6.86473211848845e-06	3.19843519995919e-05
Ccrl2	Upregulated	699.241201584495	12.7939943967342	1.54726366381669	8.26878747037516	1.35328261695041e-16	2.60052443182635e-15
Sp100	Upregulated	691.150490115378	4.47229242762036	0.410672750344803	10.8901611413599	1.28412857176327e-27	6.10454967192078e-26
Iqcb1	Upregulated	652.43949484512	1.07760919658529	0.13116649117709	8.21558301144457	2.11135934387071e-16	3.96843088355262e-15
Fas	Upregulated	682.592653962453	4.86601655840861	0.244016299264157	19.9413587251439	1.78159301688003e-88	1.10102448443186e-85
Gbp7	Upregulated	682.444202654921	4.79356498905686	0.289401371160846	16.5637259071335	1.274512794513e-61	2.89576804047439e-59
Zc3h6	Upregulated	653.370342396144	1.40841416244331	0.265530183515816	5.3041584342498	1.13193972096716e-07	7.10047449814967e-07
Hoxc6	Upregulated	638.469518811971	0.747365006050814	0.154525382653615	4.8365193679935	1.32132403573227e-06	6.9697700075328e-06
Ggh	Upregulated	638.933864310654	0.691511322671586	0.170682558105422	4.05144691026059	5.09018766452166e-05	0.000202898347308719
9430015G10Rik	Upregulated	643.233072194072	0.985833010434321	0.146641959051932	6.72272122391106	1.78361638006416e-11	1.92167807745348e-10
Aasdh	Upregulated	642.930948781512	0.670953872179727	0.127353319091623	5.26844433239324	1.37584751701854e-07	8.48237994331062e-07
H2-M3	Upregulated	656.529619239391	1.13577695882261	0.205206120861109	5.53481033634152	3.11565315892533e-08	2.14227153117028e-07
Aptx	Upregulated	637.038757622854	0.89151626769295	0.164090384548601	5.43308049490797	5.53894058579273e-08	3.64776777708856e-07
Mmp9	Upregulated	648.288843247201	1.26501864518359	0.196890304008539	6.42499208660234	1.31876377487702e-10	1.27822461241217e-09
H2-K2	Upregulated	674.847347522947	2.94573748964208	0.281695110733194	10.4571835910639	1.3583326523734e-25	5.61129397838743e-24
Zbtb18	Upregulated	630.511505514713	0.622432878422576	0.183834453010953	3.38583365755434	0.000709623841037028	0.00221937011012593
Dusp1	Upregulated	672.063802830568	2.97421283579394	0.436314555546107	6.81667113321789	9.31742213049537e-12	1.04617857497204e-10
Otud3	Upregulated	638.88257334043	0.997104580772475	0.148487321041324	6.715082296454	1.87960107724884e-11	2.01665532246491e-10
Yju2	Upregulated	637.387284895523	1.06382698313502	0.124167796796601	8.56765611197629	1.05612632287266e-17	2.34105476160439e-16
Mkx	Upregulated	648.605733243325	1.54410633910605	0.166428929506666	9.2778722045689	1.72896717945809e-20	4.73626647564318e-19
Utp23	Upregulated	632.214483202402	0.524595876085526	0.128391489530482	4.0859084819713	4.39046829104817e-05	0.000177062738440862
Mcemp1	Upregulated	628.476549979428	0.952713078417286	0.213489190319222	4.46258228340617	8.09778169472398e-06	3.7202119293335e-05
Akt3	Upregulated	631.397063863752	0.922198232911422	0.147482684976914	6.25292544040526	4.02834485756543e-10	3.64817866643528e-09
Mitd1	Upregulated	633.901723168989	1.0543500111232	0.154160551399383	6.83929839088148	7.95819693592917e-12	9.00103533382912e-11
Ttc39c	Upregulated	646.21943098678	2.21857942512187	0.161888666920164	13.7043529193799	9.56159157170439e-43	1.11914083168813e-40
Magef1	Upregulated	626.407025227547	1.09951261674354	0.155098075263075	7.08914417460414	1.34943887132234e-12	1.70371434514565e-11
Col7a1	Upregulated	621.877796997084	0.541242820328456	0.124964404579335	4.33117592285924	1.48315120218106e-05	6.5102207961171e-05
Hap1	Upregulated	637.138061103647	1.02296658813112	0.162184359272263	6.30743058529977	2.83705747797782e-10	2.62942639680608e-09
Dgkq	Upregulated	619.842242917531	0.727752161541655	0.128702713109225	5.65452074754664	1.56281720325331e-08	1.1260506716091e-07
Pitpnc1	Upregulated	616.946311088778	0.622843369370771	0.140455989298567	4.4344379508573	9.23128014415749e-06	4.19480230080098e-05
Zfp809	Upregulated	615.605381779232	0.993297179344952	0.148134297401123	6.70538286387026	2.00878976038839e-11	2.15078321538466e-10
Ggct	Upregulated	623.969492020399	1.29098900841743	0.163766018803846	7.88313117609422	3.19277583368529e-15	5.39697884359275e-14
Gm10154	Upregulated	600.420250781485	0.541368228991983	0.227668487013324	2.37787950407164	0.017412514870082	0.0375521154023963
Gm7160	Upregulated	648.37255313424	3.09366036982319	0.233019720130838	13.2763886596642	3.17333226238631e-40	3.31270158472084e-38
Tmem219	Upregulated	608.866985490651	0.683106380375106	0.190719206183772	3.58173879832995	0.000341314956564313	0.00114066971207411
Tsen54	Upregulated	606.481278407543	0.535659682746068	0.140209434508876	3.82042538451403	0.000133221704943612	0.000487547317138932
Pwwp2a	Upregulated	605.620829407953	0.526821058402887	0.156011409818981	3.37681108717724	0.0007333139609532	0.0022854861313953
Ankrd13d	Upregulated	608.974549771255	0.779442868557115	0.170670593086441	4.56694298919056	4.94888537472822e-06	2.35624896886136e-05
Trim30a	Upregulated	636.827044058799	3.77598781470065	0.202664262576848	18.6317398375495	1.77654299891872e-77	7.62433037035951e-75
Kifc5b	Upregulated	606.417750777793	0.874085203986004	0.182515144902723	4.78911053902882	1.67522187224756e-06	8.66784257408734e-06
Cnst	Upregulated	604.051124571182	0.751698446817027	0.166842722310026	4.50543144111629	6.62382228955896e-06	3.09458888338935e-05
Rtkn	Upregulated	601.25298461938	0.653408212693217	0.145756097551944	4.48288767103111	7.36396971079702e-06	3.41354131508593e-05
Slc38a9	Upregulated	604.1538133721	0.714807859710734	0.143135043973053	4.99394026696429	5.9159701990678e-07	3.30447359275479e-06
Gm15590	Upregulated	610.381147666374	1.1868651479378	0.218667262746585	5.42772216119643	5.70777986191565e-08	3.74618516850454e-07
Nmi	Upregulated	607.633066385526	1.13049328283838	0.13383981091739	8.44661446463154	2.99871970004089e-17	6.32063019994976e-16
Cd22	Upregulated	601.365633331787	0.614386873023915	0.157747605529391	3.89474611016802	9.83016389004684e-05	0.000371698561187527
Dnajb2	Upregulated	596.983831797041	0.694529858385925	0.130998894820509	5.30179937271645	1.14666818347166e-07	7.18411331493802e-07
Pilrb1	Upregulated	632.01129429721	3.66177934757776	0.421858935054782	8.68010380555823	3.95407770538342e-18	9.05044452565537e-17
Bckdhb	Upregulated	599.079661838837	0.515657608483113	0.202481009096526	2.5466961607115	0.0108748072709753	0.0248176916302168
Celf4	Upregulated	601.568776698993	1.23119186739595	0.178100420763179	6.91290824648344	4.74817081667766e-12	5.54911037198713e-11
Skil	Upregulated	594.335561260856	0.985768274540028	0.187934928733894	5.24526377922979	1.56058890655399e-07	9.50003885195394e-07
Ccdc122	Upregulated	592.80756371618	0.60756711222157	0.226543015651925	2.68190617341774	0.0073203988106283	0.0175812469492006
Ss18l1	Upregulated	593.332126469025	0.640695912234664	0.188200493323628	3.40432642295432	0.000663274398193937	0.00208708542812553
Gm20056	Upregulated	600.813421119958	1.40263529925434	0.173608504667373	8.07930061918181	6.51392676704388e-16	1.18400198295092e-14
Tmem38a	Upregulated	594.539019657931	0.528439939709281	0.133890172111289	3.9468164942685	7.919720982663e-05	0.000304832309870811
Gucd1	Upregulated	582.570324945057	0.576389542430891	0.183609128116515	3.13922051884657	0.00169397917361938	0.00482966935457083
Cxcr1	Upregulated	621.223589877587	2.2650622766596	0.426327087717439	5.31296823944913	1.07853841653601e-07	6.80139532060464e-07
Dus4l	Upregulated	578.963390363712	0.599551511375117	0.198988720511799	3.01299244416	0.00258685358232572	0.00703514416200694
Slc25a38	Upregulated	583.838394598094	1.0484506697823	0.156591485377289	6.6954513347656	2.15006992009393e-11	2.29093657003112e-10
Maff	Upregulated	584.218697307419	0.514107545514878	0.215535873314476	2.38525280088653	0.0170673884534291	0.0368592607779534
Nbdy	Upregulated	583.552353571869	0.699266143630816	0.141910091678366	4.92752936285656	8.32759118855204e-07	4.54312443019523e-06
Zfp52	Upregulated	583.877468794077	0.604072883940178	0.170405798288415	3.54490803721228	0.000392750088537484	0.0012954715772639
D16Ertd472e	Upregulated	579.050263280017	0.556215229378618	0.144998254440116	3.83601327841041	0.000125047649842561	0.000461866170228918
Gm9843	Upregulated	577.123666617632	0.626223699117467	0.213975916070613	2.92660833339211	0.00342680135303093	0.00898880830294192
Dnajb9	Upregulated	584.718939055205	1.11831375310629	0.227923848303107	4.9065236544229	9.27048130630354e-07	5.01853315285178e-06
Vash2	Upregulated	580.31452433139	0.553144629774886	0.122516680158091	4.51485160274609	6.33611181122573e-06	2.96915157668904e-05
Vmac	Upregulated	570.16860590086	0.534583198413578	0.166819304866305	3.20456435687712	0.00135267046018724	0.00395435356857007
Cep95	Upregulated	571.104829846672	0.559143303096055	0.132356950499015	4.22451031840761	2.39460880818576e-05	0.000101527733497448
Dnajc17	Upregulated	573.157985794483	0.90593803235871	0.12841099068428	7.0549882648761	1.72615289883049e-12	2.14037418033155e-11
2310034O05Rik	Upregulated	571.596118367678	0.860617324923281	0.172753957365756	4.98175172393402	6.30112474796953e-07	3.51199052511289e-06
Frk	Upregulated	578.847667311081	1.1419027313899	0.227300802700808	5.02375142463954	5.06718133215339e-07	2.86559119991837e-06
Slfn8	Upregulated	590.661504178158	2.03962566863156	0.29453096418979	6.92499572750272	4.35988679635836e-12	5.12245254781267e-11
4933427D14Rik	Upregulated	571.063682952609	0.670981363762253	0.183612034251241	3.65434306361495	0.000257841317932651	0.000885648813263552
Arrdc2	Upregulated	578.068444887844	0.526672757372009	0.165400787837767	3.18422157631194	0.00145143864103904	0.00421200732608061
2310009B15Rik	Upregulated	569.038858777339	0.819231094063752	0.137952028135622	5.93852156532528	2.87603825694062e-09	2.29874759802031e-08
Slc25a33	Upregulated	566.998136173799	0.868304470774529	0.185986278371906	4.66864802272258	3.03188295016609e-06	1.50474113652638e-05
Rhobtb2	Upregulated	563.458744740864	0.533047492352027	0.158595014506294	3.36106083795511	0.000776437212428881	0.00240338487579585
9930111J21Rik2	Upregulated	561.795493336475	0.736875105727009	0.200678488104538	3.67191876262867	0.000240736213480985	0.000830773843708113
Gm7730	Upregulated	559.594060623106	0.60066185880386	0.154069618809482	3.8986392219651	9.67347770422725e-05	0.000366042690497945
Gcfc2	Upregulated	564.071909688967	0.726984082583416	0.185234161495193	3.92467607872796	8.68465174761344e-05	0.0003311398556284
Slc5a3	Upregulated	582.085815087519	1.61460817322908	0.172830572541058	9.34214444522254	9.44024041657249e-21	2.64224120355154e-19
Stard3nl	Upregulated	557.736662201788	0.599725287902402	0.185552269461156	3.23210968879015	0.00122879877670578	0.00363000785852854
Lpcat2	Upregulated	564.806687194797	0.838803044591306	0.18872840395287	4.44449816255944	8.80972609740471e-06	4.01742232009748e-05
Icosl	Upregulated	572.382914185196	1.6770973102664	0.17642512121432	9.50600061217512	1.98133892071957e-21	5.92102250002269e-20
Dop1b	Upregulated	561.522740474647	0.511653509155461	0.174461715022524	2.93275524139725	0.00335968636625097	0.00883826908880938
Zbtb5	Upregulated	554.356143931617	0.641131757669881	0.125700351542405	5.10047704563179	3.38798469776483e-07	1.96783321731078e-06
Zbtb39	Upregulated	548.597377055955	0.667447437491635	0.144752776279364	4.61094740043882	4.00837961241639e-06	1.94476821195637e-05
Tmem138	Upregulated	552.769873357304	0.708117496705846	0.140356918171024	5.04512001213229	4.53236793079883e-07	2.58014312936042e-06
Ndufaf5	Upregulated	553.564389926083	0.576301108429764	0.139894575580379	4.11953863142206	3.79631774822825e-05	0.000154839253458623
Upp1	Upregulated	568.853559510549	2.24619569139007	0.194918577506043	11.5237640256247	1.00138888061712e-30	5.92776176457259e-29
Dnajc4	Upregulated	552.591824083456	0.910267558211976	0.138490942173838	6.57275879507974	4.9391436140723e-11	5.06368738138135e-10
Csrnp2	Upregulated	548.438005963119	0.913555428651789	0.197414852681313	4.62759218085046	3.69941586684392e-06	1.8081611876855e-05
Setdb2	Upregulated	562.316257144312	2.02050853896572	0.168492806871265	11.9916605134929	3.9294802626107e-33	2.69824311365934e-31
Gdpd5	Upregulated	543.830201682857	0.60550320393451	0.189865031369825	3.18912439834744	0.00142704453136339	0.00414744883550872
Mthfsl	Upregulated	547.649882173276	0.824507541651284	0.191570315566554	4.30394207585276	1.67785548863835e-05	7.29605046424499e-05
Snhg15	Upregulated	547.794381758732	1.35519993559138	0.208212055170513	6.50874866242277	7.5779388275564e-11	7.56814188013875e-10
Igtp	Upregulated	565.878934555857	2.659080873703	0.1762050079749	15.0908359771578	1.8606977757146e-51	3.091159208042e-49
Zbtb24	Upregulated	539.200183869951	0.539193689872267	0.118509689460306	4.54978569539552	5.3700578479018e-06	2.54345167842069e-05
C1ra	Upregulated	553.034114499831	1.17527530946043	0.163987080617969	7.16687744565923	7.67276597753191e-13	9.92832783524858e-12
Ccdc107	Upregulated	538.133093181517	0.508348389341336	0.207754806054508	2.44686704965064	0.0144103984239357	0.0318239930888803
Rhov	Upregulated	557.109252896314	1.76293619278062	0.248636510493223	7.0904156002007	1.33709842182914e-12	1.69052132710804e-11
Polm	Upregulated	529.804564257505	0.637206521584085	0.164448274514801	3.8748142749697	0.000106706050942015	0.000400147691032555
Sirt6	Upregulated	530.370386414155	0.509406106831677	0.157996327544966	3.22416422423933	0.00126340923403023	0.00372216200250935
Slc49a4	Upregulated	531.382976615695	0.775341109859071	0.172087745960262	4.50549866600095	6.6217255160435e-06	3.09454504606389e-05
Rilpl1	Upregulated	552.586701670269	2.57189017124598	0.266351879457957	9.65598657114766	4.63674430605935e-22	1.45605080342717e-20
Snhg5	Upregulated	532.30990567296	0.949224176426402	0.245660087722628	3.86397393742756	0.000111557129666697	0.000416620172431826
Nudt13	Upregulated	533.323230636355	1.35596363997807	0.139792747694962	9.69981391979564	3.02048995631404e-22	9.6021748611218e-21
Yod1	Upregulated	530.373640933004	0.926502072532491	0.195255480468369	4.7450758888306	2.08428179182621e-06	1.05684783996439e-05
Apol9a	Upregulated	569.556894295956	6.41652701565128	0.325569728562875	19.7086106376506	1.81892610612708e-86	1.00365744070227e-83
Msr1	Upregulated	525.206445366597	1.32379436531858	0.483678370194818	2.73693108249884	0.00620152834781432	0.0152157555937321
Rpusd1	Upregulated	525.135955937355	0.702412414260081	0.185430398056559	3.78801114392169	0.00015185803978399	0.000548307248109991
Cdpf1	Upregulated	526.931360043059	0.634736358491822	0.183400300670959	3.46093412153458	0.000538304525604667	0.00172942501987775
Cox18	Upregulated	531.49050982883	1.14678401070255	0.148406769435515	7.7273025689091	1.09849340926236e-14	1.74266571914216e-13
Lysmd1	Upregulated	529.026180753758	1.08032852989843	0.192287700185185	5.61829242774242	1.928538991653e-08	1.3730842129511e-07
Mybl1	Upregulated	532.433945111276	1.4421956598705	0.169300619496106	8.51854921832501	1.61564375561864e-17	3.52069055349901e-16
Id3	Upregulated	546.501275191064	4.56737057957049	0.463588506444929	9.85220840481097	6.70541510304514e-23	2.2375521240183e-21
Ss18l2	Upregulated	520.634887139681	0.729179682927877	0.15952080890813	4.57106309777943	4.85256129108028e-06	2.31609737248039e-05
Nod1	Upregulated	532.341311699589	1.40218486237783	0.198983922650902	7.04672439711537	1.83178619275559e-12	2.25866693360526e-11
Pstpip2	Upregulated	517.949848684076	0.598146133227001	0.263367218934957	2.27114876196769	0.0231379739680475	0.0481013834992583
Yju2b	Upregulated	521.375148326742	0.754606615800209	0.195303073202927	3.86377235864663	0.000111649276781624	0.000416863539457733
Zfp874a	Upregulated	529.490204245937	1.99121682335438	0.138382585545585	14.3892153445742	6.04781542900545e-47	8.49443167073948e-45
2010016I18Rik	Upregulated	527.85765620058	2.08658463916044	0.320126504809713	6.51800025243375	7.12508725581384e-11	7.15286537377023e-10
Pheta1	Upregulated	509.917142857674	0.53643206190169	0.135707162128976	3.95286478241925	7.72210787537216e-05	0.000297819687155516
Samd9l	Upregulated	537.201770169552	1.96888723828736	0.538902216680766	3.65351482577717	0.000258674845078155	0.000888116968101665
Rpl17-ps5	Upregulated	511.131682406345	0.711647614638284	0.233176289372231	3.05197246492866	0.00227342954507731	0.00627795128544914
Thap3	Upregulated	522.54377260658	1.68555002350606	0.141480212318322	11.9136803365384	1.00443906492932e-32	6.68904463498189e-31
Bet1l	Upregulated	520.529233767442	1.52511195259044	0.20010635539274	7.62150682119601	2.5073138704261e-14	3.85836646395252e-13
Serhl	Upregulated	512.526955250202	0.503446681430037	0.202352942417751	2.48796323599134	0.0128477013403312	0.02875934304667
Usp53	Upregulated	510.387735153845	0.68512645866803	0.23199956790757	2.9531367874831	0.00314562541656915	0.00833903786650539
Ppp1r13l	Upregulated	511.346567181307	0.71910286578357	0.174801330308253	4.11382948010448	3.89148942115016e-05	0.00015834477628857
Angel1	Upregulated	516.668948622434	0.918656570955607	0.159767290574103	5.74996651476363	8.92611259162243e-09	6.6461898573767e-08
Snx11	Upregulated	508.170901955005	0.728006319007065	0.244844495816528	2.97334157575912	0.0029457643086376	0.00787951152500883
Zfp948	Upregulated	507.905444286881	0.512266552080182	0.21629261018409	2.3683959967203	0.0178654025346468	0.0383894950153399
Zfpm1	Upregulated	535.248125293984	2.20509078702224	0.209735394700599	10.5136798210433	7.47199058809993e-26	3.16280149551079e-24
Thumpd2	Upregulated	507.092683914649	0.586334286085457	0.134139410807735	4.37108141861353	1.23632677179117e-05	5.49518084700046e-05
Zfp984	Upregulated	509.884552354528	1.2157465658846	0.127355935341099	9.54605344955814	1.34731239806772e-21	4.07357662429477e-20
Sp110	Upregulated	524.860233230942	2.35165376647756	0.283288292504726	8.3012741037942	1.03000745456724e-16	2.01438166747644e-15
Bahcc1	Upregulated	506.376099960158	0.888206156127571	0.178108076970538	4.9868943129092	6.13576072556315e-07	3.42352846550923e-06
Gm14303	Upregulated	498.457420106273	0.649973495429979	0.201700770216797	3.22246412213181	0.00127093081416455	0.00374088037318391
6530402F18Rik	Upregulated	519.661393296043	2.77659509268591	0.291003814844215	9.54143880956449	1.4086421020355e-21	4.25068759305635e-20
Leng1	Upregulated	505.988032690861	1.28142626189084	0.154584566165168	8.28948383192203	1.13740974919624e-16	2.21322174119419e-15
Zup1	Upregulated	506.63597093526	1.62017103138279	0.196688808508524	8.23723039286488	1.76242894283196e-16	3.32067404472606e-15
Epb41l4aos	Upregulated	505.174978249527	1.22624606959704	0.242830594748263	5.0498005445659	4.42271602215356e-07	2.52143773218718e-06
Shld2	Upregulated	495.482255886755	0.66188610415388	0.17156872425344	3.85784825896441	0.000114389624627602	0.000426579700819804
Phkg2	Upregulated	497.709914623433	0.5773197271684	0.156383842461338	3.69168398782071	0.00022277415452282	0.000774844819310573
Nr1d1	Upregulated	500.558650921226	1.2605935746533	0.192899985192061	6.53495941639496	6.36267921254126e-11	6.43346818283786e-10
Mynn	Upregulated	491.411002550397	0.513966527802767	0.165543698400928	3.10471816666799	0.00190460409210411	0.0053589752728116
Ms4a6d	Upregulated	504.891250870113	2.40797001578643	0.540292988202984	4.45678561144268	8.31977320708738e-06	3.81086558107026e-05
Xkr8	Upregulated	501.474511193167	1.43979510478349	0.178996158828294	8.04372068209935	8.71510434025756e-16	1.55865039386066e-14
AA467197	Upregulated	527.594543837735	5.15722701560083	0.267612181606107	19.2712715267635	9.36077433646092e-83	4.98703322408004e-80
Ifi203	Upregulated	525.880474679973	5.47993279910804	0.485981813562666	11.2760038465954	1.72400862574627e-29	9.12189495471914e-28
Gm13822	Upregulated	522.506081731306	3.78708085651206	0.189181826841366	20.0182063982691	3.82235210685098e-89	2.56762348047164e-86
Prdm15	Upregulated	492.740405294928	0.686457187972851	0.142732852742481	4.80938462857851	1.51395646106037e-06	7.90568929435458e-06
Cbx2	Upregulated	490.162650982751	0.79792321995806	0.265728180353738	3.00277982898112	0.00267525898912792	0.00723866048722003
Alkbh7	Upregulated	493.636864291254	0.869445167135112	0.163005876575024	5.33382713190066	9.61640768370423e-08	6.11917210515776e-07
Rassf1	Upregulated	490.124207618814	0.905841320208946	0.219835315261581	4.12054505042145	3.77977147512403e-05	0.000154245824856488
Slfn10-ps	Upregulated	494.196781191602	1.72468133230393	0.438160936645701	3.93618232037539	8.27880865776137e-05	0.000317073856624723
Zfp617	Upregulated	487.046003794463	0.573816068362883	0.157776860205331	3.63688355577691	0.000275956605269561	0.000940553618225174
Gstp-ps	Upregulated	487.139035995755	0.525074949644058	0.186696745993103	2.81244832014082	0.0049165923453894	0.0124038784677117
Jag1	Upregulated	488.445314108098	0.798002781000049	0.15374540158448	5.19041722728576	2.09823382093751e-07	1.25552720888786e-06
Fads6	Upregulated	479.46628995471	0.534600925600418	0.16740617042447	3.19343620515838	0.00140590397942734	0.00409525197627307
Ifi27l2a	Upregulated	505.315710783694	1.86517876744605	0.283570655866951	6.57747453361738	4.78505778688328e-11	4.9122354024815e-10
Ankrd24	Upregulated	487.018659750629	1.25945924333811	0.215569650372986	5.84247013046105	5.14324107215721e-09	3.98111596016177e-08
Rps27a-ps3	Upregulated	480.390128959309	1.06779444464507	0.268939958489745	3.97038227655483	7.17574053362831e-05	0.000278103059247462
Trpm4	Upregulated	495.26031571153	1.47090174077887	0.162818774945469	9.03398113191496	1.65537270494773e-19	4.26970088337938e-18
Chaserr	Upregulated	483.361674317996	0.928187579803384	0.170908457548399	5.43090490147646	5.60690091534941e-08	3.68780839259891e-07
Mpc1	Upregulated	482.279084262922	0.64539044868845	0.193513948678456	3.33511074057423	0.000852654362634737	0.00261156590791635
Lck	Upregulated	488.709468429849	1.64248837339481	0.204142575987838	8.04579037688182	8.56905611288456e-16	1.53586910607966e-14
Gm14325	Upregulated	480.399700545891	0.848156372873723	0.226598833337416	3.7429864945985	0.000181846006156336	0.000646079568560013
Gpank1	Upregulated	476.723405815067	0.739377775832149	0.171216986236279	4.31836695695491	1.57187929158539e-05	6.86808118071107e-05
Mapre3	Upregulated	469.117523521346	0.545693712516503	0.164811248856943	3.31102225303909	0.000929558161386151	0.00282265597354875
Cfap410	Upregulated	474.521315096246	0.934820181028256	0.160754952398094	5.8151874457545	6.05659792679169e-09	4.63928795086423e-08
Acot8	Upregulated	473.654488559417	0.625518793730949	0.180674270243382	3.46213543792554	0.000535907398407777	0.00172244004688998
Gm8730	Upregulated	468.939005087226	0.614188672712057	0.192567832278373	3.18946661779002	0.00142535600200242	0.00414332083366648
Btf3-ps1	Upregulated	469.136652564359	0.721905711104256	0.198514975104989	3.63653024524956	0.00027633521002562	0.000941636302359026
Gm13230	Upregulated	474.10662317897	1.24257600110372	0.132587810852808	9.37172122468453	7.13591837514758e-21	2.02293465864275e-19
2700062C07Rik	Upregulated	467.496588264969	0.602567403227757	0.162229440001345	3.71429133468477	0.000203773931033371	0.000716501418858804
Efcab7	Upregulated	463.948069692886	0.503106617149907	0.158065076717749	3.18290812617823	0.00145803870517741	0.00422719046631469
Mettl22	Upregulated	472.387897900107	0.647116079431806	0.225475773979899	2.87000269700591	0.00410468297922984	0.010550216607736
Zfp930	Upregulated	472.974201580842	0.75627701596358	0.149043684616853	5.07419699068594	3.89135771506748e-07	2.23499913374694e-06
1600014C10Rik	Upregulated	462.70865155066	0.636904068372287	0.206777253687473	3.08014569791567	0.0020689935537209	0.00576690427656286
2500002B13Rik	Upregulated	477.184045489232	1.32658281749904	0.226055010233411	5.86840705777452	4.40001932479138e-09	3.43681994782745e-08
Zbtb2	Upregulated	459.690766655776	0.583700292098828	0.250341334905625	2.33161771833994	0.0197208108719286	0.0418920932765023
Gata3	Upregulated	466.26735402407	0.921268524677424	0.173557937708585	5.30813247057759	1.1075413913461e-07	6.96439336438632e-07
Iffo1	Upregulated	467.030173197465	1.87756241682305	0.222336166758474	8.44470085185313	3.04825038032785e-17	6.39884081196539e-16
Nod2	Upregulated	463.369453427556	1.75316470328787	0.217359807431293	8.06572624445317	7.28017790561576e-16	1.31644610869857e-14
Adprm	Upregulated	449.097490698084	0.575284300289991	0.137511953482383	4.18352212823224	2.87027137115904e-05	0.000119691478230519
Zfp382	Upregulated	451.119640638576	0.600024311190255	0.151029146964212	3.97290406025029	7.10016521435194e-05	0.000275483557412701
Ggcx	Upregulated	446.751091377679	0.506738710629468	0.205835138218836	2.46186688538437	0.0138215954207973	0.0306727447933523
Trim14	Upregulated	458.315676229103	1.0952212076145	0.203499829401024	5.38192690793963	7.3692689337887e-08	4.75983298608008e-07
Zmynd15	Upregulated	455.715371733225	1.9754378456534	0.286852705398931	6.88659304400189	5.71443903904242e-12	6.59851144642791e-11
Ticam2	Upregulated	451.765375417164	0.862254507298269	0.270857807746266	3.18342127359316	0.00145545686302504	0.00422128938121586
Ifi206	Upregulated	478.881587333827	10.4051271960994	0.94657194531474	10.9924314233079	4.15577419994196e-28	2.02544830880452e-26
Serpinb9	Upregulated	443.688047754355	0.854212893599355	0.262490431497739	3.25426297913154	0.00113686984613481	0.00337716576096573
A330074K22Rik	Upregulated	449.312329030056	1.17781449787804	0.209027084775071	5.63474584714919	1.7531669454419e-08	1.25574544770873e-07
St18	Upregulated	446.058557683679	0.880903290973787	0.190628215061106	4.62105408001336	3.81795226086565e-06	1.86080007666796e-05
Nr6a1	Upregulated	437.815849384603	0.527133403666962	0.206957328127325	2.5470632445673	0.0108633743056216	0.0247989262739145
Zfp729b	Upregulated	437.392105730434	0.544052950162835	0.140390087956018	3.87529460294433	0.000106495777295795	0.000399456120228218
Cyren	Upregulated	439.562060272218	0.695707618257636	0.199280241564376	3.49110184128762	0.000481032854859658	0.00156067988399448
Tmed10-ps	Upregulated	434.542370917838	0.806106906843543	0.155850891517979	5.17229576932226	2.31235178497851e-07	1.37671811475599e-06
Acbd4	Upregulated	447.227274851496	1.71300619767805	0.145829811341462	11.7466119027407	7.3507381880585e-32	4.69292995890512e-30
Rasa4	Upregulated	456.313352706714	3.4545878405547	0.306354555024483	11.2764370037802	1.71554354809928e-29	9.10829821928998e-28
Zfp869	Upregulated	435.90402596457	0.88265894201935	0.134685007206461	6.55350554844095	5.62018439054364e-11	5.72014814452564e-10
Gbp5	Upregulated	461.252698272066	10.3403753104471	1.67471032412131	6.17442620464678	6.64041876492247e-10	5.80613864844664e-09
Ccl7	Upregulated	447.387016878478	2.4013378774712	0.715440302821485	3.35644758619417	0.000789506840808549	0.00244055235904203
Ppp6r2	Upregulated	430.56472759207	0.739741481160414	0.204122274684228	3.62401155045315	0.000290068642217827	0.000983445363674661
Parp11	Upregulated	431.225461848509	1.09294412980496	0.172602377499579	6.3321499137961	2.41768401895246e-10	2.26109068358447e-09
Trim12a	Upregulated	443.375738863336	2.01047643634904	0.19629304705768	10.2422193067199	1.28259958405507e-24	4.91716217708456e-23
Nmnat3	Upregulated	425.913384310684	0.583536518432547	0.221431373122585	2.63529286841165	0.00840647155353232	0.0198562888705205
Gm10076	Upregulated	420.143875503101	0.70444195050368	0.243156259046529	2.89707512883262	0.00376659542725619	0.00975916474108807
Dynlt1b	Upregulated	419.309111999033	0.521948006187863	0.137364971982113	3.79971690494596	0.000144861474251686	0.000525748127129093
2900093K20Rik	Upregulated	434.485707373982	1.88722908857745	0.239701453915412	7.8732484002514	3.4554960890546e-15	5.80297984520582e-14
Dhrs11	Upregulated	421.871103121685	0.650386447346605	0.180333018514492	3.60658548669686	0.000310252677451071	0.00104454213698389
Phldb3	Upregulated	428.028029529286	1.06726293258775	0.196334785689037	5.43593397798658	5.45101375491954e-08	3.59292502190729e-07
Parp16	Upregulated	419.416088384893	0.549950012018245	0.161156403198809	3.41252349334083	0.00064364378738409	0.00203027695285508
Scai	Upregulated	421.762810167186	0.581948234159607	0.220636664004878	2.63758626330002	0.00834983856554612	0.0197345886243977
Osm	Upregulated	425.916227755692	1.36449378887009	0.24263786287643	5.62358146702354	1.87038493795232e-08	1.33413884078317e-07
Adat2	Upregulated	417.410662872722	1.00148226775142	0.182053436680557	5.5010346742791	3.77568940227158e-08	2.56065756036461e-07
Zfp580	Upregulated	415.324495671114	0.804875818583044	0.185915419595285	4.32925800525401	1.49612572137313e-05	6.56120987658669e-05
Rtn2	Upregulated	419.436721171775	1.06538121310434	0.155237845249565	6.86289616679231	6.7478275534494e-12	7.70539066524709e-11
Psmc3ip	Upregulated	412.299532825944	0.707298817205347	0.245436289200966	2.8818021145447	0.00395407972106261	0.010193647870919
Tgm2	Upregulated	434.035650679246	3.4224782863319	0.30085484533311	11.3758456591999	5.51655404755537e-30	3.06585467750829e-28
Slc6a9	Upregulated	420.463320800794	2.11068510031224	0.273100548216729	7.7286007446504	1.0873511427504e-14	1.72835135344586e-13
Ralgps1	Upregulated	415.020832866668	1.09912784282255	0.280888208611456	3.91304372745294	9.11400229280101e-05	0.00034639934913598
Agpat4	Upregulated	415.444793772628	1.19013386859513	0.160273697354332	7.42563432578701	1.12240693891154e-13	1.60566548205401e-12
Gm13657	Upregulated	407.561275333466	0.623544307963048	0.209773365476683	2.97246653094459	0.00295417416793849	0.00789790463655472
Pigf	Upregulated	416.724241375079	1.39923962098124	0.185213423195214	7.55474196654986	4.19691050941082e-14	6.30761355743162e-13
Oxld1	Upregulated	408.196126602031	0.869838587530797	0.300696477411467	2.89274618385544	0.00381889769305183	0.00988142176480501
Znf41-ps	Upregulated	406.832693067794	0.545933110939216	0.212632814686459	2.56749228356041	0.0102437069311685	0.023547875626626
Dffb	Upregulated	404.816039174043	0.877061535499212	0.196552736437113	4.46221991816343	8.11149141237075e-06	3.7254025660264e-05
Gon7	Upregulated	405.066527537446	0.724380060059871	0.216914872694959	3.33946700408388	0.000839393220297251	0.00257774304384666
Smpd2	Upregulated	405.998964836553	0.527118455086087	0.152689258998754	3.45223009491709	0.000555973394963296	0.0017817442340143
Kitl	Upregulated	406.429439479462	0.999329965313209	0.175621232058838	5.69025711525816	1.2684822399042e-08	9.2618386609262e-08
Rabl3	Upregulated	403.260773141865	0.662952530260423	0.201407674132672	3.29159518432113	0.000996208980699257	0.00300152443325068
Brdt	Upregulated	406.166285679494	1.03304733237807	0.243780179162401	4.2376182342941	2.25903462489866e-05	9.63347638826506e-05
Slc22a4	Upregulated	411.015123595963	1.6056972053571	0.209592233649231	7.66105297605809	1.84414762777491e-14	2.87508383946744e-13
Zfp775	Upregulated	411.703717351035	1.47743852912775	0.198024277665795	7.46089593934142	8.59361034525231e-14	1.24667868388871e-12
Dusp10	Upregulated	421.095657057304	1.89755691392952	0.31424293361647	6.03850305269067	1.55550485658193e-09	1.28929989453814e-08
Astn2	Upregulated	411.776445946653	2.87550015513565	0.215159668857782	13.3644942400256	9.74954182894475e-41	1.03171521409039e-38
Yipf2	Upregulated	398.178905539274	0.632740144599993	0.167045966464425	3.78782055018818	0.000151974547188305	0.000548599708892362
Lrrc61	Upregulated	395.972731534522	0.519028134639267	0.198945388348627	2.60889754192108	0.0090834434836754	0.0212602941710021
Trim13	Upregulated	403.698375316207	0.95700349598462	0.180675312417606	5.29681384345768	1.17840719751065e-07	7.36504498444157e-07
Zfp940	Upregulated	401.326007011989	0.786317301531797	0.128024578218397	6.14192456225413	8.15275774584037e-10	7.06054412406018e-09
Hyi	Upregulated	402.25312685657	0.985160892091141	0.285598119334373	3.44946561408457	0.000561697262935494	0.00179785015793523
Cdkal1	Upregulated	395.261523114251	0.568994199366616	0.168409525185678	3.3786343066954	0.000728468395419867	0.00227186853234496
Tmem216	Upregulated	394.849981332341	0.690225161982902	0.147891355495005	4.66710957968206	3.05466438394928e-06	1.51507430921401e-05
Peli3	Upregulated	398.789768712437	1.46794936706647	0.190837186200371	7.69215579150904	1.4467629816218e-14	2.27854108726369e-13
Soat2	Upregulated	393.58106649869	1.14320455825727	0.255097460870447	4.4814423254407	7.41402698265728e-06	3.42954242161841e-05
Aldh1b1	Upregulated	394.783849033077	1.44180387146229	0.258209927705857	5.58384367430186	2.35260189202902e-08	1.65291947393581e-07
Extl1	Upregulated	390.25115226646	0.764680149165971	0.20807179284102	3.67507838868979	0.000237776398036655	0.000821596924928733
Map3k8	Upregulated	394.520063849639	1.14062995370857	0.259871501664771	4.38920753680777	1.13764461734394e-05	5.09171765294435e-05
Rps3a2	Upregulated	386.296731192219	0.67169835285605	0.278822205987668	2.40905615991632	0.0159938366436163	0.0348771737676601
Ap3m2	Upregulated	388.841036390068	0.635377826449762	0.164062006898602	3.87279077259157	0.000107596190679539	0.000403241238665032
Gm49774	Upregulated	400.298504040555	2.49405153108597	0.21571051719795	11.5620302778157	6.41733197785166e-31	3.90345586841764e-29
Kat6b	Upregulated	383.653258438065	0.62371635163288	0.175056750725531	3.56293801323203	0.000366727297701821	0.00121772490418179
Zfp51	Upregulated	390.310893109965	1.41942679530828	0.161306879403928	8.79954283756176	1.37374626652461e-18	3.29060152214035e-17
Osgin1	Upregulated	384.689466997989	1.02320306874274	0.198783489204125	5.14732422113811	2.64228407891985e-07	1.56112003897942e-06
Ppm1k	Upregulated	389.327952846444	1.23026266733455	0.165646571378604	7.42703369647567	1.11060075470367e-13	1.59024853198996e-12
Fos	Upregulated	375.217874644155	0.525426264452623	0.227036877697942	2.31427717725959	0.0206525228732502	0.0436047624286626
Zfp53	Upregulated	387.685047058842	1.17260889040086	0.153557143753563	7.63630308390427	2.23547733466546e-14	3.45726975180994e-13
Apol9b	Upregulated	407.813736718601	7.39756533628842	0.766834022395185	9.64689244379421	5.06678713013546e-22	1.58465305993103e-20
Arv1	Upregulated	382.892050835523	1.15271814447264	0.178453094551564	6.45950213062609	1.05048007545386e-10	1.03112561408908e-09
Scimp	Upregulated	381.340839420894	0.808768892475507	0.268682570517377	3.01012786545155	0.0026113772994222	0.00709100115009293
Ifi44	Upregulated	405.563705816956	7.89306733213203	0.7834156567322	10.0751973289068	7.11178938455799e-24	2.52112188896634e-22
Gm43737	Upregulated	381.70446679001	1.6315018764986	0.194396163150471	8.39266500972938	4.75244297521504e-17	9.76399520838729e-16
Bcl3	Upregulated	387.727373906884	2.65539634359228	0.217550210495406	12.205901054039	2.89090312282114e-34	2.13705517931036e-32
Rps27a-ps2	Upregulated	370.858234293281	0.767992242102891	0.203295935571434	3.77770583530941	0.000158279675099414	0.000569232071761161
Insl6	Upregulated	379.451528409703	1.15146932079883	0.204170645034637	5.63973983920893	1.70307283022682e-08	1.22099653025542e-07
Gfod1	Upregulated	382.497518065434	0.951785902345851	0.231507995116889	4.11124420072529	3.93532704721311e-05	0.000160002112840638
Zfp790	Upregulated	372.293063322189	0.585510064680742	0.184939666105034	3.16595177774468	0.0015457641688168	0.00445311512366578
Ptprv	Upregulated	372.434300350067	0.63904330298603	0.265436798365005	2.407515864124	0.0160614643741481	0.0349999470494482
Rragd	Upregulated	376.411151876441	0.664254262554261	0.206322980209584	3.21948753299079	0.0012841994468863	0.00377490134216008
Eef1akmt4	Upregulated	371.813533143466	0.729289750321738	0.190819918183072	3.82187434763523	0.000132441173162968	0.000485230288206749
E2f5	Upregulated	375.07545599358	0.735157670033668	0.218367884804129	3.36660159845889	0.000761005438045371	0.0023614247876684
Dcbld1	Upregulated	370.913091882572	0.543253179808263	0.189221282939584	2.8709940624476	0.00409183210687329	0.0105224377581878
Gm18588	Upregulated	369.500662784056	0.53798127769242	0.159364976701127	3.37578110842603	0.000736064549451398	0.00229093418392911
Polr1has	Upregulated	371.615241477296	1.2782796442901	0.165190034313612	7.73823705286786	1.00804769525585e-14	1.61058292571902e-13
Snhg12	Upregulated	375.908030728125	1.72994558572859	0.197289872494545	8.76854733522333	1.80986086615585e-18	4.2701848312942e-17
Armc7	Upregulated	367.358344980927	0.929402554487871	0.203676958175285	4.56312075167592	5.03988080432971e-06	2.39301538253684e-05
Tchp	Upregulated	365.675605213828	1.04013547160983	0.192960453222167	5.39040748630632	7.02980984267803e-08	4.55199338094617e-07
Coq10b	Upregulated	368.561647394931	0.837969793411815	0.190256579710468	4.40441951961417	1.06067508059309e-05	4.77489218973287e-05
1500015A07Rik	Upregulated	371.056837109141	1.39511241407256	0.177247987683993	7.87096334520784	3.51920745553692e-15	5.90355648078669e-14
Slc49a3	Upregulated	381.811454146429	2.82549949586752	0.318830475168261	8.86207472600094	7.85389251130111e-19	1.92302122503331e-17
Eif2c5l	Upregulated	355.264520341402	1.63614108063001	0.27254198888886	6.00326242316083	1.93391664664447e-09	1.58006410315479e-08
Sec22c	Upregulated	361.711599202548	0.740930155246897	0.147615371753922	5.01932926390649	5.18522076499946e-07	2.92591894884009e-06
Svbp	Upregulated	363.809798926115	0.51795033542582	0.179105711356559	2.89186945241907	0.00382957037450451	0.00990406131337374
Zfp81	Upregulated	359.630185526696	0.504386873309125	0.178402845338316	2.82723558782164	0.00469517719325996	0.0119035916698173
Gm29216	Upregulated	361.573922916189	0.846575783568603	0.28006218939307	3.02281355938564	0.00250436483161553	0.00682888045331098
Rexo5	Upregulated	363.909434385658	0.84244779498155	0.187527647244247	4.49239249444801	7.04274725587997e-06	3.27544988270155e-05
Sgtb	Upregulated	359.807939037181	0.741425314388613	0.181896154157379	4.07609120612369	4.57990610049895e-05	0.000184221685115097
Csf3r	Upregulated	352.846356056775	0.895336499678518	0.254383630886491	3.51963094700078	0.000432147653667188	0.00141665207917633
E030030I06Rik	Upregulated	361.457628778894	1.48043099733738	0.19008966892963	7.78806657759727	6.80423280833641e-15	1.10658312514524e-13
Pigv	Upregulated	354.758839424239	0.956847171407533	0.187168419468619	5.11222552460544	3.18385398020793e-07	1.85624694317783e-06
4933412E12Rik	Upregulated	361.383368759486	1.05138834834864	0.153808246899332	6.8357085497293	8.16006925842127e-12	9.22260936668681e-11
Adora2b	Upregulated	361.47301409786	1.39092572208055	0.267843257604745	5.19305856163507	2.06867078232813e-07	1.23975809103839e-06
Morrbid	Upregulated	357.853147727326	1.2747503052876	0.189784912542596	6.71681583224634	1.85738475159027e-11	1.99420392022721e-10
Neil2	Upregulated	353.080622058673	0.530355317277465	0.220465817120894	2.4056124627549	0.0161453816576285	0.0351666322334315
Ptges	Upregulated	364.445662060595	3.0266470662699	0.310039268598645	9.76214103442487	1.63662944805349e-22	5.26790103592218e-21
5033406O09Rik	Upregulated	350.024369367308	1.11696658596722	0.14855620715815	7.51881464487122	5.52750832336723e-14	8.21153880730997e-13
Arhgef4	Upregulated	353.32628386099	1.39025664143661	0.214310756180747	6.48710622934898	8.75006472520181e-11	8.69938867466975e-10
2510016D11Rik	Upregulated	346.44506585249	0.727443236974249	0.268798327428744	2.70627888176532	0.00680418784229526	0.016503092961297
Irgm2	Upregulated	352.09536105049	1.56290428191624	0.28899583724661	5.40805119134834	6.37142156282353e-08	4.15176985008956e-07
Fgfbp3	Upregulated	362.390341602819	3.10617962231335	0.230133781834965	13.4972779639143	1.62261231740535e-41	1.76544790872624e-39
Il2rg	Upregulated	361.640420734053	1.28945097350937	0.175058995472171	7.36580813817333	1.76076908569649e-13	2.47083400308908e-12
Rnf43	Upregulated	352.312903024118	1.11629893062734	0.249372890332441	4.47642455897747	7.59034719297702e-06	3.50271398242219e-05
Camk2n2	Upregulated	347.076659529224	0.825476780561274	0.226652307457119	3.64204004725365	0.000270485980689816	0.000923946142307686
Rbpms2	Upregulated	348.680882709805	0.561504070949796	0.168434268917896	3.33366882260465	0.000857086408711525	0.00262321414710639
2810013P06Rik	Upregulated	340.583376661302	0.906857098394795	0.210392883181492	4.31030310855386	1.63030928582516e-05	7.10730205022536e-05
Alg12	Upregulated	337.81271255074	0.508500207317865	0.162360249310419	3.13192551426585	0.00173663928178275	0.00494035663847237
Nthl1	Upregulated	338.646093042934	0.662004500604052	0.192570643003793	3.43772285472927	0.000586627776855225	0.00186874209328108
Cd300c2	Upregulated	340.267303208974	1.45810993597666	0.3179184180343	4.58642800562548	4.50893786435059e-06	2.16277832984218e-05
Hint2	Upregulated	332.49401021111	0.597419608006812	0.161883189371118	3.69043635925177	0.000223869693816172	0.000778304853613829
Gm5786	Upregulated	332.0341526585	0.561064923845341	0.196629642606087	2.85340967114168	0.00432528223578678	0.0110583502470471
Slc1a4	Upregulated	326.975622784424	1.01058514590932	0.299905914578019	3.36967394368085	0.000752571758506467	0.00233760226556593
Gm14040	Upregulated	333.688413357217	1.1049492172438	0.205158435818604	5.38583369889195	7.21096133989974e-08	4.66147919252933e-07
Oas1c	Upregulated	344.458391533676	2.01563049422859	0.243176994170061	8.28873841914089	1.14455946731331e-16	2.22433254968437e-15
Intu	Upregulated	331.404898835345	0.753407435105223	0.180905879904678	4.16463763091726	3.11847464105822e-05	0.000128989963150612
Med7	Upregulated	328.068018533814	0.574719233414695	0.20042176337407	2.86754903129971	0.00413664701451986	0.0106235366313717
Zfp462	Upregulated	341.768191525063	2.41484127105152	0.238955580592614	10.1058165917811	5.20600312752209e-24	1.89253525459332e-22
Gm10073	Upregulated	325.369426758742	0.569255739216905	0.241479281186598	2.35736886584909	0.0184049545176817	0.0394556052862747
Lin52	Upregulated	332.169221851675	1.26410257422104	0.218176809278538	5.79393647932218	6.87554720992422e-09	5.21232602518789e-08
Zfp428	Upregulated	325.721520677576	0.582435046292119	0.245749798824704	2.37003264734136	0.0177865146203522	0.0382572255164195
Dennd6b	Upregulated	331.292727586426	1.39022643427792	0.231411240372389	6.00760115213398	1.88288336752784e-09	1.54244687318691e-08
Ube2d-ps	Upregulated	322.570408596593	0.665766384045861	0.166687562465875	3.99409754511324	6.49411257449337e-05	0.000253753260687715
Ak1	Upregulated	337.737237195651	2.37887722854693	0.243102006403786	9.78551046837383	1.29937936359478e-22	4.19987681329276e-21
Gm11518	Upregulated	322.646919873948	0.73500825497022	0.265633073835865	2.7670057962149	0.00565737492820963	0.0140276749543956
Ccdc163	Upregulated	321.85749807529	0.593944446224331	0.197099746461265	3.01342065065039	0.0025832058437991	0.00702650181103805
Bvht	Upregulated	319.777087330436	0.535141275896947	0.194510951506917	2.75121411802829	0.00593748198100021	0.0146369443551887
Sptbn2	Upregulated	317.732884300727	0.73968636172646	0.240233170249763	3.07903509310321	0.00207672217589946	0.00578449944208814
Zfp868	Upregulated	320.191728368222	0.718182428237293	0.159852227686218	4.49278961346132	7.02962233368107e-06	3.27131521251122e-05
Gm32856	Upregulated	323.655002567828	1.12157365943351	0.245033568031947	4.57722453475141	4.71185637297033e-06	2.25172226917388e-05
Sirt3	Upregulated	317.969078557772	0.543633057468074	0.138389617678321	3.92827920611587	8.5555848623855e-05	0.000326540973626127
Oas1b	Upregulated	337.521733989589	3.73958506642954	0.258163320937775	14.4853461477236	1.49965278140068e-47	2.12565463051747e-45
Dlgap2	Upregulated	322.830505804995	1.85521258459568	0.258377742578868	7.18023373870677	6.95923372709931e-13	9.03530765409112e-12
Trmt13	Upregulated	319.244399223656	1.29867651691997	0.230944347036791	5.62333104742796	1.87309953071586e-08	1.33545859481126e-07
Rps26-ps1	Upregulated	321.174000203486	1.5925494691763	0.537449488233286	2.9631611975506	0.00304497062345788	0.00810837575532992
Rpl9-ps7	Upregulated	313.206380883006	0.503497407803217	0.18899111272835	2.66413272314518	0.00771871020892849	0.0184318504989096
2810002D19Rik	Upregulated	318.277201980899	1.27654544413034	0.170458976984059	7.48887190757762	6.94680960431208e-14	1.02023011774355e-12
Il12rb1	Upregulated	320.23882603022	0.803437616945664	0.190196923728246	4.22424086150635	2.39747536839692e-05	0.000101537813710889
Lst1	Upregulated	314.966635059858	1.20608115295656	0.253394178586367	4.7597034773452	1.93877581645824e-06	9.90872853598404e-06
Tapbpl	Upregulated	321.265773188734	2.06498352154996	0.247888273254417	8.33029934994379	8.0638195284177e-17	1.59930695396731e-15
Ercc8	Upregulated	312.10239340719	0.715288135143306	0.191435520175985	3.73644417966816	0.000186640857717961	0.000661224776826989
Snx32	Upregulated	319.01107289657	1.36356926081614	0.281236087107155	4.84848610589794	1.24407242741395e-06	6.60512680534212e-06
Adora2a	Upregulated	318.350133864987	1.71664031968938	0.245564391306893	6.99059139052462	2.73729915643869e-12	3.29627996624924e-11
Gm6665	Upregulated	316.781967535702	1.88818279580715	0.291198462404475	6.48417845415838	8.92165746168277e-11	8.8302119015374e-10
Zfp688	Upregulated	306.43166375312	0.674338240188297	0.249611811974132	2.70154779477416	0.0069017559940157	0.0166977967597154
Gm6088	Upregulated	299.954075011406	0.701918030994195	0.188288272885654	3.72789032602398	0.000193089367360558	0.000682661493299914
Hoxb4	Upregulated	304.426258397585	1.06120211970224	0.169032670273155	6.27808883328498	3.4276007263456e-10	3.14095084353733e-09
2610037D02Rik	Upregulated	310.123754386373	1.92390373207563	0.213078954558482	9.02906500579622	1.73144795028325e-19	4.45847847197937e-18
Map3k14	Upregulated	301.779867801651	0.783234753853351	0.19100752551774	4.1005439535973	4.12180136364227e-05	0.000167012407732161
Ntng2	Upregulated	317.12369524704	4.70052662717723	0.390336121378132	12.0422537647334	2.13054211995659e-33	1.47609308310894e-31
Fam221a	Upregulated	304.565417589183	1.16618389917626	0.183925239924868	6.34053216215802	2.28972865401515e-10	2.14792396505975e-09
Ptafr	Upregulated	309.729223788806	2.21290733252855	0.233133774293135	9.49200663540975	2.26628947291749e-21	6.72057050989926e-20
Rnd1	Upregulated	306.422204875648	1.81944384252903	0.230697110378027	7.88672142250777	3.10228872794885e-15	5.25552202267651e-14
Ada	Upregulated	298.175950374451	0.869770604478603	0.169514768010176	5.13094295375133	2.88294279932173e-07	1.69101997910102e-06
Lama5	Upregulated	300.740371698214	0.884103819989173	0.178311161362266	4.95820796205226	7.11463839009038e-07	3.92715838252577e-06
Pard6a	Upregulated	294.023285180622	0.549137402279593	0.193115041174117	2.84357654867742	0.00446102920303126	0.0113659137841083
Lrrc28	Upregulated	296.782322779832	1.08649067005213	0.159344112766663	6.81851780519271	9.19845774832538e-12	1.03357216153911e-10
Adamts4	Upregulated	299.402134964325	1.37686556171332	0.223436206323928	6.16223119952728	7.17270218978535e-10	6.25340526792937e-09
Sdhaf3	Upregulated	292.23679186157	0.672214662409399	0.240561455068178	2.79435731804534	0.00520029833918567	0.0130302642459323
Rps3a3	Upregulated	292.742179220877	1.27849503639867	0.321000029294645	3.98285021720402	6.80936741213992e-05	0.00026526658224297
Gm32089	Upregulated	299.311334430302	3.07069270261392	0.278837351167183	11.0124869920057	3.32691111449139e-28	1.63696741142968e-26
Zfp7	Upregulated	290.495758297124	0.565468036169872	0.225928301223	2.50286499349072	0.0123192526863136	0.0277169730600764
Mras	Upregulated	290.698743625139	0.747377552847093	0.193015551802734	3.87211054169836	0.000107896994844884	0.000404025344244659
Gm16580	Upregulated	287.571564636756	0.74974158343895	0.23599033704602	3.17700119769202	0.0014880642144472	0.00430777442630866
F830208F22Rik	Upregulated	293.575141473776	2.55445568522819	0.518013458821537	4.93125350650055	8.17036196936878e-07	4.46997494428993e-06
Otub2	Upregulated	289.262807596342	1.23610030459719	0.200356514643011	6.16950393052922	6.8504573534403e-10	5.98212002969866e-09
Gm21399	Upregulated	289.71972718064	1.66888729905377	0.21479736062897	7.76958941286308	7.8740944066537e-15	1.27387181762094e-13
Abi3	Upregulated	282.945898792608	0.811533061394274	0.319058052255179	2.54352791179587	0.0109739288949854	0.0250038779350225
Ntaq1	Upregulated	287.066851604025	0.930110231109949	0.160513439052611	5.79459412619707	6.84866048370021e-09	5.19449211944861e-08
H2-Q7	Upregulated	301.310396225598	3.20805747756565	0.264635675735133	12.1225434501753	8.02300020907712e-34	5.73867376065933e-32
Atat1	Upregulated	282.979369749622	0.554999507352636	0.16560373967342	3.35137061788054	0.000804126046106566	0.00248226721525404
Fchsd1	Upregulated	279.398210330127	0.597860712042372	0.214654140186912	2.78522795563962	0.00534901038537105	0.0133617155139827
Atp8b3	Upregulated	288.132340389844	1.47095950711032	0.293978271562158	5.00363342941591	5.62596931709971e-07	3.15389063676308e-06
Stx1a	Upregulated	287.204779059896	1.71857140128578	0.241018484513701	7.13045476471778	1.00037849346656e-12	1.27839931547215e-11
Tatdn3	Upregulated	280.385865497633	0.70426035411037	0.215005852257453	3.27554039444039	0.00105460031561938	0.00315889392716546
Zfp949	Upregulated	282.768912069031	1.28437912337445	0.227014481105292	5.65769688841455	1.53417773332737e-08	1.10710163381167e-07
Pick1	Upregulated	276.959133567197	0.540879710988906	0.187507421643162	2.88457761431029	0.00391939132571213	0.0101143470823872
Bst1	Upregulated	286.157643821797	2.07346515739296	0.375429662433539	5.5229124517033	3.33425899064173e-08	2.28343534598469e-07
Coq8a	Upregulated	282.621705703052	1.41583456771652	0.332370187686778	4.2598121617658	2.04598772286603e-05	8.77418152798417e-05
Snhg16	Upregulated	278.37988157424	0.921879595996838	0.267222873080078	3.44985287139167	0.000560892152949004	0.00179564520577333
Gm8129	Upregulated	275.279598095666	0.789286217554454	0.22041830649358	3.58085601014925	0.000342470359064669	0.00114378881269977
Ubb-ps	Upregulated	273.653718073025	0.888946588873041	0.157489021600646	5.64449877101398	1.65663164896851e-08	1.18825250587574e-07
Tnfrsf21	Upregulated	275.618497070131	0.69555743336451	0.226587605939613	3.06970644082749	0.00214269265261181	0.00595299433246764
Tcta	Upregulated	270.775537252102	0.593501104803965	0.144618545914623	4.10390728969397	4.06230308304705e-05	0.000164817706494425
Itpkc	Upregulated	274.412538480735	1.3115872661681	0.257835675275109	5.08691151745641	3.63941522790595e-07	2.10359017101186e-06
Tlr3	Upregulated	278.292010041696	1.73251189140082	0.267240212572735	6.48297602640651	8.99307924181537e-11	8.89520321933722e-10
Gm10175	Upregulated	268.735708014237	0.708476743232237	0.298446498723368	2.37388190601267	0.0176021792620709	0.0379188050193804
Rsl1	Upregulated	271.399487042286	0.646382982054541	0.181136250482552	3.56849046136574	0.000359043922740155	0.00119449367061486
Gm14275	Upregulated	281.237226985976	10.1837835724691	1.19638143281007	8.5121544794868	1.70730907495112e-17	3.68922030881046e-16
Gm17491	Upregulated	272.678676416332	0.936873922846574	0.269341774054251	3.47838327766368	0.000504448076495511	0.00162878219056544
Gm10863	Upregulated	271.639084644242	1.44027885057811	0.203201784667483	7.08792421747167	1.36138479390685e-12	1.71701184211108e-11
Mmaa	Upregulated	270.45321664744	1.10358588128408	0.204730063132154	5.39044371110126	7.0283928541372e-08	4.55199338094617e-07
Rps15a-ps7	Upregulated	264.819469318817	0.696945127456573	0.264598443487476	2.6339728921707	0.00843922253361624	0.0199245091907657
1110065P20Rik	Upregulated	264.079912171864	0.729991726763436	0.195445606462687	3.73501221119955	0.00018770607895015	0.000664693770291041
Ccdc194	Upregulated	269.92860342964	1.57541978350878	0.257265299415381	6.12371659562648	9.14174392606478e-10	7.84666353653893e-09
Slc41a3	Upregulated	264.229696571229	0.572384129802924	0.228849842152839	2.50113403801543	0.0123796314439605	0.0278366039600043
Trim46	Upregulated	265.870193042382	1.69971969986489	0.20155894659072	8.4328665564833	3.37299250876459e-17	7.04226138654228e-16
Cacnb1	Upregulated	261.491917476121	0.888827123988992	0.213536724693584	4.16240871571117	3.14908045223846e-05	0.000130123811144916
Hid1	Upregulated	263.771960727959	0.804771864622043	0.183708750044076	4.38069424798199	1.18301775852618e-05	5.27949866240018e-05
Cebpzos	Upregulated	261.33654932339	0.58654272056264	0.208388526793581	2.81465937490715	0.00488289589910894	0.0123249046955127
Traf5	Upregulated	264.926413372251	0.948393975342319	0.26349174869997	3.59933083302061	0.000319037096579513	0.0010715485091638
Asap3	Upregulated	264.455060228336	1.41588953094666	0.206740939093722	6.84861710096418	7.45672832281626e-12	8.46483854426975e-11
Tspan13	Upregulated	257.764395856238	0.722199124107934	0.217569813899085	3.31939027370272	0.000902142507293107	0.00274804844985775
Pilrb2	Upregulated	267.703886509777	3.41998961233102	0.401108759341076	8.52633988335043	1.51051014342176e-17	3.30090264722294e-16
Gm15247	Upregulated	264.144460740499	1.81806626006895	0.25075167796123	7.25046498133525	4.15343257883516e-13	5.55589033272756e-12
Gstm2-ps1	Upregulated	265.797624942262	2.07205637417852	0.301281380330869	6.87747902609508	6.09209887443683e-12	6.99278808395609e-11
2610005L07Rik	Upregulated	255.033881738923	0.88392423707803	0.189814644441489	4.65677577027259	3.21199944713405e-06	1.58547576543837e-05
Gm15832	Upregulated	263.31433965587	2.43345399606192	0.257026012950167	9.46773428934498	2.85979218531289e-21	8.43202085173363e-20
Lrig3	Upregulated	256.544843352016	1.1658973895697	0.202966820212162	5.74427578040086	9.23152293549334e-09	6.85048171726091e-08
Atp10d	Upregulated	258.594980039727	1.27775463093055	0.180474744082159	7.07996366709827	1.44192261272088e-12	1.80972415650184e-11
Amn1	Upregulated	253.028505827554	1.2674517503524	0.194538052425716	6.51518679532568	7.25992562330918e-11	7.2646276476766e-10
C1qtnf6	Upregulated	257.513100397445	0.850047863505663	0.247034823918665	3.44100418727012	0.000579559563979735	0.00184889433481043
Abca8b	Upregulated	248.077648817337	1.12972335002074	0.284015457416353	3.97768262438131	6.95901710950215e-05	0.000270755009674662
Serac1	Upregulated	244.672518704914	0.622678859275447	0.239644458297919	2.59834449625099	0.00936744626836108	0.0218225339032236
Lox	Upregulated	252.964720226481	1.69500084499386	0.378136586819848	4.48250950601983	7.37703555301362e-06	3.41845348301249e-05
Zhx2	Upregulated	248.034122986545	2.01690668636053	0.235654333740015	8.55875066819554	1.1409717267454e-17	2.51828759688806e-16
Calcrl	Upregulated	249.992923160202	2.10070997784062	0.284735144176867	7.37776850101701	1.60964528785643e-13	2.26493804165591e-12
Pvt1	Upregulated	247.014406200739	1.78021709079865	0.213985187678724	8.31934728805366	8.84490349842915e-17	1.74972802881857e-15
Slc25a42	Upregulated	249.673252688837	1.91085313201242	0.187452271625481	10.1938115523625	2.11313142863084e-24	7.94352325361228e-23
F730311O21Rik	Upregulated	243.321368739557	0.971112576379305	0.19956979281619	4.86602988696656	1.13862306781252e-06	6.074491159428e-06
Trim21	Upregulated	241.889967217673	0.883457690299881	0.252551090392609	3.49813453161687	0.000468524732487125	0.00152393834040549
Zfp341	Upregulated	241.324617000119	0.550876773950116	0.211856941306064	2.60022999744096	0.00931612981895156	0.0217291977208336
Gng4	Upregulated	241.449849661109	1.13830988188279	0.394408333797779	2.88612025745487	0.00390023098251316	0.0100682654435803
Rccd1	Upregulated	240.036534063267	0.562471811373269	0.20920662242638	2.68859467663937	0.00717534849367937	0.0172731589634382
Zfp931	Upregulated	239.408900291469	0.590371999564219	0.235662527273906	2.50515856888033	0.0122396506649284	0.0275579426950078
Cdyl2	Upregulated	239.530527700187	0.51681267341009	0.167079917048682	3.09320642803232	0.00198006351276819	0.00555409972263409
Trmt61b	Upregulated	239.20113963774	0.527454086008316	0.203077525696388	2.59730407980689	0.00939587043524427	0.0218755572972459
Gm40932	Upregulated	247.317043211437	2.26739644560703	0.319944294092234	7.08684757776421	1.37201348996812e-12	1.72618961074979e-11
Rpl10-ps5	Upregulated	232.288595778576	0.647610591906805	0.247403804943247	2.61762583665746	0.00885438345153725	0.0207839903260788
Aif1	Upregulated	233.338987167446	0.754503493003556	0.31153770215896	2.42186896730264	0.0154409170753463	0.0338242122237488
Gm16104	Upregulated	231.498018235069	0.818664381004978	0.167890902336262	4.87616880732053	1.08166054003011e-06	5.79260150553386e-06
Cnbd2	Upregulated	232.367092288047	1.26244287768718	0.201816456571965	6.25540106654784	3.96495628126337e-10	3.59287827246446e-09
Shpk	Upregulated	233.357015820391	1.09255210041399	0.280082166956751	3.90082707615831	9.58646110709183e-05	0.000362927772860987
Dusp14	Upregulated	240.805961928591	2.04257709575656	0.239793537673067	8.51806564754633	1.62240236785078e-17	3.52814117341781e-16
Zbtb20	Upregulated	231.339903180043	0.649739143770754	0.21961792030159	2.95849784424924	0.00309142404018771	0.00821508452371864
Snai1	Upregulated	231.709412609408	0.740347010356434	0.177526844855401	4.17033835620445	3.04147724546436e-05	0.000126217629445137
D330023K18Rik	Upregulated	230.303924426283	0.858213445537368	0.242998392643599	3.53176593557181	0.00041279456151803	0.00135753000754652
Rad52	Upregulated	230.910516596752	0.820733291046532	0.198831147761546	4.1277903401273	3.66265826206818e-05	0.000149981633047849
Fzd5	Upregulated	231.942045505608	0.857328814437209	0.193973711503815	4.41981961261977	9.87833234118635e-06	4.4691137531868e-05
Tmem81	Upregulated	231.437854514	0.800647731323404	0.18990367716424	4.21607281796315	2.48593518298416e-05	0.000105025153341825
Gm15417	Upregulated	231.18609360558	1.50531698252358	0.1921195511733	7.83531386228213	4.67672997407853e-15	7.77776944020596e-14
Tmem140	Upregulated	238.41820131818	2.75672422078725	0.185165817525521	14.8878678453019	3.95171755671454e-50	5.9856898285529e-48
Tmem231	Upregulated	227.294842114022	0.624491510573274	0.240041608961824	2.60159692010976	0.00927908416838405	0.0216525978555405
Zfp597	Upregulated	224.630703042345	0.92019723508189	0.248738433295277	3.6994573893996	0.000216060910543171	0.000754382162235479
Ifi209	Upregulated	240.93667503106	7.13751932745785	0.821049266827148	8.69316813964159	3.52470151442897e-18	8.09162531915714e-17
Gm7331	Upregulated	224.083524681249	0.542850715675951	0.200798455553913	2.70346061267488	0.0068621580223154	0.0166190783518034
Ccdc28a	Upregulated	224.375846605161	0.534056517936971	0.23258860500824	2.29614222897141	0.0216677504435471	0.0454660796350405
Dnajb5	Upregulated	225.894687354542	1.22863116339649	0.190196738547234	6.45979091324619	1.04847744394297e-10	1.02981414551297e-09
Pde8b	Upregulated	225.067727570197	1.40279962080604	0.221550849286458	6.33172757100228	2.42431264640509e-10	2.26591835371801e-09
Gm5431	Upregulated	221.182550704069	1.19028938640171	0.348533166252418	3.4151395093908	0.000637493512524768	0.00201210924790759
Des	Upregulated	219.526727076736	0.971872236084166	0.233186993327672	4.16778063911353	3.0757971375149e-05	0.000127504871946888
Ptp4a1	Upregulated	220.045678921118	1.08473909670821	0.252491635103297	4.29613874639624	1.73798827452583e-05	7.52998284953002e-05
Rpl39-ps	Upregulated	216.624946893473	0.673078445102507	0.227198997773598	2.96250622449146	0.00305145639698768	0.00812284654263604
6820431F20Rik	Upregulated	219.22788777943	1.18588850596788	0.216204833029996	5.48502311140916	4.13415365159747e-08	2.78671618008991e-07
9330175E14Rik	Upregulated	222.064885794546	1.82001675406086	0.264642060809264	6.87727698497858	6.10074215038143e-12	6.9975104842905e-11
Plppr2	Upregulated	218.223243749541	1.14830236390976	0.294664506117685	3.89698229705055	9.73987357057455e-05	0.000368464854714439
Gm12251	Upregulated	211.476973041537	0.56904650206134	0.177491718362424	3.20604537108257	0.00134572768022377	0.0039355465946351
Rnf135	Upregulated	212.965612725442	0.712708657859216	0.273535338968284	2.60554508440262	0.00917282007607248	0.0214287632737692
Gm5869	Upregulated	209.433641129928	0.635152475075819	0.265187430979585	2.39510776483489	0.0166154810098092	0.0360091431619514
8430429K09Rik	Upregulated	213.673291217878	1.02721496444533	0.163748737418665	6.27311685353025	3.53891101449854e-10	3.23527663751494e-09
Trem6l	Upregulated	217.797887001867	2.10419736430701	0.296616850035974	7.09399133613553	1.3029829151915e-12	1.65279852542765e-11
Slc28a2	Upregulated	210.297100812397	1.0748717411249	0.285499510857773	3.76488120030569	0.000166628285204643	0.000596756376080605
Arhgap22	Upregulated	208.488652845141	1.60337864139727	0.261254064008607	6.13723904155019	8.39679913646845e-10	7.24751657309707e-09
H2-T10	Upregulated	220.302125549203	3.45144107046379	0.36782653678713	9.38333895267927	6.3915906730073e-21	1.82532487796604e-19
Rpl7-ps9	Upregulated	206.427252470618	0.589099159981486	0.259718551177721	2.26822133925418	0.0233157194606363	0.0484112169959456
Sdhaf1	Upregulated	208.809091862512	1.06395932860535	0.212848349591715	4.99867314285611	5.77261587621952e-07	3.22790138572536e-06
Itfg2	Upregulated	206.13548447279	0.745652021737939	0.225598198684629	3.30522152253667	0.00094901359732203	0.00287589064623164
Socs1	Upregulated	215.533653364817	2.01513692515492	0.346626996750602	5.81356023635056	6.11579505599277e-09	4.68231088280913e-08
Brd3os	Upregulated	204.487798556106	0.712981205488219	0.286278494564842	2.49051611987826	0.012755770927692	0.0285825468938131
Eva1c	Upregulated	215.135374689679	2.70867091919934	0.271182228324099	9.98837916458933	1.71360710110861e-23	5.89648768644278e-22
D730003I15Rik	Upregulated	209.133535774162	1.34295794774658	0.232125810576308	5.78547445634057	7.23079483298517e-09	5.46020430936564e-08
Ubxn11	Upregulated	207.325034232705	1.20654514708235	0.337273743388925	3.57734680132223	0.000347099527074658	0.001158247881923
Zfp874b	Upregulated	206.934742146276	1.13498585900784	0.19563440858329	5.80156562041909	6.56985760372043e-09	4.99529035322247e-08
Zfp677	Upregulated	205.940274973637	0.794522044143829	0.218094505665476	3.64301724025321	0.000269460782601534	0.000921055108671173
Gm9385	Upregulated	200.690107867333	0.509570739167055	0.198515624596643	2.56690494867813	0.0102610735432239	0.0235784869643946
Zfp867	Upregulated	206.507075047966	1.80697554231312	0.255230998441306	7.07976520621832	1.44398905070949e-12	1.8108466585602e-11
C1s1	Upregulated	208.312748023502	3.00640573219103	0.327861797629911	9.1697347904639	4.74184197845012e-20	1.25878794788753e-18
Zfp938	Upregulated	201.863756826394	0.504826837477062	0.214471070376007	2.35382252996643	0.018581480078916	0.0397758043472477
H3f3a-ps1	Upregulated	202.752856459738	1.24375764073611	0.243551531593618	5.10675351781978	3.27740804091565e-07	1.90719224979837e-06
Ccdc180	Upregulated	200.739292260612	0.734948431529674	0.195987126158738	3.74998320519486	0.00017684641432613	0.000629847187952675
Rab13	Upregulated	199.003580230605	0.62548122845633	0.207383874316008	3.01605527681112	0.00256086570362526	0.00697064396071358
Gbp6	Upregulated	213.770974230461	7.48231852595186	0.84949475922754	8.80796313888464	1.27440325724463e-18	3.06690503495788e-17
Paxx	Upregulated	200.354419290958	0.783369059824335	0.272966570492111	2.86983515385073	0.00410685842217655	0.0105540523324397
Acoxl	Upregulated	205.196589419071	2.76188550144009	0.249001758699479	11.0918313021773	1.37444805391663e-28	6.96236801082357e-27
Wipi1	Upregulated	199.553786564885	0.844615222726235	0.221134005019183	3.81947237220691	0.000133737437093691	0.000489283306440334
H3c15	Upregulated	196.20595268456	1.13064529774616	0.28634054449049	3.9486035753617	7.86084033887638e-05	0.000302792279320968
Batf	Upregulated	202.950254502092	2.51969960468599	0.251253095017135	10.0285316068013	1.14202288979772e-23	4.00096454588996e-22
Mid1-ps1	Upregulated	200.279891413535	1.8168838254669	0.187319475340053	9.6993856200408	3.03319541335736e-22	9.62276573642119e-21
Inka2	Upregulated	191.296769956469	0.729523186949735	0.284939093914998	2.56027762609284	0.010458857413125	0.0239675685305222
5830454E08Rik	Upregulated	195.812196651071	1.25527504297159	0.296834038975247	4.22887835675834	2.34859281443035e-05	9.97135448830694e-05
Prob1	Upregulated	192.079779482205	0.816305298627744	0.243706907604639	3.34953697722849	0.000809467503052118	0.00249476818714447
Gm2999	Upregulated	190.413992475304	0.727922884650072	0.238661114521122	3.05002717393097	0.00228820661820098	0.00631187149637656
Rpl36-ps12	Upregulated	188.890178978079	0.547782427349559	0.209305517833001	2.61714279212945	0.00886692399935057	0.0208071044638466
Icam5	Upregulated	194.055192820425	1.60802874088489	0.293510339461481	5.47861020444877	4.28679558997048e-08	2.88086089017155e-07
Gnb1l	Upregulated	190.020069285653	1.14210641901514	0.234228689528649	4.8760312893927	1.08241446863521e-06	5.79463047138391e-06
Slc2a4	Upregulated	188.753425656449	1.08303673629252	0.211070038793937	5.131172299399	2.87943179146387e-07	1.68960201967781e-06
Mthfs	Upregulated	186.352723812126	0.588058699548598	0.219580153158708	2.67810497027735	0.00740400105350469	0.0177654630030513
Spata24	Upregulated	186.304133945255	0.702866984696688	0.204234460231578	3.44147106173817	0.000578560352700376	0.0018464177712218
Cox17	Upregulated	189.560935890467	1.56259035257337	0.248654760857125	6.28417628999758	3.29596529757988e-10	3.02750676858556e-09
Dusp28	Upregulated	182.697147599772	0.64828989167488	0.190452136324659	3.40395179694784	0.000664184731370478	0.00208952435342576
Mok	Upregulated	186.725891417292	0.986683197676032	0.257912195634424	3.82565545320159	0.000130424600279281	0.000479014968385804
Kantr	Upregulated	183.469719070641	0.84354398088175	0.258328444391219	3.26539333626098	0.00109312166406879	0.00326352264924885
Arhgef19	Upregulated	184.826411600746	0.5212196281399	0.17280111176053	3.01629788622085	0.00255881742270772	0.0069662958908959
Rps10	Upregulated	183.577818503783	1.00869081973689	0.264240951857943	3.81731451027758	0.000134912145801916	0.000493113946685497
Slirp	Upregulated	182.275276187358	1.01664776818293	0.218079934324297	4.66181251995023	3.13436656324833e-06	1.55178588076782e-05
Gm48604	Upregulated	182.463841724796	0.899941093706778	0.247015808589072	3.64325303245628	0.000269213953039646	0.000920415041925765
H2-Q5	Upregulated	189.684362500869	2.40929893182887	0.340756130086781	7.07044927178651	1.54432883249421e-12	1.92573692187534e-11
Gm10557	Upregulated	179.353113997102	1.07846262074368	0.265545441509469	4.0613109930009	4.87979159082079e-05	0.0001954193366464
Mab21l3	Upregulated	181.057285925632	1.62939328559017	0.191713420133478	8.49910916228884	1.91051176871676e-17	4.09395379010734e-16
Vkorc1	Upregulated	178.546117342385	0.852481967609789	0.256186591044506	3.3275823068417	0.000876031066352577	0.00267589560599987
Rab37	Upregulated	179.362249033569	1.26804279484323	0.230315780415596	5.50567048664705	3.6776585492951e-08	2.49969035163754e-07
Arnt2	Upregulated	181.2198380101	1.546897920579	0.28799510819596	5.3712645685858	7.81863981514774e-08	5.02921042571048e-07
Gm6421	Upregulated	175.93946873373	1.3131506381495	0.237500010089555	5.52905508363704	3.2196024758798e-08	2.20883029539711e-07
Phf11a	Upregulated	185.862670595754	5.06120747067803	0.406809724889196	12.4412155389269	1.56109985843812e-35	1.23687142630097e-33
Crnde	Upregulated	174.633044390281	0.746930860825858	0.256394741271603	2.91320663255969	0.00357737796699694	0.00933351976656406
Mapkapk5	Upregulated	172.056436964735	0.959981458637355	0.201343629059009	4.76787600940681	1.86178300963987e-06	9.56586215461787e-06
Dusp8	Upregulated	180.408673089568	3.19087888093713	0.340143130817788	9.38098874219648	6.53569265969085e-21	1.85960316007778e-19
Hip1r	Upregulated	171.924304917933	0.585647263950708	0.249291415655402	2.34924761613233	0.0188113921971269	0.0401763905786026
Ifi205	Upregulated	179.935690843543	9.0281835607472	1.19055118010092	7.58319651573643	3.37143591835877e-14	5.14710325480662e-13
Slfn1	Upregulated	179.152162873387	10.3293139772378	1.62687584886333	6.34917162514567	2.1647741985551e-10	2.03689167890842e-09
Sgk1	Upregulated	174.392399535779	1.4442172088259	0.366047464060507	3.94543700099826	7.96545733098335e-05	0.000306516353085163
Vps51	Upregulated	164.346041267604	0.547794733290088	0.205939268400278	2.65998193324332	0.00781448431341444	0.0186173913095225
Creg2	Upregulated	169.33204569889	1.46256877996162	0.233174571737209	6.27241971139957	3.5547977325879e-10	3.24787847241177e-09
Gm14586	Upregulated	163.679664727398	0.521918573361195	0.198183467665117	2.63351216683278	0.00845068079414196	0.0199485131045826
Perm1	Upregulated	169.915986235534	2.58546710442521	0.477933407670218	5.40968064364571	6.31372363817045e-08	4.11764585098072e-07
Syne2	Upregulated	166.891031200253	1.21535836586978	0.255367870073699	4.75924541924179	1.94318047016701e-06	9.92795577515882e-06
Col6a3	Upregulated	162.561270340612	2.04909781814282	0.386413541690292	5.30286234064011	1.1400088843527e-07	7.1452889506082e-07
2700033N17Rik	Upregulated	164.600298165215	0.673131085503748	0.240676095902108	2.7968339896021	0.00516060419469463	0.0129370979730703
Cfap68	Upregulated	161.519024578929	0.571796279406051	0.220004871395917	2.59901644803608	0.00934912934791855	0.0217892479287862
Gm21811	Upregulated	162.717657411919	0.698362958032457	0.213640667630958	3.26886713927896	0.00107978990938558	0.00322683831721609
Wnt9a	Upregulated	173.918456107497	3.2031320302122	0.326118481213683	9.8219886781375	9.05395276257846e-23	2.97624617408164e-21
Gm43661	Upregulated	167.423570998753	2.02783095011729	0.245661997090915	8.25455696904895	1.52466740651302e-16	2.89743068027382e-15
Nanos1	Upregulated	165.143095828814	0.959030473260141	0.249510543676098	3.84364708252612	0.000121219293008898	0.000449553066967707
Dand5	Upregulated	161.892834961817	0.645116126841076	0.226067909214702	2.85363866584175	0.00432216605722138	0.0110522121125572
Gm8493	Upregulated	163.11732307091	1.25244123034799	0.294249466594042	4.256392525856	2.07751833099345e-05	8.90364998997194e-05
Acp3	Upregulated	165.523108988786	1.37515231583077	0.339478906159458	4.05077396822069	5.10485012373997e-05	0.000203377860783348
Zfp827	Upregulated	161.898925364577	0.693610057877801	0.236036064316032	2.93857661068741	0.00329723157369975	0.00869903465506936
A130014A01Rik	Upregulated	161.478041388262	1.40480981619056	0.258478284826227	5.43492393233343	5.48198137584409e-08	3.6117958318461e-07
Gm10243	Upregulated	159.572972323476	1.01478070280485	0.312116728106957	3.25128585372424	0.00114884285636189	0.00340749129022676
Ccl6	Upregulated	159.051619747983	0.967822818184825	0.272304232267545	3.55419675311516	0.00037913546000358	0.00125511953225955
Zfp429	Upregulated	160.740434083766	0.773727775697145	0.243814586671517	3.17342693175106	0.00150650816449818	0.00435464006389091
Aqp9	Upregulated	154.720966550522	1.89940273608123	0.317553735697126	5.98135849956692	2.21284240742229e-09	1.79466746428737e-08
1110046J04Rik	Upregulated	159.483304632638	1.29283691116513	0.254554777756045	5.07881612972172	3.79794053921735e-07	2.18540712591836e-06
Gm5165	Upregulated	156.04495263098	0.627552726573216	0.213827456971849	2.93485567971673	0.00333702856698612	0.00878764127491658
Crybg2	Upregulated	157.460334248487	0.995295223501698	0.206949408512397	4.80936491027504	1.51410580077639e-06	7.90568929435458e-06
Cxcl16	Upregulated	157.166454528004	1.96235024779263	0.425655116353758	4.6101883247698	4.02304364705889e-06	1.94907570859391e-05
Mx2	Upregulated	168.423201323782	5.21144886476101	0.736764177915686	7.07342867768661	1.5115162721827e-12	1.89092521499779e-11
Gm37795	Upregulated	157.377128735482	1.42007208509419	0.400267188800682	3.54781037473779	0.00038844777617782	0.00128237567135626
Gm42067	Upregulated	157.151209949104	1.68954242511908	0.213901541071877	7.89869215832973	2.81845013545646e-15	4.79043504871313e-14
Mndal	Upregulated	162.8983137203	5.92563531372265	0.434972865739972	13.6229999166546	2.92309225330684e-42	3.3453166898956e-40
B230307C23Rik	Upregulated	154.936093113717	1.04266153506757	0.220341523335817	4.73202471909247	2.22291334748696e-06	1.12382235663199e-05
Airn	Upregulated	155.911057736077	1.75460602790388	0.286735046442022	6.11925905003963	9.40114657616128e-10	8.05589099288363e-09
Pdlim4	Upregulated	153.407085088941	1.08004565646334	0.261869586731855	4.12436461195195	3.71759588065151e-05	0.000152029794484028
BC051226	Upregulated	154.770321307938	1.64275967365601	0.21259198736079	7.72728875650463	1.09861256339447e-14	1.74266571914216e-13
AV356131	Upregulated	152.994877542031	1.40290246501979	0.266902600024271	5.25623379049969	1.47035354148259e-07	9.00038122658718e-07
Ccdc73	Upregulated	149.061832398633	0.76392655670144	0.286760535988009	2.66398775573981	0.00772203733569834	0.0184369458872723
Calr3	Upregulated	153.11548240058	1.13317106902181	0.231374425054372	4.8975640620415	9.7032005265543e-07	5.23444302148268e-06
Zfp97	Upregulated	151.209763427791	1.09850597462415	0.242652378421208	4.52707688987624	5.98051841927155e-06	2.81361174110065e-05
F730043M19Rik	Upregulated	152.113690038949	1.04072349039999	0.327551196458013	3.17728496080578	0.00148660888923602	0.00430436794203457
Ifi47	Upregulated	158.467999385729	4.32260898904038	0.44801623210912	9.64833119704367	4.99621335237519e-22	1.56575043193097e-20
Lyzl4	Upregulated	151.783982561979	1.81790358992518	0.307698348305802	5.90807068004953	3.46137515652674e-09	2.73966425042716e-08
9830144P21Rik	Upregulated	149.826560235346	0.862109930613711	0.350431455204465	2.46013854581262	0.0138883390289787	0.0307943223303274
Gng8	Upregulated	152.445200573687	1.35826741623479	0.349103581165839	3.89072896845922	9.99435178714071e-05	0.000376998838377985
B4galnt2	Upregulated	150.614520768247	1.08510146714127	0.289608996413199	3.74678093767881	0.000179118378161673	0.000637073561161471
Sh2d6	Upregulated	154.30096892042	2.74023946672879	0.673198422255601	4.07047814750874	4.69167421623472e-05	0.000188472092149835
BC002059	Upregulated	146.174189710391	0.668342312910958	0.197950302772014	3.37631366838933	0.000734641138194627	0.0022874255512106
Napb	Upregulated	146.066256470489	0.834176889658473	0.26786391352945	3.11418167033821	0.00184455877529319	0.00520899891761649
S100a8	Upregulated	150.166516554895	2.55454759301132	0.337371634622497	7.57190981947769	3.67776749626174e-14	5.58716891025014e-13
[truncated: 3,388 more rows]
