# Supplementary material for: Optineurin Shapes Basal and LPS-Induced Transcriptomes in BV2 Microglia
Source: Int J Mol Sci. 2025 Oct 28;26(21):10453. doi: 10.3390/ijms262110453 (PMC12607547; doi:10.3390/ijms262110453)
Supplement: Supplementary file 1 [file ijms-26-10453-s001.zip › Suppl Table 3-Combined_DEGs_KO_LPS_vs_KO copy.csv]

Gene	Regulation	baseMean	log2FoldChange	lfcSE	stat	pvalue	padj
Fth1	Upregulated	680581.319548463	1.39232996371525	0.13163471751979	10.5772245342945	3.80049641846779e-26	3.19076460176578e-24
Ctsz	Upregulated	96101.0317483346	0.608253741739694	0.0917245879850077	6.63130524869856	3.32731336942745e-11	8.69718052976569e-10
B2m	Upregulated	84714.1263296675	1.34510823381205	0.121937146874584	11.0311604649528	2.70353759385392e-28	2.48596718749139e-26
Saa3	Upregulated	75771.0754571963	7.13713623290823	0.319754031747219	22.3207075573342	2.32579964422275e-110	3.26626844581392e-107
Prdx1	Upregulated	62859.3335448585	0.933350970117718	0.189543518235745	4.92420410260012	8.47043923113508e-07	1.16312306882289e-05
Tnfaip2	Upregulated	53762.7674940755	1.20864936891313	0.164491917220957	7.34777361303163	2.01535456143018e-13	6.70181586659782e-12
H2-D1	Upregulated	51713.0621680798	1.56278555550566	0.133019175049861	11.7485735039318	7.18210135241226e-32	7.92493583514747e-30
Npc2	Upregulated	46298.3196441968	0.802031257454327	0.129010289990569	6.21680067158175	5.0739363734326e-10	1.1560791902181e-08
H2-K1	Upregulated	36817.1098738845	1.65221772693672	0.162582245168097	10.1623502937142	2.91952306636861e-24	2.21082315339521e-22
Msn	Upregulated	36071.8426269801	0.797940034354461	0.138270151914565	5.77087696300137	7.88600403575652e-09	1.53236465841971e-07
Mapkapk2	Upregulated	35911.6221022589	1.29149156292527	0.15506462076515	8.32873131570913	8.17132826865357e-17	3.76807997296001e-15
Cct3	Upregulated	33828.4511409521	0.796816578691545	0.0925317407859196	8.61127837781688	7.22503050889738e-18	3.54324670798243e-16
Acod1	Upregulated	37568.29230951	5.25126391228247	0.4050585236281	12.9642103695215	1.95230465788981e-38	2.84520776934734e-36
Ccl3	Upregulated	34301.6520852154	3.44574421014497	0.170713009038329	20.1844266559166	1.34175212050158e-90	1.03636933787542e-87
Adgre1	Upregulated	30254.4599187636	2.08777792202622	0.181718380299055	11.4890850259085	1.49688936077475e-30	1.54159645634989e-28
Cybb	Upregulated	29633.697060208	2.7683296786463	0.245172733537608	11.2913440197935	1.44805275090075e-29	1.3894111115475e-27
Sqstm1	Upregulated	27551.9764199185	1.03805067878516	0.21443716883812	4.84081507142445	1.2930766326411e-06	1.72797991531486e-05
mt-Rnr1	Upregulated	15537.9331300844	1.08970443971161	0.224859156765216	4.8461643963622	1.25871227351179e-06	1.68789819454949e-05
Rsad2	Upregulated	29830.2971494259	6.64271095082983	0.204389992550417	32.500177077854	1.06016021221687e-231	5.45911831944205e-228
Tcirg1	Upregulated	22752.7294787819	0.505405693523702	0.114050270005773	4.43142917152338	9.36105625235215e-06	0.000103960889278459
Tmsb4x	Upregulated	23432.3988125616	0.865011976551072	0.158903786052319	5.44362093591821	5.22082595197861e-08	9.0925951867154e-07
Tagln2	Upregulated	20760.8624756659	0.731231185290787	0.123392314523873	5.92606750357465	3.1027508346187e-09	6.39083931909196e-08
Ly6e	Upregulated	19600.3387840392	0.881759761176531	0.1059033796556	8.32607763835331	8.35650098277406e-17	3.83060021311257e-15
Slc48a1	Upregulated	20693.5592852159	0.701677447803816	0.184512494642737	3.80287226164517	0.00014302811342576	0.00119968970768244
Nampt	Upregulated	19395.5895600475	0.510925898528067	0.127019379242697	4.0224247793861	5.76020530551896e-05	0.000539949341988209
Tfrc	Upregulated	18721.2167037467	1.28934863062371	0.18124981579981	7.1136548466774	1.13009561759334e-12	3.44333670622916e-11
Plk2	Upregulated	20905.3355580717	1.59072999124432	0.197642533281816	8.0485205528919	8.38008380631801e-16	3.48352998182566e-14
C3	Upregulated	19960.374189205	2.4244468133394	0.244589659815149	9.91230297785976	3.68062661729426e-23	2.49378596420885e-21
Trim25	Upregulated	18899.4307509138	0.739600970163718	0.0980749170972104	7.54118374049337	4.65724365245e-14	1.65772119684442e-12
Gstm1	Upregulated	18992.3721524686	1.34641406829722	0.249778499877035	5.39043219876832	7.02884314674382e-08	1.19451670991088e-06
Nrp2	Upregulated	18933.6563606384	2.02986918914588	0.123959117090461	16.3753117704489	2.87032859761395e-60	8.69428160312556e-58
Slc15a3	Upregulated	19642.2184753122	1.85878390909804	0.165975877140568	11.1991208669667	4.11799661501563e-29	3.87895193346107e-27
Fcer1g	Upregulated	17061.4033684803	0.506426236569502	0.146352321747637	3.46032253210687	0.000539528735677931	0.00386220570377788
Rnf149	Upregulated	18036.8465000657	1.51346121528509	0.169676982171211	8.91966132305406	4.67716307538667e-19	2.50009741136932e-17
Bst2	Upregulated	16608.1633813154	2.15475434070271	0.125673963141006	17.1455907560191	6.78062525830377e-66	2.4359790462855e-63
Mpeg1	Upregulated	16232.7715047763	1.40044841992756	0.360536627774943	3.88434436903247	0.00010260639182164	0.000902142026670855
Esd	Upregulated	17230.6032721378	1.51772138680487	0.164444354458109	9.22939186210554	2.7217274440802e-20	1.61712482908273e-18
Ghitm	Upregulated	15904.1151927125	0.523235783258902	0.174610135701058	2.99659456284205	0.00273013548188096	0.0154261642004744
Tnfrsf1b	Upregulated	18054.3651808114	2.54035674389274	0.356237895429524	7.1310682453639	9.95929205116309e-13	3.05867084704508e-11
Tapbp	Upregulated	15795.5815866919	1.73421875972473	0.1368058496778	12.6764956601571	7.98214662956152e-37	1.05391624900399e-34
Ptprs	Upregulated	14335.5618440377	0.632128687446226	0.104537273878603	6.04692148544361	1.47639660035328e-09	3.22138060483863e-08
Nos2	Upregulated	17418.742131837	5.04705320548296	0.667578661172666	7.56023746567532	4.02334162075203e-14	1.44877812021859e-12
Cebpb	Upregulated	14222.7208851305	1.11159445145469	0.167236244786192	6.6468513023348	2.9942925320474e-11	7.85343674265044e-10
Myof	Upregulated	13155.0765304278	0.705256980034628	0.168075854062309	4.19606364024885	2.71593962227786e-05	0.000272972252992508
Serp1	Upregulated	14456.8854385908	1.18802077712323	0.121010094387504	9.81753450517023	9.46295769439805e-23	6.27398156493825e-21
Lamc1	Upregulated	13282.5029174145	0.686980780695931	0.123380526335419	5.56798387152543	2.57703670849757e-08	4.68905336547356e-07
Btg1	Upregulated	14224.0937669252	1.13403932141405	0.187398925800683	6.0514718351172	1.43528381487783e-09	3.14054736150605e-08
Sema4d	Upregulated	13074.0412017382	0.652806435534554	0.124876232372717	5.22762757276441	1.71698924441404e-07	2.7204153689957e-06
Plxna1	Upregulated	14149.2069962665	1.89873124926099	0.164546474446471	11.5391791628977	8.3720300425244e-31	8.79803538074265e-29
Siglec1	Upregulated	13470.4611057264	2.04052369326995	0.159166639992615	12.8200462946546	1.26624898093191e-37	1.77827402340328e-35
Il1a	Upregulated	15435.8310531059	4.55502395494681	0.376065637503002	12.1123109922811	9.08965377720245e-34	1.10564544527735e-31
Zc3hav1	Upregulated	12701.5678736758	0.998850984754963	0.138923888380556	7.18991525790582	6.48315481503293e-13	2.04809357019691e-11
Rac2	Upregulated	12346.9653266877	0.715477708534888	0.114548007089052	6.24609477473195	4.20841877166064e-10	9.68877096641037e-09
Kmt5a	Upregulated	11820.2976398923	0.546463287871465	0.103871338158909	5.26096320272151	1.43302713620826e-07	2.30357993758015e-06
Oas3	Upregulated	12927.6806521073	3.27704370549288	0.158557599389359	20.6678438505219	6.74634726775565e-95	5.48513539959418e-92
Adam17	Upregulated	11559.321980628	0.620271950109238	0.120712529223596	5.13842228390649	2.770547304182e-07	4.19191133741464e-06
G6pdx	Upregulated	12081.810181876	0.644761718712746	0.149667775459423	4.30795284244436	1.64772503219991e-05	0.000174104352239563
Slc11a1	Upregulated	12251.8594864554	1.10624938620754	0.122573378159973	9.02520109027059	1.79365641037866e-19	1.01495986181427e-17
Prdx5	Upregulated	12338.2903481967	1.06287723058942	0.181693213406879	5.84984552069779	4.92029769303868e-09	9.8329571490377e-08
Fam20c	Upregulated	12748.5566982603	1.99966727792967	0.223749694867497	8.9370726476917	3.99615659883563e-19	2.1509626180771e-17
Ccl9	Upregulated	12234.4056491039	1.25083255356962	0.347847796554947	3.59591915187548	0.000323248189013423	0.00247572534649448
Surf4	Upregulated	11261.5755888307	0.727598582794877	0.138082218852865	5.2693141002476	1.36934472187368e-07	2.21272356312809e-06
Rhoc	Upregulated	10905.7163760132	0.983091779027668	0.0912489204750293	10.7737359950104	4.58029805729007e-27	3.99753923101791e-25
Aars1	Upregulated	11110.5249840651	0.630627656212159	0.203374645186958	3.10081748701976	0.0019298720247838	0.0114708207152213
Itgb7	Upregulated	10188.047851532	0.63935425586351	0.143233947967914	4.46370615998611	8.05540171941044e-06	9.03702583598057e-05
Grina	Upregulated	10053.3642227225	0.608545641654333	0.149477629190969	4.07114860563429	4.67818919407666e-05	0.000446654305748432
Lrp12	Upregulated	10057.5201970524	0.93048570250771	0.17022886200313	5.46608660575197	4.60079615209156e-08	8.07648851789892e-07
Gdf15	Upregulated	12580.0631471679	3.9616817873672	0.230655536567856	17.1757498056055	4.03406316874857e-66	1.48376685311495e-63
Ccng1	Upregulated	10117.8551269839	1.08806813153752	0.126362751137615	8.61067143396205	7.26338908157557e-18	3.55078590291707e-16
H3f3a	Upregulated	9802.01961157005	0.543441820798777	0.161259933494456	3.36997423366456	0.000751752126562126	0.00512944648901578
Irf7	Upregulated	11053.4569872448	6.44099295473799	0.196719635797422	32.7419930838566	3.94741472959024e-235	3.0489831371355e-231
Ncf1	Upregulated	9945.85314508253	1.14385674349809	0.126108367488368	9.07042701669732	1.18551485971894e-19	6.80811656243054e-18
Ubr4	Upregulated	8580.58546020089	0.68761235770065	0.142006706300729	4.84211186649514	1.28466401728507e-06	1.72051519694372e-05
Rilpl2	Upregulated	8860.87636452707	0.795825345087914	0.193752986412761	4.10742234131314	4.00099236353171e-05	0.000386537446598848
Oasl1	Upregulated	10219.9779846431	3.54130052767029	0.147992819059854	23.9288672934735	1.5338193557067e-126	2.96180517586963e-123
Slc3a2	Upregulated	9047.73892827684	0.544038747307015	0.144836215221281	3.75623421584051	0.000172489274281195	0.0014143388052526
Sod2	Upregulated	9821.35788311495	2.24539993306509	0.134071903558051	16.747729192141	5.88293788939258e-63	2.01954721145192e-60
Rnf213	Upregulated	8826.6672967748	3.06700698678274	0.210089085618422	14.5986021965618	2.86662643168941e-48	5.8267954100971e-46
Ppp1r12b	Upregulated	8363.40266940611	0.577293182665611	0.18953316148736	3.04586900854345	0.00232008888895746	0.013408429912688
Ddx24	Upregulated	8439.53153453858	0.649078323088814	0.103126987286605	6.2939715409792	3.09444582523977e-10	7.24287865277332e-09
Lilrb4b	Upregulated	8926.30879310587	1.44948409634363	0.234242812160692	6.18795549358957	6.0949529927528e-10	1.3745231216357e-08
Nfe2l1	Upregulated	8985.44784666603	0.958365592492752	0.176878232768589	5.41822234139228	6.01945300615144e-08	1.0343549503785e-06
Acsl4	Upregulated	7746.23952113291	0.701065531682497	0.140489177715005	4.99017463896524	6.03247287836919e-07	8.54167195463312e-06
Sh3glb1	Upregulated	8171.21969938922	0.509968515358356	0.099199800787486	5.14082197050832	2.73539146460558e-07	4.15499777239204e-06
Pld3	Upregulated	8109.78518823036	0.588580705486871	0.184764609926307	3.18557057935296	0.00144468859761631	0.0089234504022298
Cpd	Upregulated	8437.81412987839	1.66455632155478	0.168801917871071	9.86100361031529	6.14322422646365e-23	4.10824795889223e-21
Tm9sf4	Upregulated	8664.22545812001	1.19563191047933	0.119749751545362	9.98442080296436	1.78339552377018e-23	1.275458057926e-21
Prr13	Upregulated	8053.12794902203	0.798315120164295	0.22971204069051	3.47528635314273	0.000510308299860333	0.00368031868171915
Slc11a2	Upregulated	9125.88366606252	2.548876784745	0.144126418183023	17.6850074877198	5.47137966658559e-70	2.41491065969755e-67
H2-T23	Upregulated	8395.94055225033	2.10788215032174	0.175654068768876	12.0001897200302	3.54482924818129e-33	4.18019253632859e-31
Itga5	Upregulated	8162.76523260726	1.11904829685907	0.214092711749371	5.22693317168635	1.72344756439533e-07	2.72619508161277e-06
Ifrd1	Upregulated	8858.52307804903	1.53058220220283	0.174038105104181	8.79452348258222	1.43656326626335e-18	7.34835408517754e-17
Lcn2	Upregulated	9922.07528794789	10.4425634815429	0.6725552610016	15.5266995696255	2.28859237114648e-54	5.79576638515915e-52
Acsl1	Upregulated	8394.85823517443	1.45744615697328	0.323210332768755	4.50928082802361	6.50477564824567e-06	7.48776260909829e-05
Plpp3	Upregulated	7641.39161534577	0.884540934252547	0.111810961617957	7.91103950321888	2.55248512874947e-15	1.01364499405968e-13
Tmem176b	Upregulated	7738.2722429854	0.636762579043084	0.0887432211866571	7.17533768245528	7.21289289238451e-13	2.26013731037639e-11
Txnrd1	Upregulated	7517.39703343349	0.945365626427557	0.158973977035006	5.94666903388464	2.7365392869959e-09	5.70500120182356e-08
Ifit2	Upregulated	9525.65428920521	3.81667943894436	0.359592761361794	10.6138939629664	2.5681783459562e-26	2.17984720265557e-24
Rassf4	Upregulated	8264.96107593913	1.86277495267501	0.155413396507818	11.9859355405138	4.21063646379585e-33	4.89067008215927e-31
Ptgir	Upregulated	7717.83636974905	0.556570380045217	0.170030150950124	3.27336285320643	0.00106275951047687	0.00683493293832088
Ccl5	Upregulated	9463.08982042214	10.4876749029646	0.910674620579123	11.5163799077822	1.09098957323674e-30	1.1387572248217e-28
Clec4e	Upregulated	8880.66416052912	4.52207685733779	0.471444498300758	9.59196018542343	8.64271744580381e-22	5.51705368193294e-20
Clcn7	Upregulated	7191.01467837462	0.685026665559605	0.146058344735807	4.69008920235742	2.73085970484703e-06	3.40212263874814e-05
Ninj1	Upregulated	7389.51237515633	0.583206040161264	0.193062658426905	3.02081223222185	0.00252097639823655	0.0144077112097515
Ogfr	Upregulated	7120.18952052391	0.568569346933357	0.0889336001203947	6.39318937008793	1.6246085062346e-10	3.93369156807398e-09
Abcc5	Upregulated	7559.44144491546	1.9577980149354	0.222498422996053	8.79915456735677	1.37850707847015e-18	7.07480975023486e-17
Marco	Upregulated	8814.15755423944	6.03648968345202	0.527432858757672	11.4450390854876	2.48992228103753e-30	2.48156899338501e-28
Sdc1	Upregulated	6764.94567486694	0.771197800966589	0.127662050836265	6.04093225758765	1.53226305309778e-09	3.31983164716052e-08
Mgat4b	Upregulated	6734.29007387006	0.694428867519553	0.211305857075605	3.28636828685297	0.00101488224075876	0.00659012225945411
Ccl2	Upregulated	8154.96272118669	3.31498276928311	0.438744786179449	7.55560606919044	4.16913899722972e-14	1.49431227909988e-12
Ifi27	Upregulated	6187.31486181413	1.56817827542902	0.226359331799607	6.92782693322893	4.27354090982936e-12	1.22481743924015e-10
Septin9	Upregulated	7031.08265056812	0.620154008521257	0.108809084195351	5.69946905726972	1.20181134989363e-08	2.29488031312197e-07
Nfe2l2	Upregulated	6654.65128311422	0.715013531715493	0.125163196963102	5.71264995673031	1.1123032558153e-08	2.12922685202413e-07
Mdm2	Upregulated	7126.14426589562	1.19580443049676	0.115946879666466	10.3133817308117	6.13053611343938e-25	4.83186336124548e-23
Rgl1	Upregulated	7253.66534039664	0.877312317248348	0.100607901213604	8.72011349670932	2.77923062722151e-18	1.39848712473348e-16
Blnk	Upregulated	7149.295603566	1.13294604438462	0.131834067351467	8.59372745713901	8.41925858696875e-18	4.07734265737129e-16
Slfn2	Upregulated	7437.07763421684	3.07475417153584	0.163850757322413	18.7655780283369	1.44418111115971e-78	8.26285548340563e-76
Ifngr2	Upregulated	6265.39231252917	0.853472464617083	0.165016202037356	5.17205252623543	2.31536472898491e-07	3.58035578912501e-06
Tap1	Upregulated	6850.83056013425	1.96566669865204	0.128718052376285	15.2711034883106	1.19139776141521e-52	2.92138295529241e-50
Lcp2	Upregulated	6515.88396653038	0.656722771458637	0.132113091351512	4.97091366752825	6.66381194080628e-07	9.32527860540447e-06
Itpripl2	Upregulated	6772.16200184207	1.29470272790555	0.116000941307806	11.1611398434266	6.31763210515148e-29	5.91483519759879e-27
Slc31a1	Upregulated	6570.48929189406	1.02056815155708	0.106219545326133	9.60810130022272	7.38990696467826e-22	4.75663678293124e-20
Cep170b	Upregulated	6573.25820799002	0.692840099995006	0.134779510104706	5.14054472713812	2.73943101003253e-07	4.15704619282737e-06
P2rx7	Upregulated	6845.24937846863	1.17032179976593	0.171285167598992	6.83259278179795	8.33934341564689e-12	2.30871285098411e-10
H2-T22	Upregulated	7193.51492722344	2.33073495922759	0.234665469471577	9.93215987199128	3.01649570062843e-23	2.07105891481369e-21
Cflar	Upregulated	6719.57654339135	1.51205506408094	0.182388098463686	8.29031651087689	1.12947507299754e-16	5.08691863780351e-15
Shisa5	Upregulated	6609.31684478136	1.43224466741242	0.112864082833645	12.6899951822889	6.7189917427319e-37	8.94784348635538e-35
Cyb5r3	Upregulated	6339.03964365627	0.727955832614404	0.107026118046208	6.8016652935138	1.03416649522925e-11	2.81601919652423e-10
Mov10	Upregulated	5883.90122776758	1.2730390068637	0.128060891200252	9.94088823630798	2.76351862902395e-23	1.93158784578904e-21
Syk	Upregulated	6588.11402568951	1.38763336175978	0.16823499348022	8.24818507169218	1.60818180439033e-16	7.11839327055065e-15
Srxn1	Upregulated	6404.45420707272	1.22344682544971	0.366795407630115	3.33550202646885	0.000851455332682169	0.0056965274921066
Cat	Upregulated	5873.67775689793	0.686943826703385	0.157762451723025	4.35429228692146	1.33497491012064e-05	0.000143420089665895
Oasl2	Upregulated	6819.89383934966	5.09403373320274	0.136105796416373	37.4270153610443	1.42105888657686e-306	2.19525176798393e-302
Slpi	Upregulated	7032.62584065575	4.69896497749574	0.391463462565797	12.0035850771282	3.40232899132841e-33	4.07435490372414e-31
Rhoq	Upregulated	6551.1604287149	1.86930233850679	0.155846110449949	11.9945395692575	3.79521678415227e-33	4.44155370315033e-31
Prex1	Upregulated	6020.38081937742	0.586957964919998	0.126373076094613	4.64464412087709	3.40663170048734e-06	4.16671785503788e-05
Denr	Upregulated	6093.67625462754	0.531830087723051	0.105597431422428	5.03639227355387	4.74387889118032e-07	6.84252484696111e-06
Ifit3	Upregulated	7666.10361263068	7.87487208071761	0.519959631389569	15.145160518851	8.15552602992172e-52	1.93825486323432e-49
Vasp	Upregulated	6112.64913496144	0.941770422389098	0.115827070496588	8.13083175074209	4.26354771360961e-16	1.82446773074353e-14
Helz2	Upregulated	6403.8177137387	2.68912124990338	0.188166935549073	14.2911465399407	2.48484491371963e-46	4.79823552839261e-44
Pik3r5	Upregulated	5884.71660797661	0.760545413145321	0.117620717155232	6.46608379492857	1.0057532087516e-10	2.48988390525557e-09
Susd6	Upregulated	6276.50655720778	1.48968902320721	0.143906969748696	10.3517503412701	4.10903884906815e-25	3.27198103816519e-23
Pik3ap1	Upregulated	6032.58451168076	0.530384996453848	0.164177424279158	3.23055985792549	0.00123548031649205	0.00778690327587483
Acsl5	Upregulated	5872.90461804918	0.770510238392566	0.0838962404714156	9.18408541387605	4.15039127870653e-20	2.44714673562819e-18
Acaa1a	Upregulated	5662.12055384751	0.663177956086977	0.1235116731547	5.36935448406031	7.90189654082483e-08	1.33262552142644e-06
Kif5b	Upregulated	5788.29937825735	0.587954578097951	0.10265686227389	5.72737725539753	1.01995184195288e-08	1.96706817159652e-07
Abcc1	Upregulated	5486.8442411743	0.858551756301054	0.0906614496824219	9.46986574016273	2.80203611797709e-21	1.74539733671411e-19
Ptpn23	Upregulated	5585.02850068222	0.564579372330663	0.116813622197436	4.83316381865482	1.34380117097345e-06	1.79111652193252e-05
Ptpn14	Upregulated	6112.2798651942	1.50443120488932	0.179707118157819	8.3715727029139	5.68542771155039e-17	2.6454363640973e-15
Psmb8	Upregulated	5531.03073529278	0.652034699358654	0.09084061234052	7.17778846442023	7.08480638625146e-13	2.22451400517912e-11
Cd14	Upregulated	6316.49883861333	2.50786944218489	0.18737270897942	13.3843901592966	7.46072092468311e-41	1.20055434213026e-38
Sorl1	Upregulated	5121.20737780133	0.649377765146524	0.109052648407122	5.95471797000498	2.6052069916657e-09	5.44590495361999e-08
Tnip1	Upregulated	6056.42971943157	1.77700107919696	0.119400750473991	14.8826625640351	4.27155917526917e-50	9.56297240406661e-48
Ell2	Upregulated	5823.17695854989	1.14935688998045	0.155819145339504	7.37622381047072	1.62842181667898e-13	5.46866526609933e-12
Ifitm3	Upregulated	6298.04201616748	5.81990212004536	0.18362587453913	31.6943466417917	1.85891546065375e-220	7.1791315090448e-217
Atp8b4	Upregulated	5293.07262471316	0.614503123156064	0.139138414029591	4.41648790840304	1.00317509813717e-05	0.00011053529897306
Cyfip2	Upregulated	5298.7182792251	0.61991297140514	0.133639122505548	4.63870878364535	3.50592648684359e-06	4.27462923194632e-05
Gstm2	Upregulated	5461.96422582666	0.89047650523853	0.251734146582079	3.53736875719475	0.000404134982335366	0.00300003710096912
Adar	Upregulated	5365.45138336012	1.16885843765458	0.0947714890964064	12.3334396114169	5.98368742661155e-35	7.57672158740125e-33
Psme1	Upregulated	5290.34187899494	0.776900440458274	0.0901924535544744	8.6138075841239	7.06732694915467e-18	3.47694479969877e-16
Eml2	Upregulated	5437.90108974175	1.72723015622637	0.229546138355038	7.52454460181276	5.29043918670347e-14	1.8787748173838e-12
Nfkbia	Upregulated	6198.25752875683	3.88269584878047	0.236382170408851	16.42550215215	1.25639418452728e-60	4.04349528387029e-58
Cd274	Upregulated	6201.12739204382	2.61310908097316	0.183714279515276	14.2237668616057	6.52443027304113e-46	1.22913901046268e-43
Tlr2	Upregulated	5742.00555087378	2.5635794943822	0.172706649802901	14.843548278586	7.65950215970676e-50	1.66653506145282e-47
Antxr1	Upregulated	5241.32099864376	0.962175736067372	0.149474639003439	6.43705007406131	1.21817755289868e-10	2.98231487118523e-09
Snx18	Upregulated	4998.68114774811	0.561948286432478	0.117522668444294	4.78161612454234	1.73891504349131e-06	2.26689954361634e-05
Rusc2	Upregulated	4822.1903585713	0.549972727893015	0.186937759290018	2.94200984317876	0.00326089561729147	0.0178001114826568
Stxbp1	Upregulated	4784.45870433238	0.797803646470277	0.109588868594426	7.27996973326589	3.33895078997688e-13	1.09279897888904e-11
Nadk	Upregulated	5037.65468664824	1.05732670773614	0.102643222815857	10.3009889862187	6.97405769999615e-25	5.44117390654245e-23
Nup160	Upregulated	4966.85922349215	0.58045474866352	0.131602451870868	4.4106681935765	1.03052125074366e-05	0.000113144934481081
Bcl2l1	Upregulated	5124.94929171771	0.572891416752656	0.159763488863199	3.58587197130633	0.000335953759807845	0.00255885963793658
Ehd1	Upregulated	5596.64621989513	2.44920416161711	0.124472918996164	19.6766026005431	3.42186274824638e-86	2.5171874159481e-83
Znfx1	Upregulated	5015.64592018354	1.29341966749933	0.148993194703063	8.68106540085311	3.92078604086273e-18	1.95381621804024e-16
Fyb1	Upregulated	5238.72332084576	1.29439506841306	0.140014135414805	9.24474564356155	2.35800871643784e-20	1.41188056788883e-18
Arap1	Upregulated	5065.78218201133	0.950552225988426	0.116800333980558	8.13826633532274	4.00978012063912e-16	1.7206412028787e-14
Cxcl10	Upregulated	6301.96051252352	8.53264090782971	0.535032228249778	15.9479008128951	2.94635164278248e-57	7.98512985573751e-55
Cd47	Upregulated	4971.84624152818	0.913713968050857	0.156772161651143	5.82829220715918	5.59974653083197e-09	1.11315168210696e-07
Marcks	Upregulated	4697.85577462419	0.933969073167186	0.187685578454491	4.97624314482771	6.48302043347987e-07	9.12110197234946e-06
Akap13	Upregulated	4496.80697872617	0.735502573479965	0.122674919069577	5.99554154230021	2.02808439815528e-09	4.33331227976524e-08
Ccdc88a	Upregulated	4439.75024395502	1.02496174346798	0.142650813994328	7.18510967283179	6.7153259340114e-13	2.11710928629813e-11
Icam1	Upregulated	5106.85586745407	1.72057455188055	0.145412202920342	11.8323945124681	2.65459286135347e-32	3.03764077942136e-30
Rnf114	Upregulated	4665.30777056621	1.08492737751328	0.12158478443205	8.92321668851258	4.52937376219487e-19	2.42950575966619e-17
Hcls1	Upregulated	4648.59019882018	0.505571194358372	0.138856717029252	3.64095598091856	0.000271627579482111	0.00211924386254528
Nfkb1	Upregulated	4797.44253763854	1.46030280076349	0.114046679271975	12.8044306952682	1.54857343456423e-37	2.1359252158168e-35
Phlda3	Upregulated	4738.4479978749	0.942128659818988	0.173050465432844	5.44424227616191	5.20263693888354e-08	9.071143953936e-07
Msrb1	Upregulated	4447.7870725474	0.503211683622139	0.133623444921703	3.76589365673813	0.000165954421404111	0.00136583052842339
Mthfd2	Upregulated	4706.99963792489	0.592746811716724	0.21486532724213	2.75868991672519	0.00580335728624717	0.0285874564279165
Parp12	Upregulated	4556.33247795547	1.3767978888844	0.168735268789869	8.15951459797638	3.3637362516208e-16	1.45963476446736e-14
Tnf	Upregulated	5403.90444286048	4.42864380672903	0.348215252478898	12.718121263219	4.69001327125996e-37	6.35537938723016e-35
Nfkb2	Upregulated	4789.57189343564	2.02205428980024	0.124660927055053	16.2204335999143	3.61632719545004e-59	1.0540570285908e-56
Procr	Upregulated	4742.13521944782	1.92993986713084	0.215837315839801	8.94164134511048	3.83432271111232e-19	2.07833744706186e-17
Tor3a	Upregulated	4920.5438263009	1.85790810112048	0.106557179275644	17.4357853102925	4.41453619158773e-68	1.70489387719118e-65
Kdm7a	Upregulated	4112.58419585041	0.677039642154797	0.167116871006149	4.05129439103659	5.09350734129564e-05	0.000481840180087784
Dst	Upregulated	3980.71427240601	1.16514946076276	0.16453451111019	7.08148979141804	1.42612876591111e-12	4.29451017072023e-11
Mdm4	Upregulated	4230.03304778724	0.722121362194106	0.133999993765287	5.38896564024447	7.08643511968212e-08	1.20166026047036e-06
Kpna3	Upregulated	4282.30792960048	0.568046102172993	0.120394778759248	4.71819549009605	2.37945792156426e-06	3.0154114825533e-05
Oas1a	Upregulated	4559.19734830349	2.46798810195779	0.14029217452404	17.5917731001802	2.84824403260525e-69	1.15788615304437e-66
Tmem38b	Upregulated	3960.86516733329	0.613982368252411	0.157981721797193	3.88641395515745	0.000101735964076375	0.000897041765440552
Lgals9	Upregulated	4631.83250132394	2.43516874666534	0.149942141670923	16.2407227182988	2.59844726833074e-59	7.71938719253333e-57
Znrf1	Upregulated	4331.41703862768	0.994712492293769	0.112444361422127	8.84626387409081	9.04981242223136e-19	4.75515313940919e-17
Gdi1	Upregulated	3989.4659955591	0.694773153956024	0.16697424562823	4.16095998123534	3.16912621166356e-05	0.000313623713758993
Lrrc8d	Upregulated	4632.08001458286	1.69817579453741	0.159783226360069	10.6279979020488	2.20801580306947e-26	1.88449879148161e-24
Ifi204	Upregulated	4944.7155735078	3.43411540199158	0.248495845180975	13.8196089334636	1.94121548667997e-43	3.40771554979911e-41
Gas5	Upregulated	3913.48938104902	0.564120114059484	0.181285908097782	3.11177035202983	0.00185969104942397	0.0111135424880083
Gng12	Upregulated	4195.93795837869	0.731359154049812	0.106731047204513	6.85235620942062	7.26433919766755e-12	2.03296217256464e-10
Il1b	Upregulated	5391.10686706242	7.67955737122569	0.712672376524248	10.7757191441591	4.48265349406191e-27	3.93454722592434e-25
Abcd4	Upregulated	4179.87572936576	1.07729232219133	0.105085434051097	10.2515855971772	1.16417892537055e-24	8.99211801956215e-23
P2rx4	Upregulated	4101.85603400213	0.76762528172569	0.166671723746797	4.60561194466221	4.11254675509966e-06	4.95558676074723e-05
Marcksl1	Upregulated	4398.26616730146	1.4167679758196	0.122136449844503	11.5998784770914	4.12663807518432e-31	4.39643482658258e-29
Lilrb4a	Upregulated	4174.66731891609	1.47120984530612	0.379907257210636	3.87254999051103	0.000107702576075596	0.00094158992372145
Chpt1	Upregulated	4099.29307876364	1.80673738450414	0.150544084054523	12.0013841517	3.49403657274416e-33	4.1519905365963e-31
Psme2	Upregulated	4287.7585449701	1.71690957501492	0.170699438797204	10.0580856452296	8.46278999332238e-24	6.1958852993765e-22
Ppp4r2	Upregulated	4188.01585934612	0.760864364968887	0.100832944270498	7.54579141245512	4.49549077447735e-14	1.60384160471423e-12
Klhdc10	Upregulated	4026.22240010407	0.558336844778972	0.0940688863591532	5.93540400432989	2.93122792500357e-09	6.08623776686225e-08
Tnfaip3	Upregulated	4720.33060329685	3.15396311904712	0.258377311583963	12.2068114251673	2.85874588132214e-34	3.53295250997316e-32
Il1rn	Upregulated	4903.55820406854	2.54831656755609	0.372519952996156	6.84075187667163	7.87786023670883e-12	2.19670008910971e-10
Rai14	Upregulated	3985.35871822515	0.687098696507178	0.153600155641512	4.47329427263602	7.70236614373664e-06	8.69781814243009e-05
Vmp1	Upregulated	4242.1212540407	1.12690889978044	0.143683703478205	7.84298338991085	4.39966206490968e-15	1.72065771085379e-13
Bbln	Upregulated	4636.64505579031	2.36601344245342	0.147585663004439	16.0314585731966	7.70527610879467e-58	2.1255554522975e-55
Gclm	Upregulated	4142.57623013915	1.12035281228453	0.192643480865708	5.8156798623543	6.03879415469634e-09	1.18988892986925e-07
Parp14	Upregulated	4775.51162158552	4.04516982862144	0.211858656180103	19.0937198486835	2.84752010263984e-81	1.75953962182321e-78
Ikbke	Upregulated	4560.30565533328	2.76806600801717	0.185765636903547	14.9008506317797	3.25410101647514e-50	7.39255183860412e-48
Mllt6	Upregulated	3905.46209551563	0.90528581672464	0.118908381227441	7.61330536485116	2.67173544621188e-14	9.78032444859743e-13
Pim1	Upregulated	4233.08257103783	1.38433453865569	0.193163130911155	7.16666028411192	7.68494132525712e-13	2.39832269883984e-11
F7	Upregulated	3706.9911193942	0.617360729287736	0.186027883272799	3.31864620736674	0.000904549547902496	0.00598692434275825
Psrc1	Upregulated	3953.55384555714	0.662215596264297	0.172801075960191	3.83224232016271	0.000126980572522892	0.00109038125866239
Gadd45b	Upregulated	4057.01183654902	0.576660367886478	0.226031181068888	2.5512425549408	0.0107339593534861	0.0474308364109419
Ptprj	Upregulated	3956.77272158623	0.876955050631631	0.231157264743462	3.79375942004191	0.00014838344894125	0.00124084572498734
Marf1	Upregulated	3854.12712836119	1.05263532777866	0.119281222525132	8.82482008060304	1.096359270599e-18	5.72181013926128e-17
Cd82	Upregulated	4109.49221396417	0.892868808409793	0.175775085096021	5.07960959269081	3.78211294484135e-07	5.58566737781159e-06
Sde2	Upregulated	4114.24779167212	0.769895800991625	0.132426828032459	5.81374493696184	6.10904752101622e-09	1.20066877995749e-07
Ier3	Upregulated	3957.68589153855	1.1971019617839	0.235343568029575	5.08661431373156	3.64512048745369e-07	5.40920473488805e-06
Eif2ak2	Upregulated	3727.49337379477	1.24843747924101	0.150331190836136	8.30458052182814	1.00172715200558e-16	4.57830800123733e-15
Ifi207	Upregulated	3977.38319467944	0.914331358354486	0.152885250291745	5.98050731911485	2.22443730543844e-09	4.70727499923465e-08
Micall2	Upregulated	3776.47026782844	0.584282525508015	0.150503970950234	3.88217348564986	0.000103526973928817	0.000909718255547423
Tspo	Upregulated	3946.9489086896	0.819554509934562	0.124463492868856	6.58469797885314	4.55810987724863e-11	1.17160867527016e-09
Pitpnm1	Upregulated	3644.80759804816	0.648920828502116	0.117831987518899	5.50717035472251	3.64647357550486e-08	6.52731446053292e-07
Hcar2	Upregulated	4102.45998255284	1.46682088815122	0.173826712327842	8.43840896780445	3.21686352854581e-17	1.51506426185901e-15
Ccl4	Upregulated	4376.73658719727	3.2205891441595	0.215728090697362	14.9289280489557	2.13673407224035e-50	4.92660715641328e-48
Lrp8	Upregulated	3497.17243941242	0.537512553212131	0.115929273342028	4.63655587339273	3.54262465688996e-06	4.3091705275304e-05
Rela	Upregulated	3767.42422600458	0.548473662119342	0.140017771903209	3.9171717608711	8.95939147832315e-05	0.00080188110983277
Clec4d	Upregulated	4097.7245144015	2.14542490339013	0.18181285661453	11.8001825797102	3.89465511943561e-32	4.35975596268415e-30
Glipr2	Upregulated	3984.3251912117	1.49448150806113	0.166387041552411	8.98195853545708	2.65989077487598e-19	1.47805729101742e-17
Ggta1	Upregulated	3646.35220659652	0.60901707995801	0.155578150028017	3.91454121191398	9.05762669641943e-05	0.000808798943388944
Stat2	Upregulated	4002.00751319152	2.6352720581577	0.177827124487492	14.819291858611	1.0993729625127e-49	2.32645390752003e-47
Maoa	Upregulated	3724.76903492449	0.739925474937642	0.0913987671076196	8.0955739158538	5.69949924104634e-16	2.39255065966532e-14
N4bp1	Upregulated	3681.6394541279	1.0571568128686	0.105020739154583	10.0661718949868	7.79533541020998e-24	5.76183451755616e-22
Gtpbp2	Upregulated	3916.39438725594	1.1430545224814	0.364054996486271	3.13978528934848	0.00169071701548763	0.0102344029997073
Llph	Upregulated	3723.5816376115	0.610724401224602	0.115233222235271	5.29989866965352	1.15866968843601e-07	1.88809381297041e-06
2310022A10Rik	Upregulated	3909.34763077383	0.529043841818106	0.193078352864888	2.74004741581942	0.00614303213784222	0.0299432540812297
Alas1	Upregulated	3856.59970058995	1.42832943144478	0.17573514702244	8.12773913269833	4.37371204485653e-16	1.86129762173399e-14
Gsr	Upregulated	3764.31064924682	1.52698778179562	0.157601092949164	9.68894157534916	3.3599244613059e-22	2.1917439587124e-20
Slc6a12	Upregulated	3808.53103309042	1.30890309257034	0.125577728918797	10.4230511559635	1.94607890692571e-25	1.57398046880567e-23
Gde1	Upregulated	3855.02845520237	0.621460494122763	0.138045131189771	4.50186463489567	6.73598798269805e-06	7.70226072218501e-05
Ctc1	Upregulated	3502.2041331769	0.553732817042531	0.149165630618921	3.71220109314036	0.000205464638672372	0.00164798428775223
Zcchc2	Upregulated	3732.97368933619	0.665709706161093	0.138525506149497	4.8056832612664	1.54223894885548e-06	2.03454374738852e-05
Tbc1d13	Upregulated	3498.14829867803	0.51898604885364	0.127216853753207	4.07953846948959	4.51252021283932e-05	0.000432172425591704
Ciz1	Upregulated	3554.91461727656	0.512780112010823	0.097984624562991	5.23327118206362	1.66536131778858e-07	2.64675942769527e-06
Tyk2	Upregulated	3821.09005065046	1.53497897726528	0.216100797770759	7.10306946156486	1.22016038230258e-12	3.70315080271321e-11
Rnf14	Upregulated	3572.90878667106	0.647999103190228	0.1329100892291	4.87546962723993	1.08549898068818e-06	1.4748274629438e-05
Mreg	Upregulated	3680.5018099916	0.60711516561674	0.202171323288807	3.00297369449109	0.00267355539722197	0.0151619250280048
Pgpep1	Upregulated	3441.33261523182	0.500173761161243	0.15641894329913	3.1976546485468	0.0013855009852489	0.00861643285834337
Cdc42se2	Upregulated	3509.84124483378	0.657245100056953	0.101966825658449	6.44567579516969	1.15086441443773e-10	2.83097985258505e-09
Smurf1	Upregulated	3610.3699783799	0.997046785902757	0.132744720589074	7.51100896124695	5.86733754784138e-14	2.05529774238217e-12
Wdtc1	Upregulated	3565.52219777267	0.571861913659091	0.10774627673098	5.3074865416177	1.11147209376998e-07	1.81501278060874e-06
Paip2b	Upregulated	3449.23365658488	0.807379781392228	0.106177630630832	7.60404782622621	2.87009107705402e-14	1.04568789996063e-12
Atg12	Upregulated	3544.49826906035	0.842104133455271	0.17914094529315	4.70079094467898	2.59155725616252e-06	3.25051536300286e-05
Phf11d	Upregulated	4024.11172537395	2.64254512191869	0.209543654527191	12.6109527290686	1.83758085824635e-36	2.3854579074109e-34
Cgnl1	Upregulated	3212.06427164601	0.556434529875873	0.117343245572012	4.74193914752763	2.11682213642714e-06	2.70925172854404e-05
Tbc1d9b	Upregulated	3392.18590080261	0.787014064195395	0.199802651873907	3.9389570499398	8.18365771129902e-05	0.000740543373128979
Usb1	Upregulated	3419.8336525666	0.861460068952087	0.0945472701757748	9.11142190938488	8.13092262180874e-20	4.73986764761137e-18
Tmem184b	Upregulated	3458.37576410597	0.532259397735643	0.110630946882387	4.81112575400348	1.50082545643477e-06	1.98669679957193e-05
Snx10	Upregulated	3493.67161230673	0.882294620728841	0.15914752553001	5.54387897512407	2.95843354013525e-08	5.37037383407866e-07
Mgat5	Upregulated	3266.15316186683	0.691026560718325	0.117426101971882	5.88477816357895	3.98588245600547e-09	8.01743648181934e-08
Cyria	Upregulated	3327.2904281804	0.872213119722644	0.125202531301164	6.96641761678613	3.25113130234733e-12	9.3352186540263e-11
Eno2	Upregulated	3387.87462782809	0.506810231660521	0.176051413801835	2.87876263368718	0.00399238700992461	0.0210636593337826
Cept1	Upregulated	3410.95833010927	0.746937998963759	0.144356798246626	5.17424886140559	2.28829663838906e-07	3.54559743930133e-06
Slc7a11	Upregulated	4024.92671124321	5.57046813177347	0.428901645975701	12.9877518168561	1.43583114760483e-38	2.11244948268566e-36
Isg15	Upregulated	4111.97755357601	6.0139646327449	0.199321709599824	30.1721505641261	5.49521445317671e-200	1.69780145745348e-196
Tgif1	Upregulated	3468.62588411217	0.82752819459109	0.17852687250975	4.6353144653105	3.56395262694653e-06	4.33170261062706e-05
Sash1	Upregulated	3175.3492090966	0.553063739867144	0.139216700285246	3.97268243489433	7.1067768041574e-05	0.000654687584760891
Zdhhc6	Upregulated	3309.66406218045	0.713096272591104	0.109956885698691	6.48523526343919	8.85934326259653e-11	2.20385080065364e-09
Ptgr1	Upregulated	3194.2845810042	1.20280350930302	0.151859902440007	7.92048124604973	2.36593061580977e-15	9.44415921266907e-14
Dock10	Upregulated	3267.86963836874	1.03717554353229	0.127337272828399	8.14510567483255	3.78950814424343e-16	1.63064963265383e-14
Nedd4l	Upregulated	3164.74137024367	0.52826079157249	0.123070087399941	4.29235732851801	1.76786143514381e-05	0.000185277635346686
Ddit3	Upregulated	3970.12019170958	2.36212008310695	0.254114615214397	9.2954908599571	1.46528509772431e-20	8.98243023398614e-19
Zmat3	Upregulated	3158.89420147041	0.866892645627614	0.185049528616295	4.68465200700478	2.80435980821668e-06	3.47965866002661e-05
Psmd10	Upregulated	3360.06435449331	1.65371455036442	0.144334929254452	11.4574798969766	2.15699941002945e-30	2.1637225250737e-28
Src	Upregulated	3386.89004628205	0.893068108280237	0.149572591205429	5.97080053960998	2.36092239291632e-09	4.97565199533032e-08
Osbpl3	Upregulated	3426.76848769311	1.80579899884413	0.230798663439906	7.82413109300485	5.11175185947832e-15	1.99409956376821e-13
Ikbkg	Upregulated	3106.08184182182	0.59000612364281	0.117227858754268	5.0329855881747	4.82899442421964e-07	6.95231182342451e-06
Casp1	Upregulated	3316.25910271063	0.708159412228629	0.150569654961309	4.70320140144175	2.56113554405371e-06	3.22185845965323e-05
Dglucy	Upregulated	3457.98504450319	0.782294028918405	0.157097857618439	4.97966070815842	6.3695841840075e-07	8.97785916738575e-06
Psmb10	Upregulated	3144.02541976403	0.902537299149228	0.1005360199519	8.97725312361715	2.77610691711431e-19	1.52822467208626e-17
Gab2	Upregulated	3096.70194506377	0.512018207165924	0.137186632607245	3.73227476638918	0.000189758348032168	0.00153797846820616
Ifitm6	Upregulated	3156.48133685011	0.87803007285306	0.1396706806355	6.28643083042222	3.2484765181967e-10	7.58043281768923e-09
Slc16a10	Upregulated	3176.54442038366	1.03645983576198	0.128660964716997	8.05574432029003	7.89966071333979e-16	3.30715335229466e-14
Foxp4	Upregulated	3155.68583981445	0.91378978943059	0.180215577941768	5.0705371858911	3.96694393354554e-07	5.8196913471426e-06
Acot7	Upregulated	3166.03984390723	0.866134101686415	0.119444244495782	7.25136740864059	4.1258480067814e-13	1.33339121357236e-11
Lrrfip2	Upregulated	3013.57047942319	0.561874096551037	0.0914946644611833	6.14105860554757	8.19733309170563e-10	1.8246743746494e-08
Slc25a37	Upregulated	3166.55760020407	1.40433386710081	0.194581128356543	7.21721514805671	5.30629909862375e-13	1.68666066822098e-11
Plekhm3	Upregulated	2985.86942526687	0.566661411784555	0.177785075519766	3.18733960163914	0.00143588074108094	0.00888681317636953
Wdfy3	Upregulated	2956.71903204581	1.13679737278748	0.137439316611056	8.2712676461026	1.32542130893587e-16	5.93481402331631e-15
Trp53inp1	Upregulated	3036.98789360797	0.83224149513026	0.239059008360025	3.48132246025591	0.000498944426854938	0.00361016089276585
Usp25	Upregulated	2985.88813004527	0.553765666686171	0.111328884937356	4.97414185903122	6.55373049629458e-07	9.20382079152352e-06
Fam234a	Upregulated	2983.59531144207	1.00456005162028	0.206026720009195	4.87587266144625	1.08328475898962e-06	1.47311469690772e-05
Usp18	Upregulated	3348.91096459059	3.47819506365496	0.167892039353167	20.7168551710689	2.44118652447919e-95	2.21832055471497e-92
Tbk1	Upregulated	2977.55302875873	0.669901096588939	0.120064168082963	5.57952557607399	2.41175483076661e-08	4.41954787967764e-07
Arel1	Upregulated	2965.50103937717	0.585447991669517	0.109780158008334	5.33291263458621	9.66498187973904e-08	1.60198111671898e-06
Pi4k2b	Upregulated	2870.34729699243	1.02806878051397	0.125036498714734	8.22214946101029	1.99887861860133e-16	8.79734384619754e-15
H2-M2	Upregulated	3737.2800952197	9.1116475169699	1.29490040884506	7.03656239100018	1.97040445393248e-12	5.83118927286379e-11
Nfkbib	Upregulated	3128.86046830981	1.04113126653966	0.129422270084156	8.04445220952058	8.66320595853555e-16	3.58791436052164e-14
Lpgat1	Upregulated	2848.92051470991	0.560711642565271	0.135026494645077	4.15260459837255	3.287124243786e-05	0.000323436275910867
Nfkbiz	Upregulated	3498.79029815508	3.79139482128882	0.150979696876359	25.1119514724796	3.68238183452452e-139	9.48090576328913e-136
Gk	Upregulated	2807.35409881043	0.582584695800076	0.113629972576166	5.12703367423212	2.94342886027159e-07	4.42316041181668e-06
Dgat2	Upregulated	3328.74803239383	2.80226700871527	0.158863917381478	17.6394177790935	1.22718846941719e-69	5.26600207654356e-67
Mrps10	Upregulated	2806.35682364401	0.50605778612934	0.116491866433573	4.34414694881644	1.39817903732689e-05	0.000149578045489099
Plagl2	Upregulated	2931.82416091782	0.840608420042576	0.18144925505249	4.63274660344792	3.60846107105014e-06	4.38235114980995e-05
Ppp1r15a	Upregulated	2946.26195585064	0.61905237123443	0.192954311581922	3.20828472895565	0.00133529230812589	0.00834449659220416
Cyb5r1	Upregulated	3023.54391272562	0.623675625235124	0.200479383533925	3.11092150345517	0.00186504509779727	0.0111326184972072
Ncf4	Upregulated	3063.35422517883	0.72403981535302	0.144849146567059	4.99857840044519	5.77545240479171e-07	8.2078370514464e-06
Ubap1	Upregulated	2923.60767128264	0.703139223487017	0.122206898687966	5.75367864691795	8.73220769391799e-09	1.6904153440557e-07
Ube2l6	Upregulated	2937.5806805639	1.76605951418997	0.181516839215665	9.72945277044884	2.25804413768657e-22	1.48435173782903e-20
Ets2	Upregulated	3227.1796483956	2.72454103876172	0.154937907496704	17.5847285069323	3.22522504134206e-69	1.27751990868339e-66
Rpe	Upregulated	2825.54619381339	0.503390320135564	0.103030354672556	4.88584477589547	1.0298631410059e-06	1.40666010630054e-05
Erap1	Upregulated	2713.48572388287	0.508292146998462	0.114876648953452	4.42467770107414	9.65863719198872e-06	0.000107034883315525
Syne1	Upregulated	2617.12699242898	0.50184158719632	0.166254533793685	3.0185136955067	0.00254017920042081	0.0144853039084905
Bdp1	Upregulated	2794.82147603939	0.710934303423548	0.209836854542698	3.3880335509837	0.000703956526743351	0.00485912440801219
Rnf19b	Upregulated	2931.06954943993	0.891904425414029	0.179855556083354	4.95900401876201	7.08555016707688e-07	9.84330746232047e-06
Dpy19l1	Upregulated	2791.96839290067	0.827675266790386	0.146268532208238	5.65860102849772	1.52611869158989e-08	2.86457855986399e-07
Gbp2	Upregulated	3591.04606145548	7.93545221274428	0.67297641138141	11.7915755716538	4.31394107845917e-32	4.79437135108181e-30
Ppic	Upregulated	2784.63037234114	0.576957711230691	0.0848674235393425	6.79834130893849	1.05830497614463e-11	2.87323291238704e-10
Camta2	Upregulated	2861.77960888475	0.752125892552257	0.159844364118082	4.70536385003	2.53413581053494e-06	3.19309380107208e-05
Pola2	Upregulated	2733.17028365182	0.524561475330958	0.15774928549792	3.32528590335754	0.000883279086922024	0.00587129747623555
Tmem120a	Upregulated	2760.39643710595	0.500843292699106	0.0990566687073883	5.05612897379568	4.27852039996794e-07	6.22946118178179e-06
Abca3	Upregulated	2758.209104932	0.673498463297784	0.156508120818496	4.30328125962771	1.68286991100844e-05	0.000177453750070024
Ssh3	Upregulated	2657.98448255423	0.535104561477871	0.140569718554646	3.80668444797271	0.000140842261202866	0.0011850388077679
Ascc3	Upregulated	2752.65320354482	0.501048466592436	0.137651384035837	3.6399813202168	0.000272657820267046	0.00212620797954837
Pkn3	Upregulated	2891.5215367623	1.81099394921995	0.149607284043983	12.1049851335282	9.93873839228827e-34	1.19948148971929e-31
Oas1g	Upregulated	3096.9256390843	2.67794048091204	0.197918329204262	13.5305329813505	1.03272162178916e-41	1.73407430580423e-39
Glipr1	Upregulated	2628.89843215553	0.77234174280245	0.170654162631056	4.5257714836538	6.01755762269518e-06	6.98941580115753e-05
Acp2	Upregulated	2770.60841347605	0.725598496787736	0.186362627489149	3.89347642584607	9.88178094210329e-05	0.000873805105859253
H2-Q4	Upregulated	2671.4336642347	1.64555610372602	0.212761745447792	7.73426679811579	1.04000727384584e-14	3.93775303097317e-13
Zc3h12c	Upregulated	3121.50805520131	2.66000257371507	0.136672757561744	19.4625660678089	2.28074417254901e-84	1.60149708988805e-81
Jund	Upregulated	2837.56315324787	0.58355581872608	0.190744712727161	3.05935514742573	0.00221814025246748	0.0129012916491407
St3gal5	Upregulated	2725.33501825355	0.649237051439688	0.171188374358489	3.79253003524706	0.000149120207665781	0.0012445213225397
Tmem199	Upregulated	2634.07191382331	0.522259522733437	0.128275403374103	4.07139255848072	4.67329166038542e-05	0.000446462644215424
Slc31a2	Upregulated	3041.17900569122	2.05495509052392	0.163014010074595	12.6060029416096	1.95667582718468e-36	2.51889401486241e-34
Gpd2	Upregulated	2721.32714835758	1.08334232690232	0.15517847878747	6.98126657360807	2.92530638435176e-12	8.44675383653569e-11
Tmem176a	Upregulated	2666.20009698243	0.537375069843052	0.163722479991015	3.28223143133761	0.00102989040122855	0.00667355155963871
Mrpl38	Upregulated	2690.47753632709	0.586678178568074	0.170187521785102	3.44724555839575	0.000566333580018687	0.00403352749844568
Parp9	Upregulated	2770.14140828176	1.42279155268809	0.125017356173612	11.3807522110151	5.21479815563156e-30	5.13109566294245e-28
Rhbdf2	Upregulated	2819.48092757592	1.25970342098646	0.123382348628283	10.2097539477191	1.79318982144914e-24	1.3713463545419e-22
Parp3	Upregulated	2637.32500050682	0.722319428628785	0.169566115271323	4.25980997130825	2.04600777327196e-05	0.000211699451316177
Slc19a2	Upregulated	2641.55735561233	0.83789057376726	0.165737019421211	5.0555426705111	4.2916865434513e-07	6.24274705491862e-06
Aqp3	Upregulated	2681.70388229684	0.962814111733294	0.179290913259824	5.37012218984019	7.86833111805608e-08	1.32841507225935e-06
Mfhas1	Upregulated	2689.06440671742	0.506746673903826	0.127611368088902	3.97101513362663	7.15670324570595e-05	0.000658467848360128
Lacc1	Upregulated	2786.08825648467	1.12393899074433	0.179910479223514	6.24721247809022	4.1784247885303e-10	9.63407554227106e-09
Daam1	Upregulated	2707.89839864562	1.22541171328425	0.123537916788131	9.91931663689816	3.4309709277968e-23	2.34520526073474e-21
Gtse1	Upregulated	2634.82499654802	0.613925510644754	0.147755220556511	4.15501738843773	3.25262805141747e-05	0.000320450243228936
Plekhn1	Upregulated	2594.58365153674	0.606874310744666	0.163236475499462	3.71776166379349	0.000200995758593625	0.00161891119365379
Eif2d	Upregulated	2528.79100516215	0.859707320008491	0.130517274878206	6.58692361459995	4.49033144103929e-11	1.15611066835292e-09
Mlkl	Upregulated	2640.60242578341	0.579066443999933	0.166440616531128	3.47911739375006	0.000503068158437019	0.00363489097826711
Nlrc5	Upregulated	2389.20539922418	0.897948957985354	0.20706559885536	4.33654340918595	1.44740852695701e-05	0.000154310330741421
Mrpl52	Upregulated	2556.17690262056	0.679260351827175	0.133837224638561	5.07527224702678	3.86941579743311e-07	5.69472200172694e-06
Daxx	Upregulated	2580.1604166763	0.6960315941349	0.0986678915836645	7.05428668803272	1.73488364604218e-12	5.16386947284384e-11
Mrpl39	Upregulated	2596.00962093248	0.550672235565117	0.117021122012941	4.70575077466971	2.52933368234317e-06	3.1910943709618e-05
Slc2a6	Upregulated	2710.45177186407	1.06359147560522	0.188286002648303	5.64880798702752	1.61564189697377e-08	3.0252649726607e-07
Slc20a2	Upregulated	2511.33839549228	0.84347888688495	0.142943665741427	5.90077834166314	3.61790698594771e-09	7.34420855701975e-08
Cyb5a	Upregulated	2750.24467949928	1.29010961841078	0.149869919341076	8.60819585466464	7.42193742989582e-18	3.61684824659403e-16
Gm13571	Upregulated	3090.48617608162	4.80998228266247	0.217795158756134	22.0848907300471	4.41613931338023e-108	5.24773231639214e-105
Foxn3	Upregulated	2462.76535780816	0.694153376178896	0.145835161058254	4.75984921017515	1.93737647248307e-06	2.49197266835291e-05
Me1	Upregulated	2470.20250260347	0.64726413916539	0.135809970256773	4.76595450202679	1.87961674647894e-06	2.42778591133835e-05
Naip2	Upregulated	2478.87602787159	0.595900104253283	0.164954369557473	3.61251481759421	0.00030324177262137	0.00233873135469542
Pid1	Upregulated	2470.938711427	0.875329420892285	0.208575288336912	4.19670723157943	2.70823656190091e-05	0.00027237525005368
Agrn	Upregulated	2762.53888170203	3.63625830673867	0.19948220196144	18.2284849023351	3.06700623881823e-74	1.43573067809891e-71
Smpdl3b	Upregulated	2561.65095736226	1.57714307251219	0.128048399475039	12.3167730247158	7.35800959150313e-35	9.24118147719841e-33
Lrrc25	Upregulated	2757.34856305933	2.1387487717956	0.150903011338412	14.1730025983331	1.34619193670692e-45	2.47571107598196e-43
Siva1	Upregulated	2475.91856636807	0.594195699794213	0.176716796207742	3.36241779245306	0.0007726312764261	0.00524722350387094
Map4k2	Upregulated	2276.23604635791	0.516615266099249	0.126927513150512	4.07015983592651	4.69808935913193e-05	0.000448277235453181
Camkk2	Upregulated	2204.78813774544	0.76270960774404	0.093838375215877	8.12790722334452	4.36765293124385e-16	1.86129762173399e-14
Parp10	Upregulated	2599.62303617033	1.46726621674418	0.114001253915951	12.8706147199568	6.58757658551391e-38	9.42267436046471e-36
Rbfox2	Upregulated	2471.43847060357	1.12088782739737	0.121105443700048	9.25547021794963	2.13289511959143e-20	1.29720329950584e-18
Dcp2	Upregulated	2394.24477290057	0.584519539072992	0.134031074219274	4.36107479163171	1.29425113247254e-05	0.000139620052335446
Blvrb	Upregulated	2446.48024577828	1.55188072729003	0.213829333124335	7.25756707283775	3.94114573428088e-13	1.27636937742497e-11
Irgm1	Upregulated	2656.83394516767	2.40802363921425	0.17007521068565	14.1585809566628	1.65298368749757e-45	2.9692200005189e-43
Ginm1	Upregulated	2372.36606659147	0.91922050463668	0.17577824726135	5.22943264572417	1.70031032962519e-07	2.69952661583246e-06
Focad	Upregulated	2483.55786367707	1.17445158212437	0.158040710803537	7.43132308221738	1.07516737981144e-13	3.66648690581174e-12
Tmem134	Upregulated	2324.81626373277	0.621800517002336	0.163164530259458	3.81088044082603	0.000138472730386367	0.00116828330912539
Prpf40b	Upregulated	2168.72622004401	0.666877449227483	0.147175954018626	4.53115764510747	5.86613419038424e-06	6.8444139707746e-05
Malt1	Upregulated	2405.8475329097	1.10926807282928	0.347248229998047	3.19445277758657	0.00140096202829332	0.00869159092894587
Dtx3l	Upregulated	2564.69426105695	1.77344275304819	0.133799307471388	13.2544987456488	4.24946693343913e-40	6.63088537250178e-38
Gbp3	Upregulated	2867.19234605317	5.18686422550625	0.280913679175684	18.4642636155229	4.00446968130431e-76	2.0620349212263e-73
C9orf72	Upregulated	2258.95692935394	0.508821543196818	0.181444487763174	2.80428217726264	0.00504287492187424	0.025566895895344
Trafd1	Upregulated	2522.13303326067	1.8725586249563	0.158613564439845	11.8057912106658	3.64347514071722e-32	4.13855911572056e-30
Stk17b	Upregulated	2277.92221577989	0.571556540268168	0.138647758170559	4.12236409596367	3.75003856988171e-05	0.00036526226877385
Tent5c	Upregulated	2621.57097055948	1.08838627733798	0.209768769460611	5.18850484815545	2.11989243825009e-07	3.30788872586741e-06
Selenoh	Upregulated	2077.09696946556	0.719496733933003	0.182502557803804	3.9423926031025	8.06727777367923e-05	0.000731357435726506
Zdhhc12	Upregulated	2431.1063172888	1.25944344447448	0.114675406712286	10.9826812965604	4.62974624740061e-28	4.18247485554647e-26
Pgap2	Upregulated	2231.54118108668	0.554382920320161	0.130268055049923	4.25570889277269	2.08387698481876e-05	0.000214898075176771
Sqor	Upregulated	2288.14039817264	0.648611708057815	0.154970361964494	4.18539196679699	2.84674438229861e-05	0.000284269600631861
Afp	Upregulated	2264.85051700937	0.558228848827961	0.149012707160301	3.74618285558321	0.000179545739058495	0.00146519945957508
Ass1	Upregulated	2550.22044178947	1.54648549040998	0.151148101370505	10.2315905816052	1.43148667359719e-24	1.10017940963828e-22
Rab12	Upregulated	2180.26164622397	0.545337074811062	0.178171831520679	3.0607367626895	0.0022079311750877	0.0128521097904365
Irak2	Upregulated	2331.92655146226	0.878415930841417	0.150003897133235	5.85595406272145	4.742793128022e-09	9.49050106757563e-08
Cd52	Upregulated	2563.42793298904	2.63093624390332	0.195383620423316	13.4654902913722	2.49655517168732e-41	4.1469660529275e-39
Mtmr14	Upregulated	2349.62730199715	1.16423571875196	0.156493143272298	7.43953181850395	1.01042761804694e-13	3.46868574301981e-12
Foxp1	Upregulated	2253.32675262215	0.605778011120897	0.103938179429259	5.82825304856522	5.60106037616648e-09	1.11315168210696e-07
Mtrr	Upregulated	2166.73557711186	0.500580479562687	0.112523705462955	4.44866686093527	8.6404910387809e-06	9.6235259961851e-05
Slc8b1	Upregulated	2286.97689836202	1.23135698019764	0.170106915652672	7.2387238077484	4.52926312374328e-13	1.45766784865805e-11
Ube2f	Upregulated	2217.98123666819	0.512222437246447	0.10207870012412	5.01791692707319	5.22347533699202e-07	7.450807664437e-06
Cd302	Upregulated	2468.11348070277	2.47963912419628	0.16907516087928	14.66589835728	1.0659691979282e-48	2.19561228927932e-46
Oit3	Upregulated	2181.73290472067	0.510419067687476	0.157725495862327	3.2361227644071	0.00121165261528853	0.00765859639974519
Fbxl5	Upregulated	2124.12766619052	0.547543834465473	0.160450470022799	3.41254116854672	0.000643602048284399	0.0045069648422019
Tmbim4	Upregulated	2244.94847646411	1.02359991964103	0.119979057550627	8.53148824918139	1.44476891629324e-17	6.95289414918938e-16
Ermp1	Upregulated	2167.40694086958	0.643316545172587	0.117786066646571	5.46173722824892	4.71497638019118e-08	8.23947456122096e-07
Ddhd1	Upregulated	2105.70770446492	0.76815678472745	0.180447828066977	4.25694669177361	2.07237744670468e-05	0.000213997906395012
Chaf1b	Upregulated	2066.38858380473	0.512777968801885	0.128250274378727	3.9982602086888	6.38097808721371e-05	0.00059238791761585
Prkaa2	Upregulated	2121.52673792773	0.654539559600319	0.199186943698437	3.28605654289908	0.00101600612960964	0.00659464818916372
Nfat5	Upregulated	2027.83818276675	0.753759216409924	0.174618352033556	4.31660938058261	1.58444184123467e-05	0.000167992158980049
Rad9a	Upregulated	2131.17095906895	0.721393510538094	0.135582495008663	5.32069800376517	1.03369874220853e-07	1.70786932295587e-06
Cxcl2	Upregulated	2745.48990796779	11.3183657726141	0.969772949241469	11.6711502228094	1.78986744956241e-31	1.92013002505834e-29
Crybg3	Upregulated	2050.17510196975	0.724785680208676	0.131479111873911	5.51255381846317	3.53663995038646e-08	6.3601878874936e-07
Arrdc4	Upregulated	1953.485815818	0.538126465903965	0.195882775593298	2.74718624072007	0.00601089909440376	0.0294875735822005
Ercc5	Upregulated	2235.39916106187	0.954079891019895	0.211032061378644	4.52101867738493	6.15427573505901e-06	7.13104773250357e-05
Gng2	Upregulated	2160.56520555544	0.576226133824762	0.167818801600005	3.4336208358715	0.000595576673488806	0.00421846329759518
Abca7	Upregulated	2043.76110548576	0.82445959690338	0.137838674944926	5.98133722072411	2.21313155194934e-09	4.68977451502242e-08
Slc7a2	Upregulated	2224.88308248968	1.56176104439521	0.445488559582166	3.50572649017074	0.000455362889945604	0.00333228134717181
Nxt2	Upregulated	1971.67274729292	0.518305434468488	0.139043793992802	3.72764162703529	0.000193279950334048	0.00156160495437258
Rhbdd1	Upregulated	2196.37363377517	0.63382436329136	0.201977119018621	3.13809983215438	0.0017004694956977	0.0102894057068304
Gdpd1	Upregulated	2082.33082578407	0.681697832335856	0.137773978393947	4.94794329293902	7.50017507035396e-07	1.03819627676369e-05
Prrg4	Upregulated	2008.89654667989	0.539554445509651	0.126469779703677	4.26627172731578	1.98766669439934e-05	0.000206215413667434
Oas2	Upregulated	2298.79842957811	3.58065892337514	0.190298981772415	18.8159646994716	5.58819674660522e-79	3.3202485900599e-76
Atxn7l1	Upregulated	2121.09005846107	0.718068098883517	0.156345553974064	4.59282711040594	4.37281321830455e-06	5.20826666124662e-05
1810037I17Rik	Upregulated	2030.05190404594	0.557717979475157	0.116445066983299	4.78953719486588	1.67166411547033e-06	2.186610267213e-05
Sp140	Upregulated	2109.71182328709	0.91922202740436	0.167667201171556	5.48242006177354	4.19546592697359e-08	7.39857963925663e-07
Sgms2	Upregulated	1983.56516272497	1.29354501109255	0.144093784401974	8.97710485196218	2.77984938410305e-19	1.52822467208626e-17
Mocs2	Upregulated	2120.58937072292	0.567717963406532	0.121993968637967	4.65365599418534	3.26100684999666e-06	3.99809792212289e-05
Klc2	Upregulated	1951.25679429554	0.565414764306157	0.156573488419455	3.61117817590823	0.000304809155902043	0.0023471929294903
Gabpb1	Upregulated	1938.65937611749	0.514902817234862	0.155718385965569	3.30662827027191	0.000944261074943677	0.00621244315830916
Vti1a	Upregulated	2047.48767510233	0.593817743216491	0.13235203185881	4.48665377385337	7.23505036054559e-06	8.20007762066825e-05
Rhou	Upregulated	2168.10406880213	1.58895420050131	0.154615269984779	10.2768258313538	8.96309637493813e-25	6.95788506532886e-23
Cenpw	Upregulated	2047.24541140022	0.683107513667083	0.151050045712423	4.52239196913334	6.11446956956789e-06	7.09131575906042e-05
Def6	Upregulated	2032.47016829883	0.528791282387383	0.118376085657414	4.4670448380742	7.93075122520179e-06	8.92960968855082e-05
Cdk6	Upregulated	1882.76804907608	0.586735618628436	0.136757056754544	4.29034985508301	1.78391861585117e-05	0.000186707146190169
Slc6a13	Upregulated	1962.12537067932	0.72485400119833	0.135369815166514	5.35462060213877	8.57361206204193e-08	1.43183955820999e-06
Jade1	Upregulated	1883.22731840321	0.523114476839746	0.107050262430087	4.88662488969969	1.02579266927286e-06	1.4023402791971e-05
Jak2	Upregulated	2091.21947728565	1.42321936816352	0.169895753053815	8.37701556737979	5.42866691354484e-17	2.53359657040606e-15
Arhgap35	Upregulated	2016.65426796821	0.691384680567358	0.143453032862569	4.8195891489427	1.43854160923388e-06	1.91244326845481e-05
Prkar2b	Upregulated	1898.18971824714	0.941207353906621	0.240314637043566	3.916562742435	8.98204472225076e-05	0.000803443120262477
Fam219a	Upregulated	1958.17155030221	0.639063332041735	0.128445240549109	4.97537572672768	6.5121202273824e-07	9.15370639423143e-06
Nupr1	Upregulated	2373.1584559605	2.11935457120346	0.213330820312572	9.93459157986725	2.94379819781822e-23	2.03016939999535e-21
Ifnar2	Upregulated	2005.10823170222	1.05357961079425	0.150451029154482	7.00280760268141	2.50883257683738e-12	7.29876565856571e-11
Ifit1	Upregulated	2505.70941178002	7.00662332944083	0.591877692866465	11.837958101627	2.48427690075671e-32	2.86396340021565e-30
Itpr1	Upregulated	1809.51701544117	0.534123651318542	0.133190842503796	4.0102130242424	6.06639915325206e-05	0.00056488085665725
Zswim4	Upregulated	2014.68104214355	0.863844036683856	0.156944528302759	5.50413605383826	3.70982979508931e-08	6.62537002017799e-07
Fabp4	Upregulated	1816.99533044663	0.926359351867471	0.19073721315819	4.85673108319551	1.19339491919864e-06	1.60728550233484e-05
Slc4a7	Upregulated	1869.01516641647	1.25603062771775	0.170531881139835	7.365371327182	1.76654446845664e-13	5.91964836197791e-12
Ppfibp2	Upregulated	2256.83920381747	3.34708873230218	0.153899563763059	21.7485264445278	7.13343609751843e-105	7.87123720246176e-102
Dhx58	Upregulated	2009.15880312333	2.47136675593924	0.19317721716826	12.7932620221289	1.78808025719504e-37	2.44444812505743e-35
Idua	Upregulated	1872.51023184071	0.62098887659395	0.166415531095511	3.7315560182754	0.000190300680338371	0.00154114163398183
Snx7	Upregulated	1882.21527774906	1.06554038350037	0.145017969771176	7.34764377946879	2.0173125181046e-13	6.70181586659782e-12
Lmo4	Upregulated	1988.98426983362	1.24301323308459	0.157522945905986	7.89099788564425	2.99779733753221e-15	1.18439829335544e-13
Hivep3	Upregulated	1962.1181754455	1.22594435462022	0.135136676381064	9.07188475734929	1.16975784277098e-19	6.7426937145993e-18
Plekha1	Upregulated	1864.87142796714	0.88348667886501	0.164978704565835	5.35515587414771	8.54826924174718e-08	1.42915219963756e-06
Dvl1	Upregulated	1794.77678213427	0.535730321431124	0.143164510261408	3.74206093711995	0.000182517240783794	0.00148550536850853
Riox2	Upregulated	1986.69901248455	1.4715197204119	0.103892647212045	14.1638485484784	1.53360028525816e-45	2.78718320078448e-43
Chd7	Upregulated	1762.04064233389	0.528061561185421	0.138170611906203	3.82180808132987	0.000132476775466712	0.00112889077029436
Snhg6	Upregulated	1773.9547453903	1.09849365536535	0.161861463468271	6.78662871215592	1.14784101977637e-11	3.10540246471197e-10
Wdr59	Upregulated	1856.84673093781	1.0098462091212	0.140129416757654	7.2065254568759	5.73975970761019e-13	1.81696327793365e-11
Tank	Upregulated	1831.25604737691	0.642923498130501	0.135718704136346	4.73717681156612	2.16716077090417e-06	2.76909012315365e-05
Polk	Upregulated	1762.28950702669	0.630728617192765	0.152561166974377	4.1342671251243	3.56089112411006e-05	0.000347935775365289
Rab11fip1	Upregulated	2118.91173336529	2.7628833001247	0.143533143190123	19.2490963321621	1.43646677890151e-82	9.64806034803068e-80
Vps13a	Upregulated	1586.02275973669	0.510694972601507	0.128362718592674	3.97853035679358	6.93425589032292e-05	0.000640289210960601
Milr1	Upregulated	1911.18715585343	1.03149121921089	0.146608456779887	7.03568703925132	1.98281536901295e-12	5.85669824483978e-11
Hspa4l	Upregulated	1765.61908173108	0.78974535638808	0.122536299617802	6.44499106673973	1.15607225806657e-10	2.83926935494633e-09
Plscr1	Upregulated	1767.45317241641	0.959869035093113	0.139792697864311	6.86637463728474	6.58539934686215e-12	1.85302821694584e-10
Abracl	Upregulated	1776.31133819043	0.89131328573549	0.115784973961874	7.69800480353338	1.38207177390254e-14	5.18209824350642e-13
Ampd3	Upregulated	1781.78040081792	1.30943569089918	0.264445596258319	4.95162600333146	7.35959425135391e-07	1.01965033179296e-05
Spryd7	Upregulated	1830.93188528757	1.30643611285658	0.111493030757289	11.7176482151659	1.03505598255151e-31	1.13401027081247e-29
Ern1	Upregulated	1766.05447093641	0.639391228015145	0.181425932955202	3.52425487139715	0.000424675547280248	0.00312995603739755
Itpr2	Upregulated	1739.60374853009	0.82250614868426	0.125317882603496	6.563358170411	5.26092740182567e-11	1.33889302312031e-09
Etnk1	Upregulated	1700.2000527916	0.585474293418678	0.136075372287034	4.30257351920887	1.68825624242794e-05	0.000177779021356693
Zbtb21	Upregulated	1753.35859377587	0.659401122632214	0.125450098111202	5.25628223939454	1.46996643892325e-07	2.35316492730429e-06
Heatr6	Upregulated	1683.6871191399	0.610651471296884	0.156593878039885	3.89958712907888	9.63568583031927e-05	0.000854980325713797
Tent5a	Upregulated	1758.11242930234	1.04581018475699	0.177538917801133	5.89059682074008	3.84803337388892e-09	7.78068318846022e-08
Ralgds	Upregulated	1786.32793576706	0.988274194452147	0.191046195876047	5.17295929353837	2.3041522531956e-07	3.56658757588834e-06
Zfp36	Upregulated	1790.08374409871	0.528373528421223	0.147886347392633	3.57283507055868	0.000353137190939259	0.00267022189213396
Tbc1d2b	Upregulated	1687.60595817074	0.868072096566766	0.180853828861814	4.79985467838802	1.58780803032908e-06	2.08752837893819e-05
Cep83	Upregulated	1630.77114646515	0.514933825499124	0.116634281871205	4.41494402192785	1.01036131688806e-05	0.000111218714644609
Dcxr	Upregulated	1858.67686027906	1.43332169121636	0.22970812590727	6.23975179613353	4.38265745986238e-10	1.00602984643807e-08
Ptges2	Upregulated	1725.48272586781	0.561595641302953	0.100675868232218	5.57825476118647	2.42943673929764e-08	4.44141286966508e-07
Sowahc	Upregulated	1824.09218823958	1.20920273942262	0.162473787304845	7.44244816029202	9.8836249695937e-14	3.40049529020676e-12
Nectin2	Upregulated	1705.52702080796	0.571394659521927	0.14077580924492	4.05889806342952	4.9304829303367e-05	0.000467563537801359
Car13	Upregulated	1789.24139440083	1.10157761114604	0.0973152519569211	11.3196810262967	1.04852732537951e-29	1.01235313265391e-27
Pim2	Upregulated	2002.6994606171	3.79922491385347	0.207986225327177	18.2667140954985	1.52352737151302e-74	7.3548283859791e-72
Ift57	Upregulated	1759.77671815781	0.77513863619654	0.150878026286218	5.13751839996957	2.78390217575896e-07	4.20799616547205e-06
Traf4	Upregulated	1746.00962513909	1.11010372423498	0.183652639369187	6.04458355756816	1.49796406297798e-09	3.25464822009619e-08
Cldnd1	Upregulated	1688.64922783614	0.532986181981981	0.156726564397124	3.40073926862498	0.000672038937323791	0.00467547614245979
Nlgn2	Upregulated	1634.8044553439	0.738843620098728	0.152250599727233	4.85281254341469	1.21722736793631e-06	1.63652988510706e-05
Rnf169	Upregulated	1639.91992592742	0.723690649634557	0.161439216582136	4.48274381501575	7.36893741774939e-06	8.33348061708584e-05
Tmem192	Upregulated	1632.63057074125	1.00778825945011	0.10062232668492	10.0155531347015	1.30231357514522e-23	9.40100005086139e-22
Casp4	Upregulated	1896.13926754047	2.92023466199052	0.191610453336078	15.2404767649525	1.9047537345702e-52	4.59759932681881e-50
Slfn9	Upregulated	1644.39808443587	1.02141143087378	0.258690641539199	3.94838956986005	7.86786950437183e-05	0.000715488924149692
Fam241a	Upregulated	1620.82240998726	0.901640072986053	0.137053488017175	6.57874590446809	4.74432732675454e-11	1.21341669774345e-09
Rffl	Upregulated	1627.94363855665	0.530048270626595	0.143525238930559	3.69306663118008	0.000221565939159713	0.00176067419142965
Gstm4	Upregulated	1606.7158472267	0.837225735180951	0.190128495018556	4.40347321478161	1.06531442222925e-05	0.000116716150316293
Aen	Upregulated	1671.42531947181	0.751983627615233	0.143329763112568	5.24652808520057	1.54992230691053e-07	2.47347105342498e-06
Trim56	Upregulated	1640.93070392146	0.81670244343645	0.179909875732976	4.53950868516305	5.63854579851787e-06	6.6088205990519e-05
Pml	Upregulated	1597.57124753383	0.879781749789099	0.17698649474329	4.97089764428171	6.66436275269713e-07	9.32527860540447e-06
Mtf2	Upregulated	1522.4889897379	0.583815240825478	0.201517475358532	2.89709485386702	0.00376635860691158	0.0200597991835658
Srfbp1	Upregulated	1639.0494313823	0.743834481966122	0.0966865300740082	7.69325863071886	1.43434160718064e-14	5.33920702354857e-13
Ppfia3	Upregulated	1923.78718944713	3.53738062448845	0.268121490145642	13.1932006739443	9.60202391421982e-40	1.48332065426868e-37
Psme2b	Upregulated	1644.37209054222	1.05056696254867	0.228867432863438	4.59028595464489	4.42639172079001e-06	5.26801997710047e-05
Sgpp1	Upregulated	1585.60183909202	0.83195341684929	0.165151253137065	5.03752409410313	4.71592212734133e-07	6.81492656905228e-06
Peli1	Upregulated	1617.40152563727	1.00468308536515	0.17065370394827	5.88726211105093	3.92645741978456e-09	7.90820263635356e-08
Tap2	Upregulated	1559.45121833254	0.813871849066163	0.101062782379257	8.05313123096053	8.07022930957497e-16	3.36942979390038e-14
Fosl2	Upregulated	1613.35021110126	0.999376391393662	0.2344842111298	4.26201997387556	2.02587330715239e-05	0.000209756641078352
Tdrd7	Upregulated	1580.20648036437	0.861704774245482	0.151505937314947	5.68759739398326	1.28839126826253e-08	2.44509438723828e-07
Hmcn2	Upregulated	1576.84963674298	2.35603751569436	0.21434795055901	10.9916493698676	4.19194622609353e-28	3.83178611246703e-26
Cmpk2	Upregulated	1921.83954770348	5.80956913300407	0.436459154330507	13.310682283467	2.00641068656103e-40	3.16275839653009e-38
Pik3c2a	Upregulated	1448.18491999161	0.587509578039777	0.149443537464865	3.93131471595354	8.44825928686448e-05	0.000760097317783824
Slc43a3	Upregulated	1692.11345476543	2.08928052522118	0.155811825774562	13.4089984173863	5.35572332191177e-41	8.80161849754181e-39
Lpp	Upregulated	1422.21526017113	0.584600820973051	0.148479353844621	3.93725326677281	8.24196055790055e-05	0.000743267990066828
Birc3	Upregulated	1596.32057932781	1.45649041318388	0.21162525843373	6.88240347094474	5.88510435118986e-12	1.66813012875561e-10
Stard5	Upregulated	1614.24159252	0.778832565443381	0.147839550950905	5.26809341907442	1.37847955888783e-07	2.22515697238236e-06
Orc5	Upregulated	1563.56331978048	0.636780920386577	0.111981153210031	5.68650082744045	1.29668758078278e-08	2.4578196009733e-07
Lgals3bp	Upregulated	1613.04853671156	3.7832037356338	0.327626710408143	11.5472994583404	7.61765511782533e-31	8.06010522329902e-29
Ano8	Upregulated	1472.67299628195	0.658349800994417	0.113263583264444	5.81254611605677	6.15297255845673e-09	1.2077651852991e-07
Apobec3	Upregulated	1419.68430486587	0.895925896707121	0.105543652419207	8.48867626021328	2.090040570052e-17	9.96510701424795e-16
Btg3	Upregulated	1470.27909098275	0.621443746155934	0.134405578555992	4.62364548281788	3.7705407281441e-06	4.56841671908785e-05
Zc3h12a	Upregulated	1750.20965350922	3.18215234943542	0.176464020788211	18.0328677495941	1.07565280597651e-72	4.88726016080151e-70
Suco	Upregulated	1433.97200149259	0.550414546268632	0.166502919560768	3.30573510494962	0.000947275960878156	0.006221869913149
Ankrd50	Upregulated	1483.27955638331	0.571669114975495	0.215360982631615	2.65446929146568	0.00794332692354194	0.0370774807534665
Tet2	Upregulated	1445.52356750302	0.861509771997496	0.187553869914255	4.59339907191121	4.36083976521256e-06	5.19801332507744e-05
Chpf	Upregulated	1496.07660055391	0.66026193270861	0.120104016610516	5.4974175830419	3.85393335164039e-08	6.84316809380928e-07
Stap1	Upregulated	1608.9675516656	2.18985305081238	0.172408086309302	12.7015681090721	5.79566469586042e-37	7.78534158449145e-35
Zfas1	Upregulated	1378.28017880826	0.864758413575431	0.183249223644808	4.71902907076753	2.36972957354661e-06	3.00554864139146e-05
Tarm1	Upregulated	1839.19485652365	4.32197744724116	0.376644569741966	11.4749495796583	1.76280400060224e-30	1.80343021200685e-28
St3gal1	Upregulated	1617.2830537793	1.74736557500375	0.175569102742252	9.95258019612374	2.4572801351472e-23	1.73333623414402e-21
Arid5b	Upregulated	1433.79242258672	0.710442305951546	0.181870400173763	3.90631078654235	9.37159637006433e-05	0.00083298285802505
Rnf31	Upregulated	1448.1223178012	0.823681233220538	0.122236095179136	6.73844523594636	1.60090373587394e-11	4.29353488051748e-10
Bcl2l2	Upregulated	1410.17172674737	0.650641016734898	0.13323666677071	4.8833480490367	1.04299530783917e-06	1.42333847310066e-05
Selenow	Upregulated	1347.51933675172	1.03191019271251	0.135970066160534	7.58924535268059	3.21773968529644e-14	1.16411341120514e-12
Tapt1	Upregulated	1447.04179899122	0.686282756542536	0.128431774590698	5.34355893414745	9.11391786981582e-08	1.51715305229434e-06
Lrp11	Upregulated	1442.97595761244	1.06917719283411	0.121441743056241	8.80403365372453	1.31984786192676e-18	6.8190668130584e-17
Atosb	Upregulated	1457.73561044029	0.788989614432095	0.153489953736944	5.14033391256533	2.7425065171719e-07	4.15762911455069e-06
Tmem160	Upregulated	1364.48521222995	0.522228366832171	0.164184047521984	3.18074974221991	0.00146894464728714	0.00904794932667137
Slfn3	Upregulated	1499.04223780418	1.82310225843746	0.116138815272656	15.6976137061276	1.5703903184312e-55	4.11176095578392e-53
Uba7	Upregulated	1563.85427863119	2.02035799216006	0.238967599981259	8.45452685769329	2.80221292301499e-17	1.32787071272195e-15
Ptgs2	Upregulated	1611.03419954223	2.51528886850374	0.547054536089748	4.59787590188464	4.268200854795e-06	5.1033410839685e-05
Manbal	Upregulated	1455.45455953752	0.594454629049459	0.175180302154009	3.39338739424507	0.000690339344739028	0.00478008166630592
Gngt2	Upregulated	1447.63147564849	1.22762168774728	0.208184433560726	5.89679865468516	3.70621643218244e-09	7.50375248287736e-08
Triobp	Upregulated	1342.33891138141	0.558311836313314	0.10464125168702	5.33548507220858	9.52894688079938e-08	1.58282980015687e-06
Ppp2r5b	Upregulated	1384.46448686235	0.592928342419114	0.137056580438535	4.32615741996438	1.51733004462553e-05	0.000161319439293704
Dtx2	Upregulated	1509.41076512376	1.33827984319282	0.220267119488021	6.07571318998251	1.23437863741213e-09	2.7202112968249e-08
Acp5	Upregulated	1444.63521499618	1.92707507459157	0.27556836252235	6.99309259217038	2.68891916616077e-12	7.807974300536e-11
Radx	Upregulated	1356.79058195671	0.939622311250113	0.174328199214358	5.3899616670435	7.04727142355193e-08	1.19633240605528e-06
Bltp1	Upregulated	1261.81612371567	0.929925271470551	0.161993336490214	5.7405155768659	9.43887379757702e-09	1.82492768992453e-07
Pnp	Upregulated	1469.21361832786	1.0054415218773	0.220548696695067	4.55881869602449	5.14421561191484e-06	6.06624753991301e-05
Slc38a6	Upregulated	1323.21188575366	0.536669428319354	0.182647634331626	2.9382774667913	0.00330041499551356	0.0179904060870478
Irf9	Upregulated	1425.7679916199	2.05451194107394	0.127523769704415	16.1108156215587	2.14180074488959e-58	6.01573416491899e-56
Rras	Upregulated	1346.094739928	1.38242104895789	0.228498954827124	6.05001038190216	1.44836500023864e-09	3.16468776855538e-08
Dhrs1	Upregulated	1318.15065437945	0.612328534826722	0.118423495019267	5.17066765110336	2.33259096808335e-07	3.59978674075441e-06
Traf2	Upregulated	1406.03332708715	0.921539384334051	0.128895125321305	7.14952859572363	8.7076408455745e-13	2.69570412389649e-11
Agtrap	Upregulated	1382.71178774908	0.72980384953337	0.188657267070383	3.86841101255379	0.000109546900668927	0.000955550830905468
Rigi	Upregulated	1538.12963805965	4.03821326026711	0.16452753918878	24.5442998793877	4.9756944887026e-133	1.09806469230683e-129
Cntnap1	Upregulated	1317.66468269879	0.657570216496045	0.175412042786802	3.74871762536432	0.00017774106755525	0.00145277460930873
Fam118b	Upregulated	1295.82921326604	0.689124397826506	0.139905047357752	4.92565787183034	8.40769959617186e-07	1.15553508328882e-05
Mllt3	Upregulated	1373.26128011731	0.891081768424895	0.186865311103048	4.76857776954387	1.8553105111578e-06	2.40241716482529e-05
Epsti1	Upregulated	1402.86078797796	2.30662729985001	0.158182368965683	14.5820758339409	3.65239605104499e-48	7.32756028526532e-46
Tmem132a	Upregulated	1401.62296959349	0.722219201441125	0.178536849051475	4.04521086418914	5.22760492543263e-05	0.000492715319634431
Dclre1c	Upregulated	1246.42062078576	0.586753388130543	0.17626691762938	3.32877771973216	0.000872279906573282	0.00580818103307933
Cfap251	Upregulated	1326.69699912886	0.751001344416986	0.2061749233153	3.64254455556892	0.000269956232503313	0.00211046755046112
Gtf2h3	Upregulated	1341.171407056	0.650790185951709	0.148924526123401	4.3699328975031	1.24284722459359e-05	0.000134544526457756
Zng1	Upregulated	1288.40468624939	0.500132993708564	0.133637133770436	3.74247022214424	0.000182220131515726	0.00148388855648652
Sh3tc1	Upregulated	1377.72215949929	0.611081333959117	0.200406323486184	3.04921183787519	0.0022944263057891	0.0132999240419625
Creb5	Upregulated	1427.00452910651	1.32078779104199	0.149693250551257	8.82329554724801	1.1113951300726e-18	5.78075150483553e-17
Xaf1	Upregulated	1575.76275228438	5.00016332621073	0.219448392611033	22.7851444556871	6.43701326739393e-115	9.94389809547014e-112
Nme6	Upregulated	1399.20959174677	0.832293333126988	0.12192796057028	6.82610722950007	8.7249724977437e-12	2.40684598473473e-10
Mllt11	Upregulated	1330.06995653936	0.936173993280843	0.173161680773134	5.40635774093323	6.43192685344196e-08	1.0991195357519e-06
Socs3	Upregulated	1374.41728503532	1.29237709024708	0.251022176159484	5.1484578375497	2.62636803701475e-07	4.00910409444702e-06
Cnn3	Upregulated	1366.46193159938	2.34026186602147	0.313192911876429	7.47226957340857	7.88233197155616e-14	2.736320545991e-12
Nfkbil1	Upregulated	1352.38089349855	0.531176188379766	0.155740118337397	3.41065740831802	0.000648064643786372	0.00453205188646984
Impact	Upregulated	1344.74227460284	0.580328524759153	0.14072735785111	4.1237790122738	3.72706495653991e-05	0.000363253624281568
Slc25a25	Upregulated	1343.14076178424	0.735609208763247	0.167519118451133	4.39119555764516	1.12729093851755e-05	0.000123069896948545
Stat1	Upregulated	1422.94154748285	2.00464073900458	0.123747090108615	16.199498002297	5.08403950333929e-59	1.4544118934738e-56
Zfp263	Upregulated	1225.5980293792	0.631646868563963	0.124457308543066	5.07520912960605	3.87070048020021e-07	5.69472200172694e-06
Dgkh	Upregulated	1194.75458386095	1.182314869678	0.153739116534779	7.69039718925753	1.46678954849591e-14	5.44686657335693e-13
Klhl26	Upregulated	1334.28635362243	0.533975623262442	0.18055857275302	2.9573540326598	0.00310291622939147	0.0171009097080412
Mocs1	Upregulated	1323.82041634345	1.09168126767593	0.18816583381665	5.80169760648295	6.56468719945402e-09	1.28368718806539e-07
Greb1	Upregulated	1250.16684071363	0.618283527715702	0.141183669969423	4.37928499698021	1.19069330451369e-05	0.00012926092879921
Abhd2	Upregulated	1266.16228219964	0.510350934273833	0.141568135737208	3.60498449468314	0.000312171565648077	0.00239802404084112
Mtm1	Upregulated	1219.14573886959	0.58377545748119	0.195354676500246	2.98828504103127	0.00280547771867365	0.0156968561383812
Cep43	Upregulated	1195.40422773527	0.671979741329651	0.17762465874455	3.78314444671816	0.000154859482187506	0.00128547516433777
Pla2g6	Upregulated	1218.23521427902	0.779337826632386	0.125960868599319	6.18714236650318	6.12646321029951e-10	1.37961521388785e-08
Aoah	Upregulated	1470.08095099811	3.1907620429156	0.203089192531745	15.7111365855514	1.26883807847807e-55	3.37948459247056e-53
Psmb9	Upregulated	1211.54767496913	1.21038246303239	0.160216137176689	7.5546850920364	4.19874477420796e-14	1.50144002944362e-12
Nt5c3	Upregulated	1266.69100579776	0.537932964732162	0.115453194740957	4.65931640903594	3.17261213976969e-06	3.90057823076825e-05
Relb	Upregulated	1352.40277650615	2.05170666275118	0.204752612174688	10.0204175221986	1.23978088056114e-23	8.99161269620118e-22
Zfp871	Upregulated	1185.1448482473	0.603399939770342	0.145371809857393	4.15073555431598	3.31408497383555e-05	0.000325260385488002
Fndc10	Upregulated	1276.49950679145	0.804502047598095	0.168554163338585	4.77295862447515	1.81539097203302e-06	2.35657732986629e-05
Arhgap24	Upregulated	1253.62904692969	0.726853925183729	0.212658094851307	3.41794619053628	0.000630955798251333	0.00443247165592842
Filip1l	Upregulated	1394.97149154092	1.44531630094883	0.468754698599621	3.08331053590851	0.00204711416046989	0.0120747688243371
Slc4a8	Upregulated	1199.20005581467	0.881600156105886	0.161002983971344	5.47567588103084	4.35844814004857e-08	7.66848597579389e-07
Osgin2	Upregulated	1324.00086959176	1.02989389471361	0.143890232397506	7.15749691659727	8.216343762364e-13	2.55172554160999e-11
Zbp1	Upregulated	1479.3374531748	6.97259591849606	0.312803683359191	22.2906451855603	4.55382632567194e-110	5.86229242324834e-107
Ttll1	Upregulated	1229.44059414107	1.24374453328867	0.133626098255817	9.30764685583811	1.30695724230094e-20	8.07595019162594e-19
Pde4b	Upregulated	1393.55497036139	3.58147775901682	0.243718407721556	14.6951467166509	6.92483395065251e-49	1.4456058766173e-46
Tnfrsf9	Upregulated	1259.80159741845	2.62131589944781	0.434296077476127	6.03578073898652	1.58195936091717e-09	3.41791723181097e-08
Cyb561a3	Upregulated	1258.23130431354	1.69542342832875	0.201904470176173	8.39715647132229	4.57420339094929e-17	2.14128163586014e-15
Tmem68	Upregulated	1186.86309877482	0.841236830137142	0.18563523542179	4.53166570573593	5.85204061512493e-06	6.83829980502647e-05
Pilra	Upregulated	1484.55560573288	3.57747475673963	0.394481076275967	9.06881209743235	1.20321583526906e-19	6.88417711971719e-18
Ank2	Upregulated	1227.66719195352	0.516049360596026	0.166718244606757	3.09533825654922	0.00196588560508709	0.0116624427140497
Irf1	Upregulated	1329.13859828232	1.89676768954308	0.144029266685906	13.1693212996737	1.31776933598053e-39	1.99577457864974e-37
Optn	Upregulated	1158.16341177684	0.560460690260199	0.219838194959003	2.54942363570952	0.01079011390469	0.0476244798856146
Dmwd	Upregulated	1247.90448414138	0.51653640358934	0.174601430312259	2.95837441116927	0.00309266233544106	0.0170554902011884
Stx11	Upregulated	1217.38359450637	1.35903404984379	0.16088515108626	8.44723108794008	2.98292922068501e-17	1.40918319881168e-15
Tagap	Upregulated	1224.32985512338	1.35670688936902	0.407159336300626	3.33212766701067	0.000861847096219686	0.00575026499260244
Ripk2	Upregulated	1238.35511669255	0.804295771252098	0.171421616740402	4.69191567869826	2.70658684638299e-06	3.3827955989421e-05
Sumf2	Upregulated	1105.56167635812	0.649414994817058	0.168589349613866	3.8520523170916	0.000117131989008469	0.00101483733382099
Ifnlr1	Upregulated	1147.35714952824	0.562056138848525	0.187771506937186	2.99329833379111	0.00275979830525332	0.0155199724133794
Serpine1	Upregulated	1288.99972458009	1.79999958197236	0.499675455642883	3.60233740049625	0.000315368664591507	0.0024213792895674
Nckap1	Upregulated	1127.3002373771	0.613244734100237	0.152648378928418	4.01736813980715	5.8851746718811e-05	0.000550327956000117
Hp	Upregulated	1382.4898462343	4.19000492359116	0.393047426756417	10.6603036640355	1.56086969845101e-26	1.34705670959057e-24
Ptp4a3	Upregulated	1167.47475696151	0.909655781222868	0.166456795402168	5.46481613457172	4.63386857640824e-08	8.12531234601073e-07
Zfand2b	Upregulated	1233.79491847863	0.943971757996406	0.182528469373307	5.17164123074848	2.32046789449816e-07	3.58465880342076e-06
Zcchc4	Upregulated	1146.88554317704	0.601628230143166	0.12920329165698	4.65644661546567	3.21713649359995e-06	3.95058223792783e-05
Isca2	Upregulated	1156.14649882301	0.690582064259782	0.141034598946238	4.89654361000473	9.75370100757538e-07	1.33814540999134e-05
Zdhhc18	Upregulated	1281.76341093012	1.38846594655781	0.179087433354266	7.75300600691049	8.97423714537468e-15	3.42306210917896e-13
Ublcp1	Upregulated	1212.92219633365	0.626583104432248	0.150358152631051	4.16727057008848	3.08268520275109e-05	0.000306049620900378
Vnn3	Upregulated	1429.9576366495	3.95165846913474	0.427198362102746	9.25017233138249	2.24131014284322e-20	1.35249058932196e-18
Slamf7	Upregulated	1461.19628269402	4.17234789660443	0.703891823757607	5.92754135760672	3.07503918317967e-09	6.35069589595716e-08
Stab1	Upregulated	1247.60820203347	1.30671510074355	0.202982587862444	6.43757237753359	1.2139943983754e-10	2.97679134382589e-09
Mfap3l	Upregulated	1293.43549043245	3.08798135171997	0.204472710238989	15.1021686371288	1.56693863951866e-51	3.6675860762552e-49
Wfdc17	Upregulated	1313.95294315513	1.91050270164213	0.539668298832451	3.54014253899187	0.000399910978262559	0.0029715366965849
Gsap	Upregulated	1191.80477005095	1.81458073681987	0.234084476638551	7.75182003897575	9.05847074864832e-15	3.44668118534776e-13
H2-T24	Upregulated	1190.88563078304	2.66747596025975	0.199123116268474	13.3961139733432	6.37128501982373e-41	1.03603801038144e-38
Ccl12	Upregulated	1457.32742563931	2.64347516256658	0.470681218978397	5.61627499882867	1.951180396449e-08	3.6184675587448e-07
Stxbp3	Upregulated	1180.65961324639	0.719927505052992	0.141099739640539	5.10225962774316	3.35621887056119e-07	5.01905799733101e-06
Rtp4	Upregulated	1315.63201168077	7.91286988852952	0.366420250079909	21.5950671034253	1.99853369756768e-103	2.05822323733503e-100
Igsf3	Upregulated	1065.08105438166	0.907669725880637	0.164913502393102	5.50391394706444	3.71450908700839e-08	6.6260665561323e-07
Susd1	Upregulated	1083.38445125374	0.75434262625058	0.163314570616885	4.6189548391256	3.85677779533469e-06	4.65828798923614e-05
Rapgef2	Upregulated	1091.94110134321	0.675886030670038	0.237266947758199	2.84863120234868	0.00439077450457288	0.0227307924083921
Kctd13	Upregulated	1108.04489424804	0.796496152667504	0.149078343844416	5.34280253004928	9.1520447807268e-08	1.52185993296736e-06
Plpp1	Upregulated	1297.700734941	2.96753388912402	0.160968740958763	18.4354668580295	6.82272686492253e-76	3.39991885836527e-73
Col18a1	Upregulated	1104.35503346513	0.689371629274107	0.13736408885881	5.01857243040196	5.20568664443461e-07	7.43229642173991e-06
Cfl2	Upregulated	1115.13199958694	0.81192530886683	0.151289734687296	5.3666913392704	8.01941204760379e-08	1.34949757419808e-06
Gch1	Upregulated	1157.85979086913	2.08536438323974	0.195866931911702	10.6468425419551	1.80379792620317e-26	1.54805946466592e-24
Dock4	Upregulated	1121.92087645206	1.40024751687321	0.243050817801975	5.76113065381273	8.3552329880878e-09	1.61946849686299e-07
Carhsp1	Upregulated	1156.98589677437	0.502283409010653	0.121001005932043	4.15106804395285	3.30927354195846e-05	0.00032499464511236
4930430E12Rik	Upregulated	1077.74151047968	0.57804037760618	0.198468796246542	2.91250004302	0.00358548151062062	0.0192789830755542
Gvin-ps7	Upregulated	1206.02745189118	1.73847098203343	0.403034785392662	4.31345145640395	1.60725443139474e-05	0.000170177288938903
Parp8	Upregulated	1110.33981533972	1.00856066423189	0.149203260160293	6.75964227020488	1.38332864590418e-11	3.72943471586872e-10
Nck1	Upregulated	1106.41411325688	0.758070590981639	0.119279154003476	6.35543232440722	2.0784123908615e-10	4.9624906667741e-09
Slfn4	Upregulated	1359.16527149494	6.56915263707226	0.987578501174573	6.65177768578321	2.89573880162256e-11	7.6206768326176e-10
Gm11427	Upregulated	1131.53369237985	0.884090517073756	0.113092638095383	7.81740113205342	5.39250523832462e-15	2.09832294512944e-13
Dynlt2b	Upregulated	1037.13067550096	0.849725713916981	0.208417451590145	4.07703725112221	4.56131874391925e-05	0.000436575290929768
Mcoln2	Upregulated	1132.99486779595	1.49399190497949	0.281036806069338	5.31600086791083	1.06072643367813e-07	1.74691918416415e-06
Fyco1	Upregulated	1022.55057595654	0.575842425324766	0.138566926760488	4.15569890151426	3.2429467732908e-05	0.000319904481186438
Cd40	Upregulated	1301.8546554606	3.79256925840958	0.181908335139387	20.8487931875333	1.56315360174044e-96	1.5092248024804e-93
Gm49254	Upregulated	994.312275338089	0.6822187977355	0.257851829216474	2.64577839066931	0.00815031916017468	0.0378323709093685
Igsf9b	Upregulated	982.684737822944	0.866740482287933	0.12524639916296	6.92028264349701	4.50743412818311e-12	1.28946004466987e-10
Abcc4	Upregulated	1061.39395301885	0.515821770395516	0.132366481502232	3.89692136968087	9.74232321904648e-05	0.000862955327338475
Mettl27	Upregulated	1064.25149853802	0.665540420444018	0.201115785948128	3.30924008429491	0.000935495803389397	0.00616007637287272
Lcorl	Upregulated	990.765033574622	0.573684168000931	0.134307500603021	4.27142315526066	1.94229457235044e-05	0.000201779196729453
Cd80	Upregulated	1113.27690916191	1.12051704561786	0.159112077914992	7.0423129425568	1.890745766242e-12	5.60618821437742e-11
2410006H16Rik	Upregulated	1060.62856123551	0.681480910101011	0.210618879475189	3.23561169729465	0.00121382383980063	0.00766918228107983
Tcim	Upregulated	1155.02073929602	1.31925425555455	0.212098313986556	6.22001293059865	4.97113912012855e-10	1.1360082415347e-08
Adra1a	Upregulated	1125.38261451309	1.18658192746453	0.132669345559821	8.94390427915009	3.75657946357651e-19	2.04336758990598e-17
Thra	Upregulated	1008.58448986719	0.988903597568729	0.158231745345759	6.2497168024522	4.1119758825841e-10	9.495037882535e-09
Apbb2	Upregulated	1084.04172475491	1.19577005245465	0.16459066290127	7.2651147481673	3.72721734325318e-13	1.20962297307931e-11
Nlrp3	Upregulated	1123.24523060646	2.09044303516363	0.448602982427378	4.65989553580831	3.16369904327993e-06	3.89424883032576e-05
Dram1	Upregulated	1022.1447309999	1.561677270611	0.12816830886536	12.1845820112328	3.75573955683552e-34	4.60465592650755e-32
Htra1	Upregulated	973.817736494735	0.697077405469877	0.206379876118456	3.37764232918608	0.000731101069951506	0.00502180939466913
Plcd3	Upregulated	1047.78069418993	0.508540645874635	0.199470854264054	2.5494483780645	0.0107893482980587	0.0476244798856146
Traf1	Upregulated	1267.21966930436	6.05567733935798	0.406921002400178	14.881702599864	4.33329925093645e-50	9.56297240406661e-48
Jdp2	Upregulated	1097.46554392299	1.00289882155626	0.157296065486598	6.37586718049037	1.81930546861114e-10	4.37086016782347e-09
Hvcn1	Upregulated	1001.49697694333	1.27332628658435	0.284765313602375	4.47149363269127	7.76751730091209e-06	8.76498226913732e-05
Phtf2	Upregulated	943.029692744718	0.577150352053268	0.135708661087075	4.25286306290318	2.11054646936151e-05	0.000217068720763626
Ifit3b	Upregulated	1274.13995598766	7.36014252037209	1.06709907333135	6.89733756153932	5.2986174969996e-12	1.51020374711531e-10
Pitpnm2	Upregulated	963.438914436502	0.673060285019146	0.132298396872007	5.08744097383361	3.62927288517994e-07	5.39086610867882e-06
Phf11b	Upregulated	1179.07705871424	2.8873116804325	0.270460948652728	10.6755215302443	1.32511311281814e-26	1.15001951498959e-24
Mcu	Upregulated	973.061032827188	0.56656700436722	0.21405385913712	2.64684321343762	0.0081247012390631	0.0377489251931252
Lrrk2	Upregulated	950.840342367603	0.679478287620634	0.192389088432335	3.53179222978446	0.000412753520129012	0.0030508212339488
Tmco6	Upregulated	944.814425256633	0.885840482654351	0.191655013626501	4.62205744526301	3.79952758537261e-06	4.59632749716806e-05
Nucb2	Upregulated	932.32501708383	0.503446947593375	0.149109906747142	3.37634808160073	0.000734549247535631	0.00503877299108811
Pcgf1	Upregulated	921.085725644369	0.809033760941495	0.163062269758266	4.96150189826783	6.99501866287714e-07	9.74382761984907e-06
Lrba	Upregulated	878.434583424592	0.651809740256329	0.133130430966865	4.89602366282852	9.77952953967452e-07	1.34049842350392e-05
Kics2	Upregulated	958.735205091163	0.909401025688124	0.250945358729266	3.62390055864407	0.000290193215181324	0.0022459442826258
Btg2	Upregulated	1040.63978568451	1.00437457702855	0.19335497369997	5.1944594845905	2.05315478929418e-07	3.21023635475875e-06
Tcp11l1	Upregulated	970.420991294428	0.713660857426085	0.140698894921565	5.07225630893497	3.93126397449612e-07	5.77282945608518e-06
Banp	Upregulated	978.554834667291	0.654099294867922	0.226069627049316	2.89335327087186	0.00381152330786905	0.0202547491040144
Irak3	Upregulated	1120.93604751958	3.6010484977034	0.207967013171565	17.3154792329141	3.59516750407e-67	1.35458896592374e-64
Ddias	Upregulated	993.038261907372	1.06091157150446	0.133281889999377	7.95990791779305	1.72167358833043e-15	6.90815937468272e-14
Ralgps2	Upregulated	867.451693380862	0.746085788714853	0.223638652863271	3.33612181598589	0.00084955929144279	0.00568876980243096
Dusp16	Upregulated	972.669320153374	0.716066242573378	0.141523716768443	5.05969076366885	4.19936964187013e-07	6.12679314300858e-06
Hacd2	Upregulated	942.802679903214	0.769867574854155	0.153504715880294	5.01526985955606	5.29590813057086e-07	7.54020173281646e-06
Ifi35	Upregulated	1000.30133469986	2.05285674858831	0.131324639344099	15.6319237489728	4.4127680696463e-55	1.13614068566494e-52
Rel	Upregulated	918.532392283326	0.70677813480636	0.174338066649139	4.05406660972542	5.03348736754809e-05	0.000476454122879184
Dnm1	Upregulated	908.982475137164	1.07937583503708	0.203968425663498	5.29187707129637	1.2106726328799e-07	1.97075561988711e-06
Idnk	Upregulated	916.292775759536	0.629635320071228	0.170009743560297	3.70352490913508	0.000212624292949617	0.00169747807621999
Dcbld2	Upregulated	1007.08818937428	1.76619798015064	0.21269942343471	8.3037271640409	1.00895188516289e-16	4.59772528672457e-15
Tm4sf19	Upregulated	923.426201016688	0.9046285601615	0.169832925628324	5.32657938273562	1.00079552340027e-07	1.65527722114426e-06
Mtln	Upregulated	874.164458401044	0.839216377861545	0.248746147517571	3.37378643342512	0.000741418656979897	0.0050746280075434
Ifi211	Upregulated	1141.11060296557	7.5427997818105	0.91343178610632	8.2576497736773	1.48568720786054e-16	6.63320693266753e-15
Dusp2	Upregulated	788.817436828314	0.649285018870392	0.221267211820584	2.93439327737753	0.00334200460341492	0.0181722235528172
Trim12c	Upregulated	885.402425609557	2.12499108271437	0.185345096760785	11.4650515166149	1.97641938866061e-30	1.99553769385811e-28
Kremen1	Upregulated	873.287055883341	0.536002072333482	0.134961332626292	3.97152326450178	7.14145249834408e-05	0.00065745624668903
Fbxw17	Upregulated	868.695486217786	1.03147187180144	0.172516671491761	5.97896923747862	2.24553953963618e-09	4.74543020633375e-08
Xylt2	Upregulated	888.449865749835	1.01261903495516	0.221873754024482	4.56394240683119	5.02018560268958e-06	5.93357514845819e-05
Ksr1	Upregulated	997.997229801792	2.68272912570091	0.143170164039625	18.7380460425987	2.42365582959021e-78	1.33716554483962e-75
Gm6548	Upregulated	825.778827737636	1.00117340355285	0.190130080546536	5.26572860367462	1.39634440168898e-07	2.25164178677363e-06
Cd300ld	Upregulated	874.436969765587	0.738811813655106	0.199429392454255	3.70462851319459	0.000211700757715686	0.0016918537533326
Ly6a	Upregulated	794.034572207815	4.19628231682169	0.616964932265164	6.80149243072082	1.03540840472926e-11	2.81601919652423e-10
Akip1	Upregulated	872.334301241404	0.903044647742036	0.2355824455629	3.83324252188784	0.000126465161725373	0.00108655940952923
Adhfe1	Upregulated	959.599746858164	1.32210458472972	0.213458023687777	6.19374508340592	5.87512189657817e-10	1.32688425523888e-08
Katnal1	Upregulated	864.910069671287	0.547865744843278	0.136213605376181	4.0221073609368	5.76797544146296e-05	0.000540349815765433
P2ry2	Upregulated	879.58989883011	0.918466232409254	0.17901730303345	5.13060032100714	2.88819580016571e-07	4.35286328984974e-06
Rbmx2	Upregulated	837.433682089042	0.629216048691945	0.166917407246994	3.76962510423417	0.000163492942291765	0.00134772623934001
Qpctl	Upregulated	934.826270984097	1.40068567004783	0.127782898627314	10.9614485591927	5.85545266802755e-28	5.25901353579591e-26
Pttg1	Upregulated	826.40544383011	0.645753047637227	0.123890548515435	5.21228661407352	1.86527066105663e-07	2.94387753529668e-06
Bcl7c	Upregulated	844.90376173764	0.571619953791068	0.163888473491452	3.48785940593242	0.000486904037064329	0.00353297020411919
Herc6	Upregulated	968.424937908587	2.35199987468389	0.226787075186157	10.3709608351942	3.36127836138185e-25	2.6904159651102e-23
Themis2	Upregulated	848.830135155133	1.16577121995871	0.275763082956393	4.22743757960908	2.36367717261538e-05	0.000240699307597642
Lrrc8c	Upregulated	883.874474278785	0.868915105969709	0.155541174378297	5.5863992890808	2.31825884997034e-08	4.25831899100379e-07
Trit1	Upregulated	849.804729854505	0.539263397197195	0.148646839260274	3.62781610346229	0.00028582872297741	0.00221995078559831
Ints6l	Upregulated	810.012677356628	0.881882636126474	0.180334093192669	4.89027127657036	1.00697104683858e-06	1.37905041946474e-05
Lztfl1	Upregulated	837.985388598555	0.710669007829552	0.154428400434721	4.60193206579228	4.18589745874618e-06	5.02437792872657e-05
Pip5k1b	Upregulated	780.682789789411	0.754888246005526	0.154952600012932	4.87173655648583	1.1062160926038e-06	1.4990198419775e-05
Arhgef3	Upregulated	890.964324809429	1.42702289471082	0.182857513834408	7.804015622804	5.99677639079972e-15	2.31595504212685e-13
Atg4a	Upregulated	832.446510025559	0.882290414883766	0.148107185069549	5.95710744532385	2.56741457728586e-09	5.38146816688086e-08
Pdia5	Upregulated	790.029558751384	0.518825562879414	0.132300009312742	3.92158372153226	8.79688725254409e-05	0.000788250082814971
Reep6	Upregulated	808.060391265819	0.526716948970192	0.166985300264102	3.15427135285047	0.00160899403854746	0.00980502560452903
Nfkbie	Upregulated	915.016784159543	2.29487062794517	0.206801801115567	11.0969566781612	1.29788307651425e-28	1.20058070455043e-26
Slfn5	Upregulated	875.216487791994	5.49859818305576	0.295415309677779	18.6131117884625	2.51573099975655e-77	1.34010387876687e-74
Il15ra	Upregulated	827.612202478483	0.767845262408952	0.146368536864848	5.24597211160179	1.55460418870688e-07	2.47838240527801e-06
Dguok	Upregulated	759.109490836423	0.68585804172581	0.194340653725442	3.52915372351669	0.000416890890796986	0.00307992849403722
Gm20559	Upregulated	972.70404994818	7.97572988408515	0.61018129888898	13.0710821498584	4.81752812686202e-39	7.22535674793829e-37
Glrp1	Upregulated	856.114825279253	0.527456622666948	0.15773437384894	3.34395483873468	0.000825931813409993	0.00555463415479215
Slc25a40	Upregulated	769.802256770493	0.767333203824787	0.171853780491694	4.46503534358893	8.00555351801334e-06	9.0072680805732e-05
Pidd1	Upregulated	823.817045761441	1.271515090463	0.214696951546158	5.92237142309699	3.17331896948358e-09	6.52748754202162e-08
Csf3	Upregulated	1001.37767796198	12.6386773273199	1.2258919998141	10.3097804123336	6.36465775481124e-25	4.99092553280833e-23
Isg20	Upregulated	937.217429693852	3.09727392547925	0.273582484338447	11.321170406683	1.03086331812869e-29	1.00155827285861e-27
Plk3	Upregulated	779.479480823381	0.982145772769536	0.186822538269585	5.25710538924539	1.4634045854456e-07	2.34509066763109e-06
Sgk3	Upregulated	826.522757196391	1.70040421205699	0.168079106337487	10.1166899866943	4.65905882000266e-24	3.49384177919422e-22
Pou2f2	Upregulated	910.400225814511	3.23941452824824	0.156677337771677	20.6757057167322	5.73222593640261e-95	4.91952368141931e-92
Srd5a3	Upregulated	790.480817826117	0.791269764621673	0.159662536350368	4.95588873074952	7.20004138955909e-07	9.98440209927368e-06
Acsf2	Upregulated	715.338929690492	0.593281220480332	0.196911657626299	3.01293091344681	0.00258737812738875	0.0147110111563862
Fchsd2	Upregulated	752.517083296618	0.507171635598682	0.15509589877519	3.27005188147381	0.00107527760965411	0.0069125628439187
Zbtb10	Upregulated	789.112496756709	0.55787482009956	0.20566587546397	2.71252981974295	0.00667717733587072	0.032083681332669
Gadd45a	Upregulated	871.876309543845	3.38555667349204	0.268433288988134	12.6122832464408	1.80681525195874e-36	2.36539678069989e-34
Slc39a4	Upregulated	848.92742639739	2.4301635507937	0.481114673399349	5.05111085808964	4.39248039017732e-07	6.37735310784391e-06
Ypel2	Upregulated	796.526372063485	0.571423540603851	0.205545486075842	2.78003449023933	0.00543531252791631	0.0271613160592759
Exoc3l4	Upregulated	741.201482952901	0.763413643118629	0.13973495481795	5.46329759875203	4.67370095192664e-08	8.17659482506939e-07
Clba1	Upregulated	791.141145718294	0.772885544274111	0.201604050688016	3.83368063110079	0.000126240022626011	0.00108522864191798
Phospho2	Upregulated	719.305369590792	0.566360189752563	0.13512377071246	4.19141788869823	2.7721651782632e-05	0.000277360153327784
St3gal3	Upregulated	781.405616056396	1.06973853064457	0.199368443597111	5.36563616259314	8.06644000200458e-08	1.3546580357422e-06
Cth	Upregulated	851.623519850616	1.22003596921035	0.242303127739989	5.03516393118766	4.77440068171461e-07	6.88012516148576e-06
Rab20	Upregulated	803.754589858824	1.90031857444206	0.188186536383513	10.098058080889	5.63468957246828e-24	4.18484060170625e-22
Gm5424	Upregulated	761.671863115402	1.48278119186336	0.188159399773852	7.88045239114022	3.26197894160659e-15	1.28548598698823e-13
Diaph2	Upregulated	753.108875009486	1.18552920381657	0.251756077151878	4.70903907158266	2.48887363376257e-06	3.14469928110071e-05
Dennd2b	Upregulated	767.449758148829	0.859353670398765	0.180989180206595	4.74809416462262	2.05342433577682e-06	2.63465939693358e-05
Dcun1d3	Upregulated	724.833710776194	0.506878319236637	0.135362165752823	3.74460852053902	0.00018067527155889	0.00147208417460007
Cpne2	Upregulated	735.378330777479	1.17516708639584	0.134538105352254	8.73482708351635	2.44029141333753e-18	1.23194842330844e-16
Ube2e2	Upregulated	728.911464309775	0.85445282319262	0.173454807753855	4.92608325048649	8.38942652363719e-07	1.15405040905741e-05
Cemip2	Upregulated	679.5411185982	1.32018563845127	0.171015524781851	7.71968299448437	1.16619380148397e-14	4.39399069398155e-13
Slx4ip	Upregulated	696.148536740542	0.542811636222303	0.193100106548335	2.81103747649373	0.00493820336372366	0.0251269320035583
Serf1	Upregulated	722.538135681627	0.879921338138956	0.169721679868234	5.18449580997606	2.16600014765423e-07	3.37302119767768e-06
Ctu1	Upregulated	726.451282147101	1.32103558926846	0.185530467601789	7.12031617418143	1.07679760873852e-12	3.28742479442542e-11
Fancc	Upregulated	726.928691143248	1.03722806436284	0.171288379806074	6.05544909431188	1.40026452264589e-09	3.06826756678491e-08
Psd	Upregulated	688.110250111818	1.06657178230192	0.174416148367129	6.11509766892049	9.64978440471605e-10	2.13261615857015e-08
Ncoa7	Upregulated	684.707477500526	0.823654387048416	0.209163662727799	3.93784645146658	8.221617587719e-05	0.000742300108095167
Lrch1	Upregulated	649.21341940877	0.578492283668215	0.193327674618737	2.99228904919621	0.00276893957211464	0.0155487380988829
Ccrl2	Upregulated	871.930056870932	8.23590655602181	1.3790769133834	5.9720429485082	2.34300825828253e-09	4.94464365764325e-08
Sp100	Upregulated	774.673284940816	5.26272946647054	0.344000806429214	15.2985963059173	7.81234434248448e-53	1.94653379681775e-50
Iqcb1	Upregulated	676.401205531528	0.820500248215189	0.143858609386579	5.7035185569626	1.17359254929963e-08	2.24376951752236e-07
Fas	Upregulated	799.284847428973	4.61836786712729	0.240232125821532	19.2246055823453	2.30384093964792e-82	1.48290561815338e-79
Lzts3	Upregulated	645.283446346891	0.656501175089689	0.194808174191273	3.36998782425372	0.000751715051096827	0.00512944648901578
Gbp7	Upregulated	806.315524338878	4.62428087702897	0.324092340116265	14.2684053420394	3.44363209261293e-46	6.56755908230673e-44
Zc3h6	Upregulated	623.014758379456	1.0763566185044	0.261139355397249	4.12177098647973	3.75970866039581e-05	0.00036597340507747
Ggh	Upregulated	675.480731226256	0.551599589899852	0.176866642156284	3.11873162273553	0.00181631318930058	0.0109049382620736
H2-M3	Upregulated	621.638836541469	1.31674054194337	0.21173174169345	6.21890950979746	5.00621899946121e-10	1.1423348759775e-08
Mmp9	Upregulated	754.383755679462	2.52818936162969	0.186217081255045	13.5765706593105	5.51486952289641e-42	9.46596715441153e-40
H2-K2	Upregulated	703.051295898917	1.87254314271918	0.299420022057028	6.25390089097829	4.00325114827023e-10	9.27169771191582e-09
Zbtb18	Upregulated	690.249335941935	0.816115399381397	0.193381462181024	4.22023595321372	2.44046751473795e-05	0.000247702642363153
Yju2	Upregulated	705.591805696644	0.559627617142844	0.126504944358001	4.4237608259732	9.69974005546578e-06	0.000107413322133932
Mkx	Upregulated	691.133228336774	0.985246451076322	0.181441944117118	5.43009201025956	5.6325004827569e-08	9.74365816994722e-07
Utp23	Upregulated	645.562139127438	0.783440575167733	0.134424636703979	5.82810260363933	5.60611087959099e-09	1.11315168210696e-07
Mcemp1	Upregulated	622.924051431206	0.650147147232149	0.217891333705605	2.98381370279999	0.00284680045396039	0.0158705786404836
Mitd1	Upregulated	675.821617104938	0.947755946747199	0.16267930061758	5.82591603940532	5.68001685638999e-09	1.123494243246e-07
Ttc39c	Upregulated	712.845609400355	2.08302216391779	0.159667527112175	13.0459975274394	6.6974612827772e-39	9.94830595157136e-37
Hap1	Upregulated	569.477401003489	1.35248858221177	0.187670906492003	7.20670351890369	5.73226238916191e-13	1.81696327793365e-11
Pitpnc1	Upregulated	648.906663506651	0.730197110918337	0.154029248389503	4.74063931722787	2.1304489936641e-06	2.72443510381814e-05
Fktn	Upregulated	603.385341429083	0.538929460379577	0.177380985216327	3.03825948267408	0.00237948966376144	0.0137055765569675
Zfp809	Upregulated	659.163210649151	1.34526838282639	0.157287784683431	8.55291073959732	1.20022712473793e-17	5.79409644467234e-16
Ggct	Upregulated	654.886576351752	1.28421194659352	0.180235831415768	7.12517559081302	1.03948084562331e-12	3.18609129031526e-11
Gm7160	Upregulated	709.508445555355	1.42311348817505	0.252774095568032	5.62998152550814	1.80228925323236e-08	3.35039282598477e-07
Ankrd13d	Upregulated	600.959511746309	0.607134922150755	0.18588542306962	3.26617823024973	0.00109009615559798	0.00699618006301518
Trim30a	Upregulated	712.724849528291	3.56642612173054	0.202363621550412	17.6238500497585	1.61621599633843e-69	6.74792019228003e-67
Nmi	Upregulated	616.617702417432	0.860218317625116	0.145521122236113	5.91129524296398	3.39428010861777e-09	6.93582528014911e-08
Pilrb1	Upregulated	757.077365749811	3.63247599102073	0.461503045797011	7.87096861895565	3.51905909081701e-15	1.38326780750487e-13
Bckdhb	Upregulated	621.079291505801	0.789650357851757	0.217149654928665	3.6364338599164	0.000276438580266638	0.00215026343804583
Celf4	Upregulated	619.298663553963	0.805789931431791	0.185270399938694	4.3492642737233	1.36595023211297e-05	0.000146575794081099
Skil	Upregulated	648.286815380244	1.11671465240728	0.198470789627145	5.62659449536723	1.83802117883352e-08	3.412710477238e-07
Ccdc122	Upregulated	607.622510940426	0.945395448180554	0.239503558380842	3.94731274379335	7.90332890245454e-05	0.000718180146383046
Gm20056	Upregulated	635.057454207341	1.07215680889491	0.157954211423491	6.78776969118191	1.13880248298613e-11	3.0863545188017e-10
Klhl12	Upregulated	595.242669004329	0.50226169197364	0.144776672167493	3.46921699783631	0.000521977669592575	0.00375047025110051
Cxcr1	Upregulated	624.977706679101	1.93776418498325	0.46079172177171	4.20529296301741	2.60744183640555e-05	0.000262922725122669
Dus4l	Upregulated	595.507344623634	0.572680802008781	0.200591066521929	2.85496663405085	0.0043041350526092	0.0223571883970097
Maff	Upregulated	608.232631104676	0.792676367190251	0.226900850008902	3.49349227717371	0.000476746773217183	0.00346904576196846
D16Ertd472e	Upregulated	592.632796535964	0.845801255272734	0.15538789769205	5.44316042520218	5.23434661947668e-08	9.10587686685537e-07
Frk	Upregulated	630.129086123274	1.33737663079187	0.241709146820825	5.53299967494918	3.14800054838693e-08	5.70109173170941e-07
Gpn2	Upregulated	570.392382107619	0.60780990323503	0.129269378092628	4.70188618683927	2.57769175818084e-06	3.24004737838712e-05
Slfn8	Upregulated	661.297653523643	3.06699743642582	0.309303491290756	9.91581900232331	3.55330145096464e-23	2.41812338389875e-21
Samsn1	Upregulated	610.989385274983	1.19964825238548	0.188123223237206	6.37692801421354	1.80675330051409e-10	4.34746495114357e-09
Ndufa12-ps	Upregulated	608.385036244727	0.864301102086566	0.325937605873711	2.65173789863773	0.0080078677591075	0.0372866363322251
3110040N11Rik	Upregulated	571.529566179848	0.538948528219918	0.195254832863941	2.76023143865264	0.0057760426370637	0.0284801489490456
Slc5a3	Upregulated	513.564937746948	0.847406539663736	0.193949411889332	4.36921427814006	1.24694368945472e-05	0.00013489346018695
Zgrf1	Upregulated	558.870589803275	0.564764038188039	0.159026030959529	3.55139366039871	0.000383196804964822	0.00286942522690091
Gm7353	Upregulated	606.246684634765	0.70946115211717	0.198079165600243	3.58170507214768	0.000341359030667205	0.00259513499298572
Scoc	Upregulated	542.922319659502	0.557466634897789	0.17704727568085	3.14868801428322	0.00164005184949085	0.00995501806323563
Stard3nl	Upregulated	593.820566257685	0.721059483455309	0.191268643855841	3.76987816151806	0.000163327260976364	0.0013470792992861
Lpcat2	Upregulated	584.294385245771	1.80105157884809	0.188261423159921	9.56675854573859	1.1030994595067e-21	6.9838854305162e-20
Icosl	Upregulated	627.75400994045	2.04592157046331	0.192781108792178	10.612666268399	2.60215619265642e-26	2.19661797071893e-24
Uchl1	Upregulated	623.321280586922	1.04667922154029	0.209796218898154	4.98902805321007	6.06838351112614e-07	8.58465095969567e-06
Gpsm1	Upregulated	531.459684076739	0.573588631876044	0.15982720439557	3.58880475977307	0.000332197500598059	0.00253797576124571
Zbtb5	Upregulated	565.404493917647	0.536155896502357	0.139578174762751	3.84125883157371	0.000122404960752891	0.00105696580978796
Tmem138	Upregulated	558.032327559364	0.547310292724454	0.152269234441423	3.59435899662976	0.00032519119837204	0.0024893724640492
Upp1	Upregulated	650.720827709392	1.62970579157145	0.195074030536685	8.35429394208868	6.5825245581617e-17	3.05365884007453e-15
Setdb2	Upregulated	608.096928167637	1.09425491677836	0.180373797440837	6.06659577113622	1.3064983247053e-09	2.87095108393278e-08
Igtp	Upregulated	643.516953833199	1.40690136002074	0.192250097289201	7.31807879350168	2.51546160203787e-13	8.30317325390619e-12
Pgm3	Upregulated	506.590411931408	0.533380328444307	0.149313425825694	3.5722194805641	0.000353968556575435	0.00267389059265394
C1ra	Upregulated	529.896050789921	1.27102938400674	0.171514343850687	7.41063024509044	1.2570060081463e-13	4.2583835118079e-12
Rilpl1	Upregulated	594.678017517099	2.26545172099516	0.281761714734231	8.04031066865143	8.96109883561586e-16	3.70136510194101e-14
Cystm1	Upregulated	547.886230679427	0.544138336297756	0.186472600617441	2.91806053273257	0.00352215967711499	0.018998017699746
Apol9a	Upregulated	623.005231527957	11.7146677371293	1.21605783609539	9.63331462485665	5.78332148088446e-22	3.7538130351556e-20
Cox18	Upregulated	541.710941628531	0.746460180523408	0.163725852087313	4.55920779160354	5.13469472326101e-06	6.06366919437497e-05
Mybl1	Upregulated	562.056748503315	1.15193053204176	0.174101891056083	6.61641596799595	3.6801190901651e-11	9.58692743758354e-10
Id3	Upregulated	660.510802233894	4.52021380566502	0.514892304387829	8.77895001953707	1.6500783148997e-18	8.41267650447876e-17
Nod1	Upregulated	542.863429670146	1.50076263379008	0.219324646310909	6.84265384229841	7.77393460630904e-12	2.17164090051107e-10
Pstpip2	Upregulated	541.587111822637	1.54964277348924	0.276704726288582	5.60034804708426	2.13921855702822e-08	3.94822559963823e-07
Zfp874a	Upregulated	554.748715712659	0.731989211189881	0.136542485743385	5.36088974215369	8.28130532937254e-08	1.38902936729801e-06
2010016I18Rik	Upregulated	592.261367973627	1.12694891642645	0.437296137238062	2.57708408664252	0.00996377090703068	0.0445500240149956
Samd9l	Upregulated	581.818302040186	4.8276950606225	0.603825548238731	7.99518184466386	1.29382763982146e-15	5.28757920104814e-14
Nfkbid	Upregulated	531.613861222838	0.725018123367787	0.252706392952222	2.86901377878819	0.00411753860880669	0.0215473361886334
Usp53	Upregulated	530.624673378615	0.835777965396546	0.239999457703265	3.48241605791418	0.000496910983526347	0.00359881897492499
Angel1	Upregulated	506.754262191572	0.572993334824048	0.177298078280436	3.23180792697445	0.00123009709243522	0.00775930579172697
Atp10a	Upregulated	518.314297785336	1.0724150099781	0.16775780930281	6.39263837811775	1.63047555145598e-10	3.94171929873115e-09
Zfpm1	Upregulated	586.073244601067	1.1404934649861	0.214828197964465	5.30886296953785	1.1031122603137e-07	1.80517777514047e-06
Sp110	Upregulated	547.165746488461	1.48927208496677	0.26298546553502	5.66294445944751	1.48797332333412e-08	2.80319657303237e-07
Bahcc1	Upregulated	518.739285583067	0.821534046176332	0.176026316635047	4.66710922480761	3.05466965786397e-06	3.76604444331067e-05
Cdc42ep2	Upregulated	590.236013189275	2.19067975214404	0.476619671686328	4.59628479956188	4.30090737701597e-06	5.1384700046514e-05
6530402F18Rik	Upregulated	617.091829811956	3.24900551456994	0.298147091116489	10.8973242113589	1.18696638315273e-27	1.05380785557146e-25
Ehbp1	Upregulated	495.791603483426	0.613887405612742	0.160269398259006	3.83034698003083	0.000127962689297513	0.00109698536307879
Zup1	Upregulated	522.475084038909	0.945323283817893	0.202167039863118	4.67595155203314	2.92593684228718e-06	3.613099307726e-05
Hivep2	Upregulated	455.85441428283	0.741097216010413	0.176014667853704	4.21042873896386	2.5488651401296e-05	0.00025735208290668
Xkr8	Upregulated	534.845788566861	1.08477121736791	0.178863500012555	6.06479923121134	1.32118585362501e-09	2.89910214017033e-08
AA467197	Upregulated	636.661385970854	3.28460913121697	0.256337357759798	12.8136185842051	1.37566525658831e-37	1.91452944898885e-35
Ifi203	Upregulated	627.883709284258	5.93357651745299	0.592990961804435	10.0061837357478	1.43169103849586e-23	1.02868665872949e-21
Gm13822	Upregulated	576.052935942288	2.82811462818542	0.21157569859678	13.3669161767734	9.4373023210222e-41	1.50296336345516e-38
Cebpd	Upregulated	539.243421313024	1.68131395350851	0.243977412287044	6.89126889964067	5.529689828281e-12	1.57026927329568e-10
Gstp-ps	Upregulated	455.797390964107	0.550824001344299	0.181102590962544	3.04150260035884	0.00235400532034146	0.0135739731947125
Jag1	Upregulated	486.673180964379	1.14351758782008	0.129257970332965	8.84678588774377	9.0075979324951e-19	4.74912535362404e-17
Ifi27l2a	Upregulated	336.836351701067	2.20372559719408	0.283498344509214	7.77332792192887	7.64504869266177e-15	2.93053876437318e-13
Ankrd24	Upregulated	517.419734994749	1.12203683853828	0.229855292792181	4.88149228546476	1.05286042857389e-06	1.43553291267515e-05
Trpm4	Upregulated	511.519994398735	1.82504165188633	0.184974817250877	9.86643305835015	5.81973951699095e-23	3.90884069819462e-21
Lck	Upregulated	527.16052763561	1.06995892527448	0.180456095321378	5.92919249066629	3.04428048184627e-09	6.3124892461156e-08
Gm14325	Upregulated	489.232541119543	0.970166383119088	0.236958255856731	4.09425018601448	4.23536787498992e-05	0.000407397029469765
Gm13230	Upregulated	493.902662261091	0.801005435643554	0.139894622729566	5.72577716008428	1.02961299228542e-08	1.98322462653679e-07
2500002B13Rik	Upregulated	482.754790064068	1.30049571000057	0.242376122794633	5.36560984228008	8.06761647386604e-08	1.3546580357422e-06
Zfp719	Upregulated	505.572390765361	0.91529125183556	0.258441551612418	3.54157930922893	0.000397739268903802	0.0029596706291069
Nod2	Upregulated	511.25049903898	2.08492901950879	0.230819124963731	9.03273946574572	1.67426937294919e-19	9.50886517401437e-18
Zfp382	Upregulated	448.320300000336	0.537137891864439	0.163995743838809	3.2753160496189	0.00105543824445717	0.00679917014194093
Trim14	Upregulated	463.666881927851	1.04498849793542	0.209826883171137	4.98024124527037	6.3505059669049e-07	8.9591430298399e-06
Zmynd15	Upregulated	522.529008930871	2.05300257515895	0.283792700516404	7.23416272308342	4.68409878030596e-13	1.5012439410408e-11
Ticam2	Upregulated	481.179088947559	1.20601078357526	0.287618120061717	4.19309737271239	2.75171256522906e-05	0.000275935765333456
Ifi206	Upregulated	591.936612640736	9.01943496171107	1.32311047969348	6.81684190408691	9.30635795414864e-12	2.55808928248555e-10
9130401M01Rik	Upregulated	451.183356631364	0.616847337613051	0.188924923597611	3.26503949752478	0.00109448813415462	0.00702145045532418
A330074K22Rik	Upregulated	449.348344338748	0.697404682961461	0.222034604183952	3.14097293764026	0.00168387591173915	0.0102009863076653
St18	Upregulated	470.383506369264	1.03013424792581	0.172563137251279	5.96960778724002	2.37824601855583e-09	5.00533303741831e-08
Tnip3	Upregulated	518.766878816375	2.69625043184414	0.505914403213178	5.32945971634656	9.8505365830216e-08	1.63098702180619e-06
Usp54	Upregulated	452.135106856127	0.79818651557193	0.133402197381242	5.98330860541105	2.18649931008083e-09	4.64706182082324e-08
Galnt3	Upregulated	451.429669053978	0.727332783474886	0.151125128741274	4.81278520344607	1.48841238743693e-06	1.9719549366317e-05
Hps3	Upregulated	431.189517929924	0.649713799110393	0.159820476962261	4.06527255743213	4.79763613664783e-05	0.000456085434085758
Acbd4	Upregulated	465.139678894708	0.797561435444684	0.154932043085347	5.14781461318066	2.63538754482288e-07	4.01493755349347e-06
Rasa4	Upregulated	523.946096755811	2.72144997494865	0.273775468937535	9.9404449401914	2.77584478097597e-23	1.93158784578904e-21
Gbp5	Upregulated	576.565872840083	11.1989446300647	1.76538063904933	6.34364305484591	2.24394406734352e-10	5.33299199266503e-09
Ccl7	Upregulated	540.371020551916	4.0179863678629	0.796229128750609	5.04626899818104	4.50521000362338e-07	6.5287508570332e-06
Iqgap2	Upregulated	410.149816477952	1.61845648567134	0.221274231213461	7.31425650784446	2.58810342777654e-13	8.5247381134951e-12
Trim12a	Upregulated	454.30430802089	1.59561373181689	0.214236881663706	7.44789468286591	9.48414811696112e-14	3.27033750247356e-12
2900093K20Rik	Upregulated	467.187805868771	0.864471171389761	0.246919243832963	3.5010279392179	0.000463467252433235	0.00338357377863356
Osm	Upregulated	449.044678356775	0.71100737013537	0.249161618801285	2.85359909586405	0.0043227043831866	0.0224234846579807
Rtn2	Upregulated	456.619743644557	1.76051669897297	0.158041228714302	11.1396039710343	8.04764074708374e-29	7.48915387114154e-27
Tgm2	Upregulated	511.22192392897	5.09861010313546	0.305886173544867	16.668324834851	2.22750105416988e-62	7.480529627134e-60
Slc6a9	Upregulated	458.085839485594	1.04127787443063	0.282435786506784	3.68677739924298	0.00022711185312083	0.00179826955766816
Ralgps1	Upregulated	440.7935318144	1.27929489522035	0.290858608683266	4.39833945782726	1.09082271824903e-05	0.000119341567645262
Gm13657	Upregulated	410.661154135412	0.766632711119836	0.203268409074977	3.77152905662315	0.000162250260110181	0.00134034332523105
Znf41-ps	Upregulated	428.30759101232	0.804807016872514	0.227137826812825	3.54325401526239	0.0003952218225932	0.00294647397949429
Azin2	Upregulated	431.275251133044	0.709182000188022	0.240177455236625	2.95274175292319	0.00314965336344206	0.0173152473873498
Slc22a4	Upregulated	438.650629409733	1.41312178868412	0.213747970157206	6.61115886922717	3.81322980039632e-11	9.90029814395334e-10
Zfp775	Upregulated	422.334735802756	0.654909191789646	0.212424936665192	3.08301465012021	0.0020491506681522	0.0120775580013793
Astn2	Upregulated	492.63978302287	2.90215494301381	0.204095590531754	14.2195866919637	6.926078283266e-46	1.28908502795052e-43
Trim13	Upregulated	411.006374959925	1.4626136484754	0.191147969086586	7.65173522619467	1.98285191476055e-14	7.2931181855288e-13
Zfp940	Upregulated	393.328042746921	0.563441849977474	0.14742891184014	3.82178666955383	0.000132488281107177	0.00112889077029436
C2cd2	Upregulated	368.966940184059	0.521804147699679	0.194238933918807	2.68640347829439	0.00722258127207898	0.0342462969585869
Peli3	Upregulated	418.854323418182	1.16727703687921	0.197213639966072	5.91884535511857	3.24209626201367e-09	6.66009349143447e-08
Soat2	Upregulated	413.029456300407	0.827990143283737	0.264480988363873	3.13062253890472	0.00174436207738422	0.0105138140348933
Fbxl12	Upregulated	393.890719703277	0.568838803263186	0.189616082214009	2.99995019737391	0.00270023753161726	0.0152963950819301
Map3k8	Upregulated	407.711929779264	1.30994339932857	0.27111307026559	4.83172352423036	1.35356136980843e-06	1.80257034834488e-05
Gm49774	Upregulated	447.721807408806	1.05261748192515	0.229889360835781	4.57880033290048	4.67650333765247e-06	5.54380294413879e-05
Ccdc126	Upregulated	389.698849824278	0.575034911359097	0.15073500095314	3.81487317293918	0.000136252893134162	0.00115270246064432
Thtpa	Upregulated	401.161936589481	0.534247951500804	0.185501888133315	2.88001355068071	0.00397658079225231	0.0209874342598953
Fkbpl	Upregulated	391.356378011702	0.703317694803408	0.264388497457823	2.66016752455581	0.00781017940059822	0.0365389616536769
Ppm1k	Upregulated	407.937323945885	1.03823107027815	0.159375699661924	6.51436243091325	7.29990481516439e-11	1.83364113145788e-09
Apol9b	Upregulated	438.994884975394	7.65490904996058	1.11041346815546	6.89374658133096	5.43417958478893e-12	1.54598906493222e-10
Arv1	Upregulated	395.701494083838	0.620686209648908	0.188466086384308	3.29335755602865	0.000989984902575908	0.0064555874947204
Ifi44	Upregulated	485.014677987345	10.6668946015758	1.51628639890164	7.03488114732324	1.99430924429401e-12	5.87940633699501e-11
Gm43737	Upregulated	402.736094623848	0.505654372525225	0.198543983722169	2.54681286758509	0.0108711712323109	0.0478591773145449
Bcl3	Upregulated	444.84940049326	1.89273494479407	0.220246246235862	8.59372169624695	8.41968091469085e-18	4.07734265737129e-16
Insl6	Upregulated	376.797225128661	0.624502719833975	0.220656637899056	2.83020137431653	0.00465187147763938	0.0238348625494438
Gfod1	Upregulated	346.821181158741	1.52361335830551	0.247118957263257	6.1655057757564	7.02582053341496e-10	1.57754179651445e-08
Dcbld1	Upregulated	387.723187827806	0.740673825080396	0.201724600301195	3.67170798194418	0.000240934889491861	0.00190089998614416
Coq10b	Upregulated	383.213041080965	1.51478614438706	0.197661851679152	7.66352298897761	1.8090087046381e-14	6.66958626951058e-13
1500015A07Rik	Upregulated	379.708892969101	0.802591042441822	0.183178071837864	4.3814799139944	1.17875912186187e-05	0.00012805535101633
Slc49a3	Upregulated	405.482526161924	2.60468583192114	0.326916820221082	7.96742679119319	1.62012376807287e-15	6.53464020083282e-14
Gt(ROSA)26Sor	Upregulated	368.661836904269	0.526493940537351	0.184224155616868	2.85789851376659	0.00426456760601852	0.022203923282027
Rexo5	Upregulated	357.299568228498	0.509010404821155	0.200011417055003	2.54490674740422	0.0109306924907636	0.0480472198650233
E030030I06Rik	Upregulated	385.623324077681	0.723307031372416	0.199523191873393	3.62517772786729	0.000288762794140257	0.00223823765372739
Mroh2a	Upregulated	369.464389452692	1.43943292468859	0.176162313299091	8.17106052782527	3.05690210252869e-16	1.33022601915108e-14
4933412E12Rik	Upregulated	364.866704186622	0.720784981037963	0.168446713311117	4.27900887390241	1.8772737927728e-05	0.000195946794261853
Adora2b	Upregulated	400.289863603008	2.52394946500859	0.278455411468699	9.06410635618875	1.25629806326718e-19	7.16136253924404e-18
Morrbid	Upregulated	371.364176414888	0.797176260294284	0.205200630698603	3.88486262240183	0.000102387767205563	0.000900732475963292
Tfb1m	Upregulated	356.205934869878	0.670787358746174	0.133135177367977	5.03839309795757	4.69456503369523e-07	6.79041579031122e-06
Ptges	Upregulated	409.28407595629	1.93539883433962	0.305357371372264	6.33814348624374	2.32550210660852e-10	5.50143285495994e-09
Zswim7	Upregulated	355.3872124626	0.91622098161647	0.168928843932146	5.42370953526734	5.83747130433061e-08	1.00420107694097e-06
Arhgef4	Upregulated	343.648138340157	0.733151911643547	0.22084347995016	3.3197806510249	0.00090088201966292	0.00596776391070017
Larp1b	Upregulated	325.604820177891	0.627688744673347	0.231232798084645	2.7145316316398	0.00663695617656565	0.0319339441303091
Irgm2	Upregulated	389.711669153715	1.22470388826525	0.299577293960899	4.08810651859716	4.34908460944356e-05	0.000417036989737332
Fgfbp3	Upregulated	409.065692160905	1.38997218775376	0.245481778524991	5.66222143291282	1.49425827341918e-08	2.81160801556388e-07
Rbpms2	Upregulated	320.294627012903	0.563007005687558	0.162757190902747	3.45918360082765	0.000541815434527458	0.00387498371878712
Nthl1	Upregulated	340.523755755784	0.558747414155148	0.189410810077762	2.94992357577562	0.00317852542803068	0.0174367403452479
Cd300c2	Upregulated	346.447364088262	0.991729942203672	0.332925118730636	2.97883784192944	0.0028934385994308	0.0160841451903588
Mrm1	Upregulated	319.963086551405	0.514848486205091	0.178065891896942	2.89133691309657	0.00383606633804997	0.0203347519968298
Gm14040	Upregulated	348.799988132045	0.555977673364302	0.218750814501061	2.54160275760531	0.0110345505148647	0.0483442247174218
Oas1c	Upregulated	360.708265532665	1.43457751146572	0.249943510141243	5.73960696420978	9.48965303160434e-09	1.8324520004028e-07
Klf2	Upregulated	312.915704171044	1.26048863330568	0.362931342607171	3.47307737119305	0.000514527004504095	0.00370555392334697
Intu	Upregulated	338.771128012723	0.608274808442126	0.194166716591791	3.13274498904434	0.00173179833435776	0.0104584912701949
Zfp462	Upregulated	363.205340664677	1.27586005352802	0.257190544547217	4.96075800832478	7.02186253194887e-07	9.76361227664682e-06
Ak1	Upregulated	347.83153021026	1.101098023399	0.264354309838732	4.16523575526617	3.11030986807868e-05	0.000308395807715529
Gm32856	Upregulated	324.557736111387	1.00315053143674	0.264610131223049	3.79105110904145	0.000150011077957393	0.00125128030900961
Oas1b	Upregulated	394.24309002519	2.77157103142647	0.280559978056708	9.87871132092215	5.14908020422673e-23	3.47349305654561e-21
Dlgap2	Upregulated	349.638481454257	1.55657403562615	0.270117269086185	5.76258615708684	8.2834732966391e-09	1.60757657646333e-07
2810002D19Rik	Upregulated	321.62802850874	0.938847061857614	0.186638624818526	5.03029350312928	4.8972957642375e-07	7.02445914261289e-06
Lst1	Upregulated	318.163926716671	0.699093361866083	0.245868793126429	2.84335947224746	0.00446406903731305	0.0230484420081591
Tapbpl	Upregulated	352.435430729047	1.24852692563632	0.259726130519591	4.80709015738463	1.53142939486742e-06	2.02201036683008e-05
Adora2a	Upregulated	348.852270213238	2.3909842400231	0.252892802032037	9.4545365499181	3.24456064196871e-21	2.012930634423e-19
Gm6665	Upregulated	327.948551271183	0.835424221996793	0.29389212888756	2.84262196867619	0.00447441070995443	0.0230864050258437
Gm6088	Upregulated	343.526385517723	0.602250972255998	0.180372200545039	3.33893454998136	0.000841003768394275	0.00563881346100467
Hoxb4	Upregulated	319.005268241617	0.584779315591885	0.177702159971216	3.29078338545016	0.000999088139235346	0.0065039669510778
2610037D02Rik	Upregulated	329.407743859233	1.32170853246401	0.220255159330942	6.0008062307321	1.96340182224798e-09	4.20674498614241e-08
Ntng2	Upregulated	387.02507820914	6.39635045202694	0.387857305185486	16.4915043922352	4.2230250960181e-61	1.38802748262314e-58
Fam221a	Upregulated	304.801541302175	1.06659203040674	0.181275257452616	5.88382576527597	4.00889867185956e-09	8.05324664276807e-08
Ptafr	Upregulated	349.640781502183	1.37800844958018	0.24713237523161	5.5759932234242	2.4612150753568e-08	4.49419036455223e-07
Rnd1	Upregulated	336.858027031479	1.92225996211815	0.249074420504212	7.71761290551971	1.18528521929578e-14	4.45505743739201e-13
Lrrc28	Upregulated	300.438739150784	0.735599546660193	0.176748443519734	4.16184455156496	3.15687227828233e-05	0.000312611300992984
Adamts4	Upregulated	305.408937018678	1.70022474884302	0.217746650680713	7.80827049935246	5.79780495878892e-15	2.25036409556209e-13
Gm32089	Upregulated	343.62438170802	2.22401917973529	0.254558285907343	8.73677779455512	2.39853620989148e-18	1.21483893017717e-16
Mras	Upregulated	293.553082467682	1.08107597064753	0.209667173535629	5.1561527368223	2.52075306785126e-07	3.8631541063657e-06
F830208F22Rik	Upregulated	348.099306303459	2.82998740954478	0.532733258856524	5.31220336349782	1.08307638482957e-07	1.77674594813859e-06
Gm21399	Upregulated	312.283895991707	0.89931894690419	0.230882195708438	3.89514204048833	9.81412008995394e-05	0.00086831917038722
Ntaq1	Upregulated	275.695226210961	0.747075062662601	0.170683307559286	4.3769661681949	1.20342645157975e-05	0.000130459872449151
H2-Q7	Upregulated	284.747521764062	4.67197103361762	0.785921110995848	5.94458014710627	2.7716633385809e-09	5.7704387135307e-08
Atat1	Upregulated	261.516138133783	0.574672853312854	0.18037353552059	3.18601535227575	0.00144246942556089	0.00891687382395546
Atp8b3	Upregulated	265.745161850587	1.5071060484232	0.319042753598567	4.72383726451753	2.31435637860213e-06	2.94342623127515e-05
Bst1	Upregulated	303.818143630319	2.0709835674893	0.389626398518824	5.31530608645155	1.06478188090553e-07	1.75173061727674e-06
Rrad	Upregulated	265.76366716355	1.27305669877466	0.245982702705691	5.17539113430192	2.27434014688378e-07	3.52751070171292e-06
Hectd2	Upregulated	274.821280001902	0.852155395449594	0.265069604403021	3.21483633466306	0.00130518914584489	0.00818285792411196
Tnfrsf21	Upregulated	255.523115519809	0.703519390161166	0.221739455119831	3.17272985892823	0.00151012965421499	0.00926468740997343
Tlr3	Upregulated	300.670235198941	1.57059222220959	0.289448486936337	5.42615454250081	5.75811080611121e-08	9.94980936608569e-07
Gm14275	Upregulated	351.54653373247	12.9160252415662	1.19468677047079	10.8112231262731	3.04581572523671e-27	2.6886720756261e-25
Gm17491	Upregulated	275.574597580844	0.792677994402158	0.274107686252641	2.89184883955263	0.00382982162608036	0.0203239726828201
Ccdc194	Upregulated	286.781167806651	2.14455196270068	0.260470506933406	8.23337731380458	1.82007773385911e-16	8.03330309504444e-15
Trim46	Upregulated	283.419496152549	0.858756736351858	0.200881798128386	4.27493553100822	1.91192610551508e-05	0.000199160043681705
Cacnb1	Upregulated	282.577147268132	1.08784584946759	0.220505589791819	4.93341620271231	8.08037175141039e-07	1.11451413228382e-05
Rftn2	Upregulated	266.239964153899	0.703020148610481	0.2448374588762	2.87137495968685	0.00408690432940633	0.0214221544613129
Traf5	Upregulated	272.842721087998	0.918414195618974	0.277440881737354	3.31030592848393	0.000931940526770182	0.00614452294389491
Mob3b	Upregulated	267.415106649992	1.14735939673465	0.19089697575295	6.01035921186889	1.85112705148898e-09	3.97721984581388e-08
Nemp2	Upregulated	249.489551881276	0.505289163914726	0.199290588041566	2.53543917392295	0.0112306430315915	0.0489949092211313
Six5	Upregulated	260.131183917173	0.959736403657794	0.221227113410227	4.33824041214211	1.43627995685476e-05	0.000153335540936367
Pilrb2	Upregulated	318.520101223252	2.92880522872008	0.399808494048647	7.32552027362309	2.37973646311362e-13	7.88887744252774e-12
Gstm2-ps1	Upregulated	286.871761383505	1.63614846086625	0.325246603265845	5.03048592802343	4.89238296136447e-07	7.02393419955004e-06
Gm48226	Upregulated	257.314317397165	0.691473480176827	0.210998558678948	3.27714788435575	0.00104861431556716	0.00676649705383519
2610005L07Rik	Upregulated	264.842542108472	0.565682633623312	0.206410502845603	2.74057097785594	0.00613325333565074	0.0299073540180343
Gm15832	Upregulated	282.061962150867	1.73276710670346	0.246933927752443	7.01712851885062	2.26474279227085e-12	6.65128263403044e-11
Atp10d	Upregulated	241.582595293206	0.716215015578006	0.206524150084101	3.46794801134079	0.000524448738758709	0.00376647332233591
Amn1	Upregulated	263.074807099841	0.859031229998899	0.211117852531067	4.06896536555329	4.72223654971989e-05	0.000450025356076946
Tspoap1	Upregulated	246.913419787038	0.669051993603326	0.262599427240381	2.54780446642362	0.01084032123144	0.0477558877878817
C1qtnf6	Upregulated	267.595994577359	1.83184606243529	0.390516120654588	4.69083340110192	2.72094460404728e-06	3.39250623432787e-05
Lox	Upregulated	293.375417747042	4.05616581666658	0.386103227885189	10.5053921431414	8.15830155024023e-26	6.7036937419208e-24
Bend6	Upregulated	245.16982178033	0.622681506559045	0.224083302765247	2.77879475567787	0.00545609871798546	0.0272328959597543
Zhx2	Upregulated	269.064008205425	1.20755181481294	0.239551456848948	5.04088695888991	4.6337913477982e-07	6.70879182200437e-06
Calcrl	Upregulated	294.052484555555	1.8867885284198	0.297638286294107	6.33919967727337	2.3096174800902e-10	5.47223479025052e-09
Pvt1	Upregulated	263.677941817969	0.76414712591611	0.233046669821811	3.27894462727308	0.00104196078820106	0.00673199927065243
Slc25a42	Upregulated	250.330459732755	0.936991718148719	0.209751867696663	4.46714362278656	7.92709130493602e-06	8.92960968855082e-05
Trim21	Upregulated	257.988140288525	0.978092496819975	0.263323813161828	3.71440958975814	0.00020367867120574	0.00163669716042521
Gng4	Upregulated	237.248772471041	1.10435726411215	0.411592393757639	2.68313331553555	0.00729359092163031	0.0344982830855312
Rccd1	Upregulated	223.212155038455	0.624684078755142	0.22877648377466	2.73054322913033	0.00632300399275567	0.0306776902261588
Trmt61b	Upregulated	235.656960714563	0.585290489592428	0.223056895091371	2.62395156783956	0.00869161435192173	0.0398895004481542
Gm40932	Upregulated	241.195130225307	1.90384688006903	0.362586314704421	5.25074114179141	1.51488442925732e-07	2.42256052413739e-06
Dusp14	Upregulated	271.582217006793	0.70990364830934	0.262436362639792	2.70505063082177	0.00682939793950495	0.0327438048943117
Ccl25	Upregulated	230.182296824906	0.504650325952996	0.180556123507321	2.79497762883978	0.00519033067525368	0.0262369856908766
Fzd5	Upregulated	231.621677471213	0.73604001903823	0.212570036624659	3.4625765264268	0.000535029742089285	0.00383355262328167
Gm10425	Upregulated	234.809457141867	0.624498795516903	0.232307804951688	2.68823854474789	0.00718300624123609	0.0340795701519088
Tmem140	Upregulated	264.573450317575	1.07421668512804	0.202341000628649	5.3089422400333	1.10263266297751e-07	1.80517777514047e-06
Ifi209	Upregulated	297.993587070141	5.06318025122745	0.79052668059502	6.40481893339318	1.50547937639876e-10	3.65670525261133e-09
Dnajb5	Upregulated	226.937980885224	0.864747778242609	0.199967466063095	4.32444234688537	1.52918187637053e-05	0.000162356024922143
Pde8b	Upregulated	245.716286337226	0.907542079160732	0.220238965433861	4.12071532107371	3.77697887939546e-05	0.000367191754115174
Otud1	Upregulated	232.297622499294	0.714040694233673	0.245888873519861	2.90391624481535	0.00368526732315755	0.0197262680554878
Ptp4a1	Upregulated	232.828752030934	0.684188003141389	0.267365357379254	2.55900020050421	0.0104973680857659	0.0465184573117935
Pfkfb1	Upregulated	209.985160742123	0.854763796076331	0.235868266610159	3.62390332689	0.000290190107598615	0.0022459442826258
9330175E14Rik	Upregulated	221.865996653129	1.39832266673214	0.295838389966761	4.72664371547334	2.28261255924586e-06	2.9069908339019e-05
8430429K09Rik	Upregulated	215.401718550925	0.581152139590662	0.181893201658375	3.1950184739843	0.00139821890147232	0.00868154565512235
Gfra1	Upregulated	186.951452982026	0.9425193931191	0.25366958150952	3.71553966979571	0.000202770448066504	0.0016306079550918
Trem6l	Upregulated	231.891501175712	1.91793153542502	0.331666521968125	5.78271066987382	7.35064268907913e-09	1.43555914362698e-07
Slc28a2	Upregulated	234.196052640184	1.53069554906763	0.269018456794824	5.68992762543078	1.27093227939544e-08	2.41492765708497e-07
1110002J07Rik	Upregulated	219.120598027169	0.93381920080624	0.268814492940216	3.47384246508584	0.000513062165154104	0.00369672776459916
H2-T10	Upregulated	243.372544245409	2.71917601381794	0.368639955172988	7.37623791360852	1.62824941599887e-13	5.46866526609933e-12
A130051J06Rik	Upregulated	216.225747091077	0.63218047898062	0.248365499561767	2.54536350699305	0.0109164032126215	0.048044614481076
Socs1	Upregulated	260.20770394874	3.67974954145836	0.370339444064171	9.93615344095173	2.89802309345023e-23	2.00756326222507e-21
Eva1c	Upregulated	236.922824437203	1.89221463348391	0.283101271859665	6.68387895629764	2.32699033586601e-11	6.16213662767762e-10
D730003I15Rik	Upregulated	217.905799848299	0.855573433385863	0.248584960878	3.44177471703833	0.00057791132649845	0.00410675258249889
Zfp874b	Upregulated	206.75222621661	0.757756743392543	0.217488680297188	3.48412037976921	0.000493757354617808	0.00357933534215668
Zfp867	Upregulated	224.588826913858	0.717053851825819	0.26556666616961	2.70008981988672	0.00693207581869089	0.0331435181823388
C1s1	Upregulated	208.452835330972	2.49373199456226	0.293219270362217	8.5046661206193	1.82118947522994e-17	8.73718478675533e-16
Cish	Upregulated	222.159251714853	1.45862166387397	0.277158714458153	5.26276673899856	1.41903569548921e-07	2.28346493999138e-06
Gbp6	Upregulated	261.734630137624	10.8905536546493	1.53403674481011	7.09927822230711	1.25410116580241e-12	3.79126317207742e-11
Acoxl	Upregulated	234.992667721912	1.95948901107274	0.241736403955693	8.10589128905836	5.23602464140523e-16	2.21605777151857e-14
Batf	Upregulated	239.802629365223	2.98004828166284	0.254598961895263	11.7048720838413	1.20340577427722e-31	1.3091698873968e-29
Mid1-ps1	Upregulated	211.926459182736	1.14290766387412	0.190446372797487	6.00120468080241	1.95858907346642e-09	4.20226166762628e-08
Prob1	Upregulated	188.589655252019	0.65896185097857	0.240332628989551	2.74187426713174	0.00610897207380651	0.0298266120721122
4833427F10Rik	Upregulated	199.920200740163	1.25301087072786	0.263040802569013	4.76356085630141	1.90206211133564e-06	2.45063014978424e-05
Icam5	Upregulated	190.934363908393	0.805671209686742	0.310713054900659	2.59297508417962	0.00951496635747818	0.0429285047576878
Gnb1l	Upregulated	191.028934794931	0.83785567305591	0.256945367264503	3.26083198921198	0.00111085840329254	0.00711465199588025
Cox17	Upregulated	212.37148681452	1.03771182758131	0.263290898607806	3.94131294727006	8.10368165812494e-05	0.000733796449324233
H2-Q5	Upregulated	176.008601675701	2.32605872923484	0.456767277543098	5.0924373167589	3.53489599988845e-07	5.2658701452533e-06
Mab21l3	Upregulated	207.862994132208	1.90725540190881	0.191753949868435	9.94636826629861	2.61554598386724e-23	1.83658883449005e-21
Gmfg	Upregulated	175.048461258435	0.798000102169508	0.237150173655605	3.36495685357743	0.000765556294633199	0.00521212588783326
Arnt2	Upregulated	208.95791607097	2.65890803262683	0.302144987023478	8.80010639534532	1.36686502365115e-18	7.03844362845434e-17
Il1r1	Upregulated	164.383195351053	1.03039315421809	0.308422891796312	3.34084525379063	0.000835237617010613	0.00560547717357871
Phf11a	Upregulated	217.067785116829	3.78160473072202	0.433920040550071	8.71498058934582	2.90808484376646e-18	1.453854196327e-16
Pde6b	Upregulated	172.95869821865	0.607551739132223	0.238045272128325	2.5522529126506	0.0107028794833049	0.04733412031437
Gm5345	Upregulated	188.094321339658	1.63478475558421	0.390439509791905	4.18703720956804	2.82619506659337e-05	0.000282400138348864
Dusp8	Upregulated	206.207179781099	1.19618710167663	0.342615640584442	3.49133828110166	0.000480607319143397	0.00349220219479172
Hip1r	Upregulated	159.074183468074	1.17066449434617	0.258353390671132	4.53125268185991	5.86349540824057e-06	6.8444139707746e-05
Gm42547	Upregulated	154.654435237261	0.685175371446658	0.257485346823654	2.66102665607577	0.00779027894921022	0.0364612282572009
Ifi205	Upregulated	224.226204813762	9.15841976221917	1.51762436024046	6.03470793047107	1.59250454302827e-09	3.43589527663417e-08
Slfn1	Upregulated	222.092197615245	8.74018565140556	1.58570354760287	5.51186611433028	3.55048965687959e-08	6.3776702580786e-07
Sgk1	Upregulated	184.271642498466	2.91108757988647	0.430037628782271	6.76937873583234	1.29336564681946e-11	3.49299169791383e-10
Creg2	Upregulated	178.311589521177	1.31311162988266	0.246144338324494	5.3347220530077	9.56910212160844e-08	1.58779258404519e-06
Syne2	Upregulated	180.343826314481	1.8603074771993	0.233275607908154	7.97471923396184	1.52727614387334e-15	6.17627274098307e-14
Nkiras1	Upregulated	156.834677376209	0.611038068507398	0.24061617492768	2.53947212273262	0.0111019892604576	0.0485983366663501
Wnt9a	Upregulated	194.824087008154	1.72416371314831	0.334912460192385	5.14810261809276	2.63134535051839e-07	4.01273672011925e-06
Gm43661	Upregulated	180.233097226043	1.35544380143718	0.246679395967575	5.49475887972156	3.91244603851762e-08	6.93113146823627e-07
4933431E20Rik	Upregulated	150.514406641524	0.96991448245966	0.329596685926161	2.9427312951713	0.00325330659803489	0.0177649629998031
Nanos1	Upregulated	170.202497431475	1.15522680878051	0.272336769365148	4.24190538601709	2.21630127739205e-05	0.000226587836751505
Acp3	Upregulated	183.306927333468	1.88612237407313	0.367480826073895	5.1325735664202	2.85806958486603e-07	4.31166591279398e-06
Zfp827	Upregulated	159.97460602507	0.907679161624552	0.246404938035618	3.68368900745546	0.000229882684863027	0.001817414388825
Tbx20	Upregulated	170.21536097401	0.785581596287528	0.224927583196538	3.49259786249115	0.000478346282060437	0.00347740864247983
1110046J04Rik	Upregulated	162.198320133689	1.12296334844811	0.265587590597719	4.22822220692173	2.3554510456272e-05	0.000240019840058371
Cxcl16	Upregulated	180.855527623212	1.89875199036441	0.41254077559485	4.60258016344341	4.17288867257572e-06	5.01655908279765e-05
Mx2	Upregulated	201.477214681537	6.65665968392294	1.01553438687388	6.55483435121693	5.5703674917379e-11	1.41455380530426e-09
Gm42067	Upregulated	168.006075231087	1.164208368733	0.228240341542848	5.10080015155623	3.38220545722058e-07	5.05302803705449e-06
Mndal	Upregulated	194.954783053067	4.61265238037653	0.43625132879598	10.5733829925678	3.95948591653062e-26	3.30627775343595e-24
Airn	Upregulated	159.278961776881	1.10785824443258	0.2885541553257	3.83934254276152	0.000123364215837912	0.00106465385824808
Pdlim4	Upregulated	161.67318604819	0.934632926643064	0.278991471171249	3.35004121351571	0.000807995373178217	0.00546015421034868
BC051226	Upregulated	164.894661200166	0.818168905631368	0.222443425312903	3.67809884459601	0.000234978902575169	0.00185675400868604
AV356131	Upregulated	158.761959083338	0.800446500712036	0.287379137768032	2.78533266864397	0.0053472831211912	0.0268110450036227
Calr3	Upregulated	151.378314125499	1.3010850822525	0.244739857806998	5.31619611905854	1.05958944400372e-07	1.74690904279291e-06
1110006O24Rik	Upregulated	148.086235789744	0.916835225118685	0.319078500527242	2.87338452325592	0.00406099507998618	0.0213236750494991
F730043M19Rik	Upregulated	153.019940753016	1.12119909158994	0.31793140288016	3.52654403255836	0.000421021149845876	0.00310747000612474
Ifi47	Upregulated	187.067807902939	2.75985775772124	0.482334845862694	5.72187098111276	1.05357305138362e-08	2.0268488789258e-07
Gng8	Upregulated	168.405827066354	0.995965657340702	0.359618265591553	2.76950798286731	0.00561410285043577	0.0278595119927824
B4galnt2	Upregulated	157.403586038439	1.73075406904724	0.314709352618505	5.49953172553242	3.80801190008536e-08	6.76940941686059e-07
Sh2d6	Upregulated	160.156083261742	1.6214506768726	0.494298094806285	3.28030937992598	0.00103693309511633	0.00671074254434734
BC002059	Upregulated	146.030090547034	0.610902874318542	0.215648656126643	2.83286195838744	0.0046133303515382	0.0236687901928137
S100a8	Upregulated	155.110332888002	1.36885975003545	0.34669135614883	3.94835269399628	7.86908131881361e-05	0.000715488924149692
4933432I03Rik	Upregulated	157.404186796748	1.10557574266755	0.258518657035067	4.27658009424667	1.89786294759687e-05	0.00019782852101536
C030034I22Rik	Upregulated	157.309810947639	0.636595318526412	0.243810112652081	2.61102918005226	0.0090270190992149	0.0411776192534987
Msi1	Upregulated	135.838027463569	1.1060419586057	0.31503400534223	3.51086530295095	0.000446650654628163	0.00327473152002651
Rab3a	Upregulated	135.415067194812	0.749465208329161	0.274271191027071	2.73256992658477	0.00628423301535137	0.0305183375105778
G530011O06Rikx	Upregulated	141.15745081229	0.846505427438994	0.295278269874293	2.86680570093889	0.00414637489818204	0.0216762096200055
Tnfrsf8	Upregulated	162.397985123489	2.61294500445615	0.41994625443521	6.22209384381895	4.90563450488384e-10	1.12269987898438e-08
Gm36738	Upregulated	147.981268866898	1.33945205032348	0.403263881725233	3.32152744399788	0.000895261775719285	0.00593817256818872
Adgb	Upregulated	146.07661650489	1.50409987333894	0.497771593703902	3.02166674909466	0.00251387138153032	0.014383068556252
Map2k3os	Upregulated	135.614796705901	0.889392183522982	0.279838743175049	3.17823105347009	0.0014817661693211	0.00911239004127086
Ly75	Upregulated	169.640753501264	2.13720110911324	0.245179911318878	8.71686875819785	2.86001343941514e-18	1.43446388350926e-16
Gm7598	Upregulated	148.980744552784	1.20326760448241	0.26522157850318	4.53683901314987	5.71036628088552e-06	6.6879255729431e-05
Gm28050	Upregulated	148.966456940471	1.24263729588057	0.272642491108298	4.55775360190271	5.17036424729347e-06	6.09243225722269e-05
Gpr84	Upregulated	165.958145678388	4.93392497007925	0.714511734724377	6.90530992046269	5.00939421860386e-12	1.43040890737509e-10
Lyrm7	Upregulated	144.80108233861	0.841652221579082	0.30428934708158	2.76596019430622	0.00567554621785743	0.0280703433781944
4933439C10Rik	Upregulated	132.861075507411	1.02425208834849	0.349311391916728	2.93220350681452	0.00336566121155067	0.0182815521786339
Phlda1	Upregulated	158.451366188976	2.68314896049153	0.41200109296112	6.51248020049484	7.39199603757305e-11	1.85375900630566e-09
Adamts7	Upregulated	98.2937838496167	3.81242651209603	0.614051029247526	6.208647702729	5.34424785548984e-10	1.21230456492815e-08
Gm19026	Upregulated	175.402049801433	6.03770760154484	1.01592415066725	5.94306927104677	2.79734151123141e-09	5.8160607894351e-08
Aqp8	Upregulated	139.5201888601	1.52808997260365	0.414591353059591	3.68577386220597	0.000228008746074815	0.00180352232942332
Plekha4	Upregulated	140.096258613787	1.24286649291851	0.249647540338315	4.97848483199239	6.40839645219498e-07	9.02433075601714e-06
Mx1	Upregulated	166.240699654686	6.09714975762716	1.07445123131649	5.67466403305856	1.38961106493577e-08	2.62429238766843e-07
H2bc8	Upregulated	143.75439371611	1.47379019523956	0.333013247459999	4.42562032135551	9.61655367013267e-06	0.00010664502591257
AI839979	Upregulated	140.108698169086	1.17227463522187	0.222337112256532	5.27250994368093	1.34570543649955e-07	2.17680184115655e-06
Klra2	Upregulated	120.17252055359	1.1085435612963	0.354695061015315	3.12534253542491	0.00177598124511615	0.0106835507299666
Il20rb	Upregulated	146.991731705769	1.79764984793408	0.509683129976482	3.52699499396229	0.000420304710077245	0.00310366499104841
Wnt6	Upregulated	129.905939929648	1.01690436392677	0.270866099488307	3.75426960349709	0.000173847667474869	0.00142396541206351
Gm12107	Upregulated	118.657025592024	0.746245647384375	0.259546627966278	2.87518914513246	0.00403785529124273	0.0212507381638699
A930033H14Rik	Upregulated	131.523583239918	1.10696743674018	0.259141469727104	4.2716722950823	1.94012542716692e-05	0.000201689485860529
Lix1	Upregulated	128.206922088213	1.29046060113852	0.309769809742948	4.16586949583423	3.10168107674791e-05	0.000307737760267191
Trpt1	Upregulated	120.993453864097	0.89650642203062	0.297662598341893	3.01182085698553	0.00259685800099998	0.0147432055859786
Lyrm1	Upregulated	125.007526546265	0.652604828572653	0.240441222939023	2.71419692761318	0.00664366597287661	0.0319524757001861
D630024D03Rik	Upregulated	116.134654015738	0.966537668174633	0.276196655289524	3.49945464459538	0.000466210911464223	0.00340039006624141
A930006K02Rik	Upregulated	124.88439183904	1.67281773702629	0.347264255578703	4.81713193959049	1.45636393492326e-06	1.93447206076479e-05
Plcxd2	Upregulated	117.917622351018	0.770312478760562	0.258320663092206	2.98200101199648	0.00286371052272339	0.0159475847710998
Niban1	Upregulated	117.567560153937	0.873685891368228	0.329143808416817	2.65441994965867	0.00794448869070263	0.0370774807534665
Tbc1d8	Upregulated	129.643358507044	1.19249726571975	0.429124194045506	2.77890942125089	0.00545417315378236	0.0272320836715029
Acsbg1	Upregulated	124.036558124579	0.789132731293304	0.294368758044067	2.68076251208415	0.00734546254979526	0.0347011331710205
Asprv1	Upregulated	125.235377289908	1.67148248840115	0.437378152462404	3.82159574956097	0.000132590913802632	0.00112914246770842
9330104G04Rik	Upregulated	121.815260950866	1.30315293682743	0.435270002016059	2.99389558387106	0.00275440189853368	0.0155022785268849
Trim5	Upregulated	103.243055799162	1.56656708806156	0.33329235774226	4.70027905432206	2.59806218369323e-06	3.25505795731493e-05
Bcl2a1b	Upregulated	125.253488112469	1.86610178009457	0.327750272898537	5.69366964546284	1.24337553152597e-08	2.36839275104972e-07
Il18	Upregulated	110.309164177193	0.72130894414814	0.281859435040899	2.55910874171544	0.0104940909864215	0.046517279069796
Mir155hg	Upregulated	141.313757405724	4.42386975966804	0.79347710499928	5.5752960379015	2.47109277590357e-08	4.50689978774007e-07
Gm5526	Upregulated	119.970580383334	1.04156819608891	0.254567900205615	4.09151426887537	4.28565571381725e-05	0.000411507647430302
Gvin2	Upregulated	117.454457420564	1.76104304032863	0.368990962669502	4.77259125152601	1.81870661408819e-06	2.35699494751966e-05
Tubb1	Upregulated	110.881992657578	1.6341718971361	0.382014297954774	4.27777678973044	1.88769163337923e-05	0.000196901150252818
Gm43197	Upregulated	130.618317560989	7.85645193897796	1.06773678027636	7.35804187333934	1.86627510247246e-13	6.22682889481524e-12
Gbp9	Upregulated	131.329024971426	3.82934368718432	0.580765377151562	6.5936156627756	4.29242055235454e-11	1.10700021189938e-09
C130083M11Rik	Upregulated	115.326000540674	1.30710630569788	0.34325024478798	3.80802730819686	0.000140079806833713	0.00117926586156251
Ms4a7	Upregulated	119.48705536799	1.89380707350031	0.422298562074543	4.48452171893974	7.30776628284524e-06	8.27642034731623e-05
Cp	Upregulated	133.842787866728	4.44040885446433	0.535212208319279	8.29653880356822	1.0718851984489e-16	4.85585998405823e-15
Ntn1	Upregulated	107.457654707524	1.46236513085849	0.357438480600335	4.091235863588	4.29080460732207e-05	0.000411704034620567
Ccdc138	Upregulated	101.480026610032	1.3184044079232	0.316958189731878	4.15955305978517	3.1887094154229e-05	0.000315157920981784
Clec4n	Upregulated	105.136213567634	1.37697926536382	0.463649484657753	2.96987123016053	0.00297924603250492	0.0165076731384993
H3f3c	Upregulated	111.533272599868	0.732688170008359	0.288968271264764	2.53553155438661	0.0112276812790811	0.0489949092211313
4930438A08Rik	Upregulated	126.971402143144	3.52419631669381	0.438887303741983	8.02984339407013	9.75971666745132e-16	4.00978997549968e-14
Ust	Upregulated	104.262769636006	0.876251849088409	0.261823863763345	3.34672262678251	0.000817729879055098	0.00551387654807645
Marchf11	Upregulated	104.271039459817	1.47358184735642	0.266501623130261	5.52935411817797	3.21411953534278e-08	5.81401856931795e-07
Slamf8	Upregulated	99.528788064852	1.11840495501058	0.352378137799854	3.17387725014262	0.0015041728891736	0.0092354780572153
Gm16181	Upregulated	109.688164319208	1.27529930392138	0.429660176190079	2.96815803416977	0.00299590254974401	0.0165880654438873
Notch1	Upregulated	111.472907353455	1.68380559818284	0.326534992341089	5.15658547376749	2.51493709501053e-07	3.85806834595061e-06
Cfb	Upregulated	131.195060465771	10.5419453377532	1.6344158912197	6.44997726367315	1.11866932761559e-10	2.76057568258875e-09
Gm33699	Upregulated	115.655766689079	1.81916629192332	0.2910490148787	6.25037776774983	4.09461081120255e-10	9.46909398375105e-09
A730063M14Rik	Upregulated	104.747861957552	0.862610007250245	0.337841133570273	2.55330071307263	0.010670732372475	0.0472054621105364
Gm20560	Upregulated	111.780502524256	1.25162873187084	0.417900906314751	2.99503713190837	0.00274411434012767	0.0154768449530092
Gvin1	Upregulated	106.018984879362	2.33498878826402	0.366904103470429	6.36403018166902	1.96527495972534e-10	4.69962346406146e-09
Pabpc1l	Upregulated	85.9975320147792	0.632053467609072	0.249208496538585	2.53624365295752	0.0112048744015406	0.0489377720540003
Myo6	Upregulated	95.2231019473005	1.36027661152758	0.310218554026962	4.38489765963305	1.16040320128484e-05	0.000126149955337426
Gm11425	Upregulated	101.418906651683	1.62847157242157	0.449257349615746	3.62480786082726	0.000289176361832164	0.0022403191763206
Myc	Upregulated	112.101129453809	1.53748117629643	0.479239921081218	3.20816590743882	0.00133584413347203	0.00834456941927856
U90926	Upregulated	120.797160860667	9.92572303272815	1.42474766916431	6.9666532871397	3.24569227355413e-12	9.3352186540263e-11
9230114K14Rik	Upregulated	102.61336249592	2.11798936692882	0.324424083301912	6.52845912477403	6.64497405438864e-11	1.67457682205866e-09
Ifit1bl1	Upregulated	116.107614639603	4.15097027199698	1.2553926813832	3.30651144741693	0.00094465490541612	0.00621244315830916
Pax5	Upregulated	114.86005990298	4.57465538758669	0.455921393554301	10.0338686717973	1.08192517719796e-23	7.88376421573305e-22
Col5a1	Upregulated	98.197156136291	1.1949499484107	0.43849198547896	2.72513520881224	0.00642751594799022	0.0311261023086373
Wfikkn2	Upregulated	102.822694846268	1.59711843538259	0.35388976810884	4.5130393114146	6.39051713626372e-06	7.37822935134544e-05
Gm46224	Upregulated	98.4213967024468	1.49173293454193	0.493564301772998	3.02236796539636	0.00250805469507933	0.014355105198068
Ugt1a6b	Upregulated	98.407271494544	2.06255360891488	0.347938581408604	5.92792440713182	3.06787656815757e-09	6.3443851706691e-08
Gm20658	Upregulated	97.7322715625238	2.28511444110411	0.471950964844339	4.84184716490155	1.28637691123122e-06	1.72051519694372e-05
Col4a2	Upregulated	95.5829153134144	1.10852844533087	0.363977641332018	3.04559489224142	0.00232220487219618	0.0134156398151408
Acta2	Upregulated	98.6637087112274	1.51517054266955	0.329100163709506	4.60397991174194	4.14492462318048e-06	4.99070893054498e-05
Pdcd1lg2	Upregulated	88.0453869487022	0.991083381013487	0.284683620177848	3.48135021043478	0.000498892732175047	0.00361016089276585
Ebi3	Upregulated	109.331250474819	4.30953845623175	0.431958597723014	9.97673962029844	1.92694662027953e-23	1.37177287511881e-21
Fthl17f	Upregulated	87.3496246202044	1.02315869390276	0.399464605525662	2.56132503293095	0.0104273749744729	0.0462879564958785
Gm16712	Upregulated	102.841736509032	4.15694420769672	0.437109998324989	9.51006433992858	1.90544648252649e-21	1.19171405919309e-19
Trp53cor1	Upregulated	84.501831549244	1.47683964031437	0.331780015086133	4.45126159853531	8.53672704281728e-06	9.52856642756079e-05
Efcab6	Upregulated	77.4998985543001	1.52719280688245	0.392048460416486	3.89541845224965	9.80293405163062e-05	0.000867826505613696
Gm48102	Upregulated	88.7949908940583	1.406016105577	0.329298261307352	4.26973437392277	1.95705901601918e-05	0.000203176395695325
Zfp13	Upregulated	93.3084366952212	1.59594545299863	0.417147807874137	3.82585122796608	0.000130320979853103	0.00111472784981768
Gm34643	Upregulated	86.2683281661653	1.62774851336208	0.340064840804279	4.78658278671895	1.6964498008418e-06	2.21715368218309e-05
Phpt1	Upregulated	79.3390628358405	1.11765905609425	0.359014528928702	3.11313043354914	0.00185114186823704	0.0110753058019077
Cfap210	Upregulated	89.0575961662207	1.02839390739654	0.399245266550716	2.57584495936887	0.00999954725086175	0.0446841208942182
Fcgbpl1	Upregulated	92.6000323040912	2.3179302042305	0.338925989713615	6.83904532133726	7.97226634818015e-12	2.2190192891295e-10
Cmklr1	Upregulated	76.6326537062213	1.74627980870496	0.458006809138922	3.8127813252123	0.000137411681571063	0.00115996483984141
E030042O20Rik	Upregulated	82.8956427333161	1.36840806072546	0.25566481902666	5.35235182507755	8.68183885397841e-08	1.44834823559674e-06
Ccdc63	Upregulated	80.2807182794836	1.94578553932923	0.374024676445152	5.20229188571883	1.96845737668272e-07	3.09976855810342e-06
Adam33	Upregulated	81.1319321823197	1.53979030203379	0.448526628971809	3.43299639881708	0.000596950026664038	0.00422625298437491
Gm36551	Upregulated	87.1778664826764	2.40803635557364	0.370145084014213	6.5056553756126	7.73553821857932e-11	1.92739668388086e-09
Gm44451	Upregulated	85.0181746297217	1.36008033077529	0.359176469387286	3.78666323296576	0.000152683808459038	0.00126946150326976
Fpr2	Upregulated	97.2136476537078	10.8314902351956	1.64080938989578	6.60130926961819	4.07542350235899e-11	1.05455849689182e-09
Zfp811	Upregulated	94.0587306811102	7.7202188978445	1.06143128782769	7.27340430452599	3.50539147265426e-13	1.14243222509626e-11
Fndc7	Upregulated	82.3778524693757	1.75164754458666	0.402883937708976	4.34777210168145	1.375273967716e-05	0.000147229606744815
1700084E18Rik	Upregulated	80.3844229658022	0.778835740947599	0.302547807989579	2.57425676332921	0.0100455692652075	0.0448249433879047
Platr16	Upregulated	74.4693581608927	0.944997052628288	0.288647173240674	3.27388292779278	0.00106080551238158	0.0068299837206593
Slc10a6	Upregulated	81.7948775655593	2.5867212834251	0.385543909446361	6.70927803564481	1.95589684648425e-11	5.20943008353252e-10
Pou3f1	Upregulated	70.2668174316763	1.14027093324519	0.344559267973249	3.30936079575639	0.000935092522904059	0.00616004660717352
Gm17024	Upregulated	76.6826866279696	1.49489832154352	0.458053378443519	3.26358977336493	0.00110010325469802	0.0070545434116127
Vgf	Upregulated	77.571844006003	1.11064109755079	0.379728909192548	2.9248262922948	0.00344648549667653	0.0186632749444095
Tm4sf1	Upregulated	85.304165761311	2.91270232286961	0.599530163305422	4.8583082239113	1.18393005450758e-06	1.59592944869399e-05
Ltbp2	Upregulated	70.0593434598776	1.80665371799708	0.363400625579937	4.97152066019124	6.64297836218352e-07	9.31222592912986e-06
Gdnf	Upregulated	71.8748899558152	1.92290427324823	0.454018213894442	4.23530205265135	2.28244690354304e-05	0.000232887977317918
Snord89	Upregulated	74.2691922043274	1.21261561009876	0.308106884873417	3.93569786860475	8.29552830723808e-05	0.000747226363208244
Bcl2a1d	Upregulated	80.483816562892	2.01398830562164	0.501690519974531	4.01440375178684	5.95962560527686e-05	0.000556616060159111
Gm12250	Upregulated	87.1329848366961	5.29405824955406	0.791026433585783	6.69264391779639	2.19174015482936e-11	5.81752610168452e-10
AW011738	Upregulated	85.7500992834438	2.44271314159048	0.588207273369389	4.15281016094556	3.28417177986108e-05	0.000323351725017808
Rdh12	Upregulated	66.3780749618278	1.11883734813928	0.428991002540014	2.60806716577912	0.00910550859085473	0.0414809486026316
Gm31166	Upregulated	70.1941087396644	1.14652907178179	0.433170600497485	2.64683030303772	0.00812501141035353	0.0377489251931252
1810010H24Rik	Upregulated	66.1754870605563	1.37005347848422	0.386635012574813	3.54353184249995	0.000394805630584919	0.00294493354962619
H4c8	Upregulated	63.3010671241297	1.16740977766106	0.403575957470254	2.89266433258009	0.00381989294503872	0.0202921960849237
Gm28913	Upregulated	75.8082685240465	2.23868676345438	0.555800828513102	4.02785790989803	5.62873422901517e-05	0.00052858775908709
C920006O11Rik	Upregulated	60.3604527102429	0.877313477677508	0.330731335076842	2.65264698149534	0.00798633484338854	0.0372165612852688
Gm28187	Upregulated	75.4931449352497	1.43766936203212	0.567144410823084	2.53492643953885	0.0112470941048099	0.0490528260110398
Pla2g7	Upregulated	74.6424599902872	3.36049730862335	0.447369830432567	7.51167620170999	5.83750313545195e-14	2.04949428264686e-12
Serpinb1b	Upregulated	68.3661436183643	1.17409129834656	0.410793413419642	2.85810643499091	0.0042617741518949	0.0221968601141174
Robo3	Upregulated	74.1561794337191	2.18678598225582	0.428566482596692	5.10255951190126	3.35090322925358e-07	5.01596444627028e-06
Hrc	Upregulated	68.9458152498323	2.13170188385164	0.396356412597166	5.37824497371809	7.52154285753488e-08	1.27125595255141e-06
Arl5c	Upregulated	68.6981256953454	1.72872598940181	0.325885761368989	5.30469935887881	1.12858842763026e-07	1.84101732101713e-06
Fbxo47	Upregulated	68.2537556746208	1.23005067631963	0.311863379216692	3.94419722959827	8.00677420614594e-05	0.00072703304308929
Clec4a1	Upregulated	71.4009749056721	1.90332320139889	0.418678021964772	4.54603084362291	5.46670287621901e-06	6.42202479329516e-05
Gucy2g	Upregulated	65.2921279114901	2.95674010630641	0.432935615893633	6.82951459237958	8.52024300568846e-12	2.3545744893001e-10
Cd300e	Upregulated	73.907136548375	3.56443008275403	0.429290447915034	8.30307336225545	1.01452186997163e-16	4.60950995509463e-15
C1s2	Upregulated	58.2609616597487	1.65855270672336	0.39542904169644	4.19431182800322	2.73701250413103e-05	0.000274732743104718
Il23a	Upregulated	62.401035310146	2.3535539686498	0.472575250630949	4.98027343900786	6.34944959598953e-07	8.9591430298399e-06
Lta	Upregulated	68.9299523602697	3.31851929383335	0.580161985609419	5.7199874796131	1.06531903070127e-08	2.04689656545686e-07
1700086P04Rik	Upregulated	63.6832508907786	1.21742795276185	0.359330993250214	3.38804048531964	0.000703938729353608	0.00485912440801219
Gm11131	Upregulated	51.2585822614544	1.06317904943568	0.376126227054149	2.82665491785187	0.00470369860114153	0.0240525441874989
H3f5	Upregulated	59.370424433778	1.07411846258945	0.349741120340616	3.07118151146583	0.00213213493136357	0.0124951519042885
Gm40304	Upregulated	56.4227825254578	1.80735248961866	0.39944858585705	4.52461857072504	6.05045250156857e-06	7.02234336921346e-05
Ptprn	Upregulated	57.622629067454	2.76604725112525	0.528283574701034	5.23591378492244	1.64170578318244e-07	2.61185076607645e-06
Hdc	Upregulated	70.8500503491323	3.31359730837176	0.723135513851167	4.58226327555772	4.59970276542108e-06	5.45746607682219e-05
Ly6i	Upregulated	70.1431272463831	7.34491872376721	1.41678784662901	5.18420506023052	2.16938147152218e-07	3.37488469003772e-06
Gpr85	Upregulated	66.4793381553631	3.68903013744439	0.542188481307145	6.80396257875236	1.0177998735612e-11	2.77791032628506e-10
Ccl8	Upregulated	70.4136043958411	7.08570129217709	1.52078692332396	4.65923344257194	3.17389101247779e-06	3.90057823076825e-05
Ifi203-ps	Upregulated	63.4569207882623	1.90048789124404	0.494343152313387	3.84447095575268	0.000120812792121715	0.00104496977194639
Gm44154	Upregulated	57.9164327451077	1.7720345405781	0.392921282045503	4.50989707493849	6.48590862312474e-06	7.47718779179335e-05
Cnga3	Upregulated	36.7552519111919	1.47190045116869	0.581264578015628	2.53223834177819	0.0113336923441189	0.0493886824631731
4930431P19Rik	Upregulated	55.4770646176768	0.943652569668751	0.321413501677705	2.93594564242976	0.00332532587066233	0.0181134111600817
Tmem171	Upregulated	61.5371218983922	3.63094388168065	0.563075075545764	6.4484187622074	1.13023117826357e-10	2.78465889024172e-09
Plcb4	Upregulated	62.3974577316134	4.12810707228103	0.468665106205294	8.80822364973072	1.27144566610354e-18	6.59103780200253e-17
Tnfrsf14	Upregulated	46.9244345092343	1.83370992355203	0.487388909304116	3.76231360325816	0.000168348768611338	0.00138258999335883
Il27	Upregulated	61.4994943040994	5.00813065944016	0.77985780726985	6.4218510256027	1.34627143525695e-10	3.28549780913893e-09
H3f3aos	Upregulated	52.917486773062	1.19995698797972	0.441945953792369	2.71516681549588	0.00662423942563605	0.0318987689049955
Mmp2	Upregulated	55.9183417084687	2.46130169422716	0.572475629760149	4.29939995045443	1.71261167074734e-05	0.000180098196662389
Pfn2	Upregulated	44.8704313963292	1.14185859905847	0.422961862179769	2.69967271558198	0.00694077183986559	0.0331620857087272
Hydin	Upregulated	52.7104891107699	2.24487473241499	0.476666354796352	4.70953049198129	2.48288069123238e-06	3.14132194251907e-05
H2-T11-ps	Upregulated	51.6426561217403	1.99775427437907	0.50157893447951	3.98293097466732	6.80705308158072e-05	0.000628919593326908
E230013L22Rik	Upregulated	56.3967984555391	2.50653512126635	0.593370191337503	4.2242349849365	2.39753792140507e-05	0.000243825976365145
Tm9sf5	Upregulated	54.8662673020478	1.64780203295505	0.546969663382364	3.01260223970253	0.00259018169586418	0.0147215330528734
Gm26532	Upregulated	45.2407865624117	0.983912048672571	0.373871460524261	2.63168535863337	0.00849625067172571	0.0391440740759972
Gm46404	Upregulated	46.3349725414497	1.37371814699064	0.389824423793376	3.5239406849448	0.000425179417132595	0.00313217531514751
A530013C23Rik	Upregulated	47.8890443853145	1.44377547409651	0.471573748723392	3.06161120716534	0.00220149197301283	0.0128387235507843
Heatr9	Upregulated	60.2517136247801	6.83214824822607	1.6278628254146	4.19700489596597	2.70468088619616e-05	0.00027219485556976
4833417C18Rik	Upregulated	48.6713211666371	1.61716401490813	0.423072563760762	3.82242705727096	0.000132144574804251	0.00112720562759584
Garin1a	Upregulated	47.4524877937784	2.16968827115054	0.497089763400681	4.36478163683619	1.27249807540829e-05	0.000137465386495855
Lmntd1	Upregulated	51.3669420287697	1.93543811414792	0.404691604774395	4.78250127087977	1.73127292441732e-06	2.2588432547634e-05
Clec2d	Upregulated	50.1544997210146	2.16410483714984	0.548720293771778	3.94391252103011	8.01629102407691e-05	0.000727161854021962
Wfdc21	Upregulated	56.2242498791903	9.7216507630296	1.23827155908243	7.850984456296	4.12784124481856e-15	1.61844902411059e-13
4930550C14Rik	Upregulated	44.2097421548037	1.21730682107517	0.438792727805952	2.77421831296507	0.00553345312183797	0.027512321797925
Gm48786	Upregulated	42.9269869793157	2.01313678565246	0.683897477027871	2.94362364721872	0.00324394212733983	0.0177389090205826
Ms4a6c	Upregulated	49.8849120511352	1.8172027088863	0.608142595807992	2.98811943352188	0.0028069983915801	0.0156996781872301
Ceacam19	Upregulated	50.2077651513884	3.45064840387399	0.709845387167297	4.86112675556592	1.16719483065217e-06	1.57888141365278e-05
Gm7115	Upregulated	45.4782215862959	2.46982453622966	0.623741508715775	3.95969243944466	7.50463504576284e-05	0.000688021377964062
Slc26a4	Upregulated	49.6662271368953	2.8085838362948	0.575567076032251	4.87968119312202	1.06257463148044e-06	1.44750025635889e-05
Fam186b	Upregulated	46.0297647382063	1.59631543274485	0.568693726872438	2.80698618133855	0.00500073868468548	0.0253949412232154
Trim30d	Upregulated	49.4874838255066	5.19342317320024	0.733690786794366	7.07849037588612	1.45733243956076e-12	4.37993609461764e-11
Phf11c	Upregulated	43.9218524522618	2.26728581963947	0.662456383929619	3.42254354345591	0.000620381603685006	0.00437011172536524
Rph3a	Upregulated	42.9639321975593	1.67088536119312	0.524330582701016	3.18670208513451	0.00143904917692222	0.00889929210772396
Gm34730	Upregulated	38.1905980121949	1.53306204366638	0.398880086830825	3.84341583919828	0.000121333620543004	0.00104888739236056
Fsbp	Upregulated	40.0129789770393	1.31045475553679	0.375578325509983	3.48916501972625	0.000484531928473319	0.00351741035293977
Gm7099	Upregulated	39.6978943173686	0.9819214023135	0.374690648008276	2.62061892265806	0.00877703117128875	0.0402337025323646
Gm38339	Upregulated	44.0739004991422	2.62799933660918	0.497428024769401	5.28317506402554	1.269639582799e-07	2.06456760790305e-06
Gm29371	Upregulated	48.2634159714806	9.52479253965283	1.68825690614857	5.64179095312087	1.6829035496462e-08	3.14032380295505e-07
Adamts13	Upregulated	37.9589617856152	1.98518404234811	0.441855596229437	4.49283444475666	7.02814211413941e-06	7.9948998070122e-05
Gm32031	Upregulated	38.7176682350653	1.49866228182711	0.442950441600427	3.38336333160045	0.000716038354856983	0.00492793997195554
Stard6	Upregulated	36.7531124734112	1.22099931930441	0.437700820263622	2.7895751224981	0.00527772510050173	0.0265052982290477
Zfp786	Upregulated	35.4828745374871	1.59516430172109	0.503050134049751	3.17098474635001	0.00151923120459306	0.0093131284319657
Fam161a	Upregulated	36.4419975693198	1.51977167203297	0.492771302709354	3.08413185523784	0.00204147095265107	0.0120506852413274
Nqo1	Upregulated	35.4354419823168	2.65264823392691	0.716097391163936	3.70431210427304	0.000211965154059021	0.00169309084793369
1700003M07Rik	Upregulated	37.2226989906651	1.62740603451737	0.601067577453134	2.70752590151855	0.00677867809656758	0.0325511405768654
Camp	Upregulated	42.4601147695564	4.58001865260184	0.593276148618401	7.71987659249003	1.16442389164778e-14	4.39399069398155e-13
Trem4	Upregulated	43.0796053860431	2.91304171836285	0.797754824351934	3.65155011219054	0.000260662222060588	0.00204401523167104
Esd-ps	Upregulated	39.3872277622139	2.0198750383198	0.526257264092337	3.83818937265138	0.000123944880080899	0.00106812079553213
Gm11007	Upregulated	33.6697041674437	2.15698866889619	0.711695453559329	3.03077483228067	0.00243927080249262	0.0140081246679948
Gm37780	Upregulated	36.204250768966	1.77338792751091	0.583904218364793	3.03712128074229	0.00238849333768089	0.0137471852013764
Tmem266	Upregulated	34.869007187396	1.39113010841811	0.506107746575829	2.7486836900444	0.00598350973865236	0.0293625344481263
Gm17193	Upregulated	38.0675016164116	1.77732837337862	0.63810166235489	2.78533731885207	0.00534720642666156	0.0268110450036227
Gm13580	Upregulated	40.8511007039477	8.06359906798832	1.29229604708732	6.23974598248033	4.3828203434284e-10	1.00602984643807e-08
Slamf6	Upregulated	33.1832266244042	1.69786289089459	0.559773203087682	3.03312641893048	0.00242034182806854	0.0139149388016386
Lrrc63	Upregulated	28.8138381175154	1.76575689082171	0.661946148634097	2.66752347523328	0.00764125507310092	0.0359215651729141
Pla2g2d	Upregulated	32.9188596703413	3.72310039106543	0.874040560673847	4.25964258248506	2.04754052443282e-05	0.000211716238429975
Wnk2	Upregulated	32.3350595852889	6.61280458171068	1.27285540364745	5.19525200015751	2.04442711652434e-07	3.20307404625436e-06
Orm1	Upregulated	29.5180941898725	2.89037398505813	0.637610249163016	4.53313601663759	5.81143663645722e-06	6.7959934261916e-05
Gm38575	Upregulated	33.2837814782684	2.06967922929924	0.805770003499689	2.56857319124568	0.0102118144824017	0.0454748083378904
Gm26797	Upregulated	29.0094825366702	4.934210892073	0.970736633125322	5.08295527715599	3.7160722210849e-07	5.49338599725546e-06
Sh2d2a	Upregulated	31.7313402321353	2.58124416736285	0.742275499316994	3.47747456266304	0.000506161075702907	0.00365500763814827
Gm44414	Upregulated	35.6093353370867	2.19365992458654	0.807667909039627	2.71604195243433	0.00660675456078845	0.0318244915669037
Fhod3	Upregulated	30.9867493568825	1.8033833912918	0.526685483776338	3.42402334380194	0.000617013205504606	0.00434836678769852
Padi2	Upregulated	26.5217053537508	3.32054673836063	1.20027017658771	2.76649941249122	0.00566616869772121	0.0280368270475328
Lncpint	Upregulated	31.0336865066168	1.50123749809865	0.472345222284791	3.1782633279045	0.00148160122437859	0.00911239004127086
Trim34a	Upregulated	30.6495191978337	4.07069622689692	0.938269632416692	4.33851431001988	1.43449146065742e-05	0.000153250512339113
Ifit1bl2	Upregulated	35.0531015637916	8.30556428708393	1.30386948723859	6.36993531053017	1.89107944864582e-10	4.53624150973302e-09
Cyp26a1	Upregulated	27.7377219489472	1.53934726025988	0.56708479039077	2.71449223527779	0.00663774563713247	0.0319339441303091
Gm12185	Upregulated	28.7365657557528	4.24729967822922	0.871639947794088	4.87276849687548	1.10045147525973e-06	1.49251750569028e-05
Dio2	Upregulated	32.2224830100126	5.50338837374167	1.36886332249695	4.02040750401794	5.80975571703156e-05	0.000543604520391905
Sstr5	Upregulated	34.6729468174747	3.55493565068132	0.934811898697625	3.80283526090547	0.000143049484823347	0.00119968970768244
Gm15479	Upregulated	33.6219731038019	5.21607254099094	1.45233542485318	3.59150679087667	0.000328771608006727	0.00251428901014253
Calhm6	Upregulated	34.8182606391056	3.15959762146739	0.927894235373999	3.40512690025914	0.000661333141991003	0.0046102321198001
Appbp2os	Upregulated	27.9395052883828	1.41820100439278	0.481668364243643	2.9443515698187	0.00323632139844273	0.0177035031739176
Sncaip	Upregulated	31.8930501299229	2.6821506020444	0.534310586684408	5.01983428531356	5.17160743446445e-07	7.39047101272959e-06
Kcnab1	Upregulated	31.638327862751	2.18283137654928	0.590721520080159	3.69519528635605	0.000219717844949874	0.00174868689788029
Meiob	Upregulated	28.1040001299731	1.63916985175858	0.526482495376732	3.11343656465853	0.00184922257870785	0.0110718520328737
Elfn2	Upregulated	29.9169824526838	2.24565020070497	0.637800052683356	3.52093135028298	0.000430033933558544	0.00316194501760355
Oas1d	Upregulated	23.8374629397323	2.29295016887258	0.589416089138588	3.89020627554238	0.000100159045490216	0.00088414681984735
Gm14963	Upregulated	31.8737825466227	3.44107157006412	0.662050700653608	5.19759523955934	2.01883113517665e-07	3.16618308387907e-06
Pla2g5	Upregulated	24.5587297747745	2.32148215850221	0.592572875191591	3.91763149427255	8.9423268472495e-05	0.000800817768906147
Kalrn	Upregulated	32.0775616601464	3.29830856505101	0.521868791258595	6.32018741166043	2.61246274713714e-10	6.15203117649003e-09
Gm26902	Upregulated	28.5992888655782	7.77135107291572	1.31607136051881	5.9049617718694	3.52728532720022e-09	7.16967154402487e-08
Hpn	Upregulated	28.4451251749209	7.07312901235689	1.27986750230442	5.52645410530511	3.26767688256365e-08	5.8970879067574e-07
Ifitm10	Upregulated	28.6206824656422	2.26569079802324	0.619234365147988	3.65885830235176	0.000253341359230822	0.00199064970366111
Gm11520	Upregulated	27.2747916361713	1.69132018460373	0.618008077242659	2.73672828379496	0.00620535237529586	0.0301922152735655
Il36g	Upregulated	31.3842690916363	4.8686858274896	0.836610382742652	5.81953789711363	5.90105437657775e-09	1.16572235306104e-07
Gm19684	Upregulated	27.4109387322623	3.22847783130277	0.902696068646154	3.57648376174361	0.000348246938073999	0.00263970495552853
Gm8818	Upregulated	29.0609460274849	7.17259893109173	1.36374814851707	5.25947473431303	1.44467476520217e-07	2.31988937347642e-06
E230016K23Rik	Upregulated	20.131845144196	1.75034391941552	0.626770027735821	2.79264138672769	0.00522796149521926	0.0263668133131398
Ablim2	Upregulated	27.1358850876325	2.30181172883616	0.768330659014877	2.9958608339116	0.00273671300515181	0.0154520257688542
Drd1	Upregulated	23.9379736630196	1.40420108836014	0.498296564855925	2.81800274654942	0.00483233964775534	0.0246444613558362
Gm20442	Upregulated	25.7035165721874	2.19357624917986	0.71635474446885	3.06213683390388	0.00219762966929614	0.0128303035265634
Gm11200	Upregulated	28.449475604481	8.91428649425451	1.30837792449454	6.81323517262671	9.54279481639636e-12	2.61377826815055e-10
Gm44165	Upregulated	27.1011601334438	3.73028820174152	0.726165199939036	5.13696911123624	2.79204825604841e-07	4.21618391587838e-06
Gm26811	Upregulated	25.5462412026803	2.00800549062478	0.649466384352973	3.09177740219032	0.00198961984996491	0.0117823664605185
Il1bos	Upregulated	21.7576220310921	2.020953747595	0.598400871359757	3.37725736094392	0.000732125140917188	0.00502660852306166
Pnpla3	Upregulated	24.9359880234632	4.53415388958943	0.985257953604426	4.60199673902846	4.18459757711812e-06	5.02437792872657e-05
Gm47814	Upregulated	15.471764775856	2.04513798020975	0.743462526611641	2.75082859862561	0.00594447380141756	0.0291895204336613
Cfap69	Upregulated	22.8173503210423	2.67160185188631	0.715203735538508	3.7354416918345	0.000187385995901491	0.00151954796046522
Gm17173	Upregulated	23.2398084902436	2.9094030620301	0.575260852159126	5.05753703056664	4.24705977070637e-07	6.18948861678037e-06
Foxh1	Upregulated	25.4987445139335	6.11551317738596	1.01310483415076	6.03640706394649	1.57583438801295e-09	3.4094523285748e-08
Gm35037	Upregulated	23.641961365335	6.21764429707286	1.22416230885378	5.07910123690594	3.79224602300096e-07	5.59528333938098e-06
Itih1	Upregulated	25.1340696620022	5.04762876132737	0.863732211382774	5.84397420265996	5.09699247214721e-09	1.01729121072003e-07
Hunk	Upregulated	22.735046174293	2.77082795541608	0.61560422116032	4.50098920730838	6.76379406589019e-06	7.71691955168919e-05
5930403N24Rik	Upregulated	18.4768667970037	1.72760145812165	0.632254756591451	2.73244517358054	0.00628661336101087	0.0305203027029842
C230013L11Rik	Upregulated	21.9172061723116	1.58985851734574	0.590106465236308	2.6941892878755	0.00705600802098152	0.033631969116977
Ttll6	Upregulated	24.4466388495817	6.02621593524954	1.17021854110573	5.14965002140148	2.60972961800084e-07	3.98764620562581e-06
Gsta3	Upregulated	19.1803479251849	6.40926749089216	1.37001340132915	4.67825167598658	2.89331287968614e-06	3.57853461692486e-05
Loxl2	Upregulated	21.3549521594293	3.883126819647	0.693169446548463	5.601987853017	2.11907409339241e-08	3.91572447305335e-07
D930028M14Rik	Upregulated	19.863255754493	2.79617519760517	1.00812681235074	2.7736343913769	0.00554339386463376	0.0275528791572916
Dsp	Upregulated	21.2714708936361	2.45776552862136	0.819681509174523	2.99843963919169	0.00271365904434619	0.0153611597350897
Kcnf1	Upregulated	23.4415056151522	8.65704012581386	1.39293262181702	6.21497406997412	5.13331261079389e-10	1.16788531975764e-08
Gm48284	Upregulated	16.6994847820965	2.5529566575104	0.866339095050212	2.94683302657885	0.00321046508788578	0.0175869732899502
1600002D24Rik	Upregulated	22.1349780214482	4.71805915917005	0.855627306401584	5.51415215932304	3.50465299872466e-08	6.31000926856626e-07
1700022N22Rik	Upregulated	15.9212321476626	2.42999873438328	0.65925175375446	3.68599510057327	0.000227810733120925	0.00180287920351027
Mtus2	Upregulated	17.8104547241528	2.53283442727777	0.692760771967271	3.65614585838217	0.00025603570939553	0.00200977623919825
2310026L22Rik	Upregulated	18.400413439778	1.97128528132901	0.706404773851587	2.7905888440997	0.00526122586918588	0.0264842906210198
Eda2r	Upregulated	18.3387674040433	4.57460012842598	1.43503028145134	3.18780738466326	0.0014335599667148	0.00887956470160794
Ltb4r1	Upregulated	20.2786279029872	3.78168892148134	0.836671980457772	4.51991821145038	6.18635264242286e-06	7.15855997154669e-05
Gm35021	Upregulated	16.5083304622044	2.46385944430051	0.82280162118802	2.99447568022899	0.0027491697124313	0.0154883930407144
Gm12515	Upregulated	18.2795160925829	2.45548716556388	0.968783841433368	2.53460788727737	0.0112573256225618	0.0490835919326374
Tgtp2	Upregulated	21.3715310947173	4.19925162157452	1.19198107613854	3.52291802750605	0.00042682335052623	0.00314278699662975
Ngp	Upregulated	11.1351717659416	2.95798548335627	0.935897892120164	3.16058568809821	0.00157452284930871	0.00961012602770482
3110053B16Rik	Upregulated	15.5610175811401	2.6725093979542	0.905426381167153	2.95165841590474	0.0031607236844437	0.0173575753563051
Siglece	Upregulated	20.3754513893259	4.14491632206318	0.808244965587219	5.12829216208201	2.92382447366973e-07	4.39797862407498e-06
2310043P16Rik	Upregulated	18.9586554617118	2.68837914275072	0.701010916466535	3.83500324973763	0.000125562634282029	0.00108060811943665
Gm13470	Upregulated	17.2628635201039	2.31750713722406	0.592021624352607	3.91456501231408	9.05673335086039e-05	0.000808798943388944
Gm6345	Upregulated	15.7917427014898	2.34371260043086	0.761407233476346	3.07813282746239	0.00208302046681526	0.012258476255757
AW112010	Upregulated	19.7476777268156	7.52670460801144	2.67419842431662	2.81456474567135	0.00488433375724351	0.0248774111051427
Treml4	Upregulated	18.0727506688421	7.73763344268809	2.31987659368204	3.33536424470198	0.000851877363300746	0.00569688376981382
Gm20949	Upregulated	13.3241814667591	2.20622800032045	0.796657628317691	2.76935526868595	0.00561673526357132	0.0278625994763423
4930448A20Rik	Upregulated	14.305683892876	1.85337999710941	0.638187629445546	2.90413024570787	0.00368274920126563	0.019719622066257
Lamb3	Upregulated	17.5809903851861	2.95295998249111	0.701680444456238	4.20841140126042	2.57172327252606e-05	0.000259490405708574
Il6	Upregulated	18.8062082673966	8.29100941101899	1.45968542668877	5.67999738808573	1.34696798921093e-08	2.54687411228035e-07
Ripor3	Upregulated	16.3779960850056	4.25006608521282	1.39258194867994	3.05193248357236	0.002273732374664	0.013194822585954
Svop	Upregulated	16.2961929452745	4.05069344407028	1.34071199270169	3.02130022415005	0.00251691666516229	0.0143898329546362
Gm26708	Upregulated	15.6169001719405	3.69726998583398	0.976170696951771	3.78752404408288	0.000152155964700007	0.00126575408868374
Adamts14	Upregulated	15.8471059783305	2.1355080544451	0.844476647912809	2.52879467978562	0.0114454960970628	0.0497916146740146
D6Ertd527e	Upregulated	13.9277224637555	2.89733544327266	0.978125810775652	2.96212962724609	0.00305519129774818	0.0168800411901337
Gm37787	Upregulated	17.3505870093317	5.76828146685789	1.48856737882932	3.87505567359291	0.000106600324709798	0.000933009527545021
Gm13400	Upregulated	16.700714217328	3.3585023758403	1.0043300674441	3.34402253273895	0.000825730304947949	0.00555463415479215
Il36a	Upregulated	16.8803803641477	6.56672955779845	2.26315357076802	2.90158372044102	0.00371281554477699	0.0198324946527368
Gm9574	Upregulated	15.7957385675306	3.95587797659263	1.03604112650988	3.81826346017637	0.000134394358744653	0.00114261092674045
Gm48296	Upregulated	12.9012092361263	1.97243999073292	0.760388861285938	2.59398853817665	0.00948696495731895	0.0428146756239156
Gm43068	Upregulated	15.1547987471207	3.48320555452002	1.33585315488917	2.60747638449004	0.00912123620131469	0.0415275787433802
1700041G16Rik	Upregulated	12.9032511378439	4.11559707106287	0.976195606029514	4.21595533276601	2.48722991514101e-05	0.000251457642206141
Got1l1	Upregulated	11.4153604050598	6.4644894400755	1.41187373812122	4.57865973814187	4.6796472288691e-06	5.54380294413879e-05
Gm13450	Upregulated	15.3642562519347	5.87676539792631	1.29557337115354	4.53603441439509	5.73218305518792e-06	6.70839119973811e-05
Fpr1	Upregulated	15.290506217629	8.60717779345301	1.46175668881855	5.88824245463839	3.90324215119534e-09	7.87170819212345e-08
Best1	Upregulated	12.2389982643928	4.54728478142424	1.29135438773035	3.52132987244223	0.000429388096840131	0.00316016546926458
Cyp3a16	Upregulated	14.1636023390662	2.6593511359157	1.05234887157335	2.52706227730329	0.011502110451631	0.0499956674892505
Gm42467	Upregulated	10.1559571089048	2.53387991685957	0.913279912835401	2.77448335526487	0.00552894632427442	0.0275068974428954
Ifitm5	Upregulated	8.77652888695123	3.73294663503795	1.02751227625346	3.63299468172694	0.000280150794672788	0.00217804201112493
Gm11772	Upregulated	13.0373243901424	4.00921144018069	0.855218851310107	4.68793623297591	2.7597397570726e-06	3.43297271070132e-05
Orm2	Upregulated	12.8062587988398	4.1909735422746	1.21415892037405	3.45175040264374	0.000556962687910562	0.00397595175732087
Ankrd66	Upregulated	12.9155333653687	5.90903076724569	1.55246797393482	3.80621749785207	0.000141108302616817	0.00118663095200032
T2	Upregulated	8.8319798691982	3.74995106190385	1.35038214331333	2.77695545699596	0.00548706980733544	0.0273609600980368
Atp6v1e2	Upregulated	12.9706655621072	8.06250501051334	1.48183300051976	5.44089989066607	5.30120994844351e-08	9.20070773978801e-07
1810041H14Rik	Upregulated	11.4105436162522	2.79665272962192	1.08174336761772	2.58531996898754	0.00972886654070337	0.0437275328253668
Tnfsf10	Upregulated	12.1207542173295	6.2572430146038	2.4163567376123	2.58953610499865	0.00961053441536714	0.0432586059582143
Gm43181	Upregulated	13.4920342464989	4.48327954948116	1.1766934434829	3.81006588785867	0.000138929761233797	0.00117149942769634
Cd38	Upregulated	12.2760577645104	5.41042994614239	1.2895356315656	4.19564206967564	2.72099663310422e-05	0.000273302704734682
Gm12216	Upregulated	10.2191433783757	3.07618611809852	1.0881534610885	2.82697820491364	0.00469895259521569	0.0240441933391494
Rhobtb3	Upregulated	11.9218079538944	3.83246520605802	1.01573192788705	3.77310695946166	0.000161227126208144	0.00133331726213245
Synpo2	Upregulated	9.11995019402536	4.43489036288024	1.50224896610783	2.9521673590301	0.00315551852593212	0.0173413198821058
Sec16b	Upregulated	9.80160291003917	3.70497291673721	1.02146309576721	3.62712361522414	0.0002865961064436	0.00222255856041202
Gxylt2	Upregulated	12.9284754878547	8.02656716184161	1.53563961585546	5.22685601424148	1.72416662010336e-07	2.72619508161277e-06
Cxcl3	Upregulated	13.2138680620729	8.34461877890477	2.63853840323413	3.1625913682653	0.00156371656698055	0.00954794210542114
Gbx1	Upregulated	10.8777856931262	2.83882151619108	0.951961865804329	2.9820748269076	0.00286302013758709	0.0159475847710998
Gm14154	Upregulated	7.54019661308919	3.64463772902164	1.28551325629325	2.83516152881292	0.00458025208296565	0.0235460013902341
Wfdc18	Upregulated	11.4265536398953	2.97011515486481	1.16922425733165	2.54024421426482	0.0110775088767287	0.0485162986878339
Pdgfrb	Upregulated	10.5754493923355	4.42265437389508	1.29772851515244	3.4079966050338	0.000654417088955194	0.00457026907331819
Bpi	Upregulated	12.0214229706684	7.35580873006138	1.40704870582559	5.22782807702833	1.71512879985241e-07	2.72025766941684e-06
Gm5475	Upregulated	10.5225280387179	2.78910121362173	0.937420831800631	2.97529254632023	0.00292709256859067	0.0162361673248074
0610043K17Rik	Upregulated	10.1899845013556	3.99582935669329	1.19000964056921	3.35781259283074	0.000785618576770558	0.00532057684083805
Akap12	Upregulated	9.76669404330566	4.64144240153911	1.69619627919129	2.73638284582964	0.00621187093584322	0.0302049046952805
Susd2	Upregulated	11.8236221693992	3.29333602245726	1.11070856349661	2.96507664628923	0.00302607526045102	0.0167431270141287
Gm20655	Upregulated	7.4946243668513	5.14387485468982	1.43713170978353	3.57926473939164	0.000344562278312996	0.00261691154148434
Prkag3	Upregulated	10.1820317213043	7.35071411728713	1.64735756865117	4.46212422680388	8.11511549844439e-06	9.09740959506306e-05
Gm29791	Upregulated	7.64935418692004	3.81631156729133	1.25286594950468	3.04606535822935	0.00231857429437494	0.013408429912688
Frmd8os	Upregulated	8.86762029126285	4.70731503248124	1.30049934391194	3.619621228198	0.000295034565856911	0.00228227039226718
4930551O13Rik	Upregulated	8.12952687961619	4.11950570797323	1.61460411970149	2.55140294621251	0.010729020165005	0.0474225761113011
Hck	Upregulated	9.05929584329767	2.9118432643927	1.07343951160177	2.7126291075756	0.0066751772542122	0.032083681332669
Upk3b	Upregulated	10.0435971014275	6.5613131169351	1.6197365210856	4.05085211793429	5.10314529940808e-05	0.000482456478489939
Gm7019	Upregulated	8.26289061975822	2.27802947428063	0.890079808288343	2.55935417596021	0.0104866841389925	0.0464977889147979
Foxs1	Upregulated	9.34550833302602	7.14701749966906	1.4903473377834	4.79553813965195	1.62238696751948e-06	2.12936566476133e-05
Gm18342	Upregulated	8.87598802001652	3.15690851806148	1.19380141060879	2.64441681003844	0.00818318191634736	0.0379507037657562
Ptgs2os	Upregulated	8.6126043636952	3.07829740471139	1.01063385744676	3.045907656892	0.00231979069322094	0.013408429912688
Clca2	Upregulated	8.17484511138367	5.76002679805898	1.74016509593549	3.31004616258117	0.000932805857758814	0.00614760447553676
Olr1	Upregulated	8.97419623543821	5.97006767280283	1.49782425879179	3.98582653322663	6.72456281436961e-05	0.000622042193750788
Hif3a	Upregulated	8.04940486065955	4.0664781969139	1.19763391078731	3.39542673289924	0.000685217105682355	0.00475100262503636
Ppm1n	Upregulated	8.02011241132108	6.16238422938119	1.46159712022506	4.21619894026084	2.48454598023383e-05	0.000251350794385411
Gm43196	Upregulated	8.98339346609512	6.07976927349564	1.78196959856144	3.41182547581269	0.000645294134635573	0.00451676655724981
Rlbp1	Upregulated	7.9948617934556	3.51765317733542	1.35142205050017	2.60292717292389	0.0092431585917636	0.041910277054759
Serpinb2	Upregulated	8.9090157933528	7.64636419990644	1.63323440285543	4.68173104028307	2.84462550273453e-06	3.52113579857717e-05
Gm43255	Upregulated	5.87464339512766	4.04845729629611	1.35062615937658	2.99746696611059	0.0027223336077362	0.0153922458422826
Slc5a1	Upregulated	8.63091635483618	7.54753524939319	1.50441612928115	5.01691992161744	5.25064395181305e-07	7.48265200808191e-06
Erbb3	Upregulated	7.27829697145407	4.71221324167368	1.6293551492899	2.89207251330523	0.00382709605244517	0.0203164879100251
Mylk2	Upregulated	7.83773862745507	5.61066229423029	1.58702555052153	3.5353320508208	0.000407263041714417	0.00301998978874785
9630013K17Rik	Upregulated	8.69437081630036	3.15117864422169	1.21612050116514	2.59117303030629	0.00956493860472068	0.0431161866255399
9330102E08Rik	Upregulated	5.10352751386445	5.44929918412347	2.04673513287763	2.66243496610232	0.00775775588854531	0.0363597733514102
Gm20100	Upregulated	7.56965517425872	3.54154137821889	1.29028901198755	2.7447659751543	0.00605540626895454	0.0296400240946799
Ceacam18	Upregulated	7.38348527211961	4.46752130809644	1.24187312908337	3.5974055670195	0.000321407127640114	0.00246406814282108
Ush1c	Upregulated	5.88744536936813	6.0439060941502	1.92381426172756	3.14162661873753	0.00168012144496582	0.0101822346339082
Gm43966	Upregulated	5.49424137853551	4.86077566267652	1.64955847666752	2.94671315472028	0.00321170978989967	0.0175875550635839
Masp2	Upregulated	5.97929577184749	4.14952562918371	1.64170062970153	2.52757753399785	0.0114852461178156	0.0499364148685661
Gm19410	Upregulated	7.28016225706358	6.2930573485665	1.54867164993486	4.06351943540208	4.83382954119914e-05	0.00045924353476288
Unc93a2	Upregulated	7.2256896407773	5.98838598844333	1.56023412944416	3.83813292853471	0.000123973367839792	0.00106812079553213
Palld	Upregulated	6.16272430351682	4.69118080907296	1.67921003838623	2.793683161626	0.00521115084914722	0.0263163969655529
Or10aa1	Upregulated	6.82705170197304	5.45778167695446	1.88836289053677	2.89021866734687	0.00384973939644157	0.0203876497073121
Gm11542	Upregulated	4.70833341401016	5.49891861207377	1.78304352553925	3.08400694279782	0.00204232829294443	0.0120511411265873
Ildr1	Upregulated	5.03239751200392	4.34397895597712	1.62863429959761	2.66725252995741	0.00764741858146057	0.0359215651729141
Serping1	Upregulated	5.93982621141718	5.92237077763259	1.61492361917764	3.66727609114319	0.00024514805612808	0.00193118162726496
Scg2	Upregulated	6.12257534021833	3.85297394703647	1.47589690198231	2.61059830253824	0.00903839910976756	0.0412116851970747
Gm20548	Upregulated	5.59631218997071	3.85220767853483	1.51153429094714	2.54854137389169	0.0108174454564874	0.0477178462055446
Zfp459	Upregulated	5.4175011386739	5.69556193467154	1.76835061069196	3.22083296165054	0.00127818622139363	0.00803639428086639
Gm15133	Upregulated	5.06700720806951	3.86056999688074	1.4897499375923	2.59142148589052	0.00955803487354042	0.0430976423603189
Vipr2	Upregulated	6.50040190056585	5.14556765268085	1.47895747618118	3.4791856666273	0.000502940004929988	0.00363489097826711
Gm43011	Upregulated	5.05753654970935	5.16767975452425	1.97518888307306	2.61629649640607	0.0088889333375488	0.0406501605087193
1110003F10Rik	Upregulated	5.06559883314856	6.10169128142275	1.77284074700693	3.44175938629806	0.00057794407783225	0.00410675258249889
Gm13348	Upregulated	5.6321194984364	4.45332856776313	1.52325911714702	2.92355287267473	0.00346061447622759	0.0187117859393643
Gm10010	Upregulated	4.51881615991615	5.54743964045966	1.84891954074181	3.00036833308276	0.00269653307369072	0.0152866212559171
Gm20482	Upregulated	5.54714816572938	5.9295239221094	2.00623258892904	2.95555159198898	0.00312110492049647	0.017176640118215
Esrrg	Upregulated	4.57338725481693	5.89080360673603	1.9738220429987	2.98446540691507	0.00284074320946153	0.015850969217175
Capns2	Upregulated	4.09145670143719	4.66764768121942	1.66336442349572	2.80614855968237	0.00501375710315444	0.0254359670704531
Ccr9	Upregulated	5.39864732985868	6.67296047921194	2.13202350556751	3.12987190891017	0.00174882541959139	0.0105366049461185
Adtrp	Upregulated	5.44199708572935	6.48909948347887	1.56619610905115	4.14322283523625	3.42458894340814e-05	0.000335041481936472
Gm9754	Upregulated	4.79361093557279	5.33444771349561	2.07191021931626	2.57465196308362	0.0100340997530946	0.0447867012383142
Gm2774	Upregulated	4.70134704716261	5.64457983097075	1.72416601751395	3.27380297119507	0.00106110570491859	0.0068299837206593
Spata31d1b	Upregulated	4.10067353984681	5.21651524165497	1.91633943831842	2.72212486856318	0.00648636284868748	0.0313521067855207
Gm13183	Upregulated	3.94573044317438	6.66178787242904	2.03379824918115	3.27554017470082	0.00105460113604637	0.00679661174369812
Spp1	Downregulated	278127.040667323	-0.967482389547826	0.16672544996819	-5.80284767401987	6.51980177780879e-09	1.2781459119745e-07
Apoe	Downregulated	196903.813359551	-1.26223583297818	0.152466151825833	-8.27879380349337	1.24429176064388e-16	5.5877381158217e-15
Vim	Downregulated	154880.889747345	-1.08378773321437	0.131277394172344	-8.25570723769508	1.51005360581643e-16	6.72256717655684e-15
Actb	Downregulated	119200.99653486	-0.74409502922157	0.133000925413106	-5.59466054022092	2.21053843666986e-08	4.07013084263122e-07
Pkm	Downregulated	118006.845620443	-0.582077331735104	0.132071446644714	-4.40729125426293	1.04671396722944e-05	0.00011484117447273
Scd2	Downregulated	94165.3119231525	-0.524778434056698	0.131351139718994	-3.99523319842815	6.46306044797079e-05	0.000599647794596112
Ldha	Downregulated	77733.185824001	-0.613354442581435	0.157214727263901	-3.9013803175822	9.56457464086512e-05	0.000849158327885542
Hspa8	Downregulated	60255.2584198457	-0.668610323472467	0.186918956130438	-3.57700651295039	0.000347551517490477	0.00263702153349356
Lgals3	Downregulated	40224.8349494433	-1.1695684643043	0.110991750767528	-10.5374359465142	5.80602975964261e-26	4.79633945063952e-24
Lgmn	Downregulated	32756.3222918979	-0.67678742739835	0.186989969424694	-3.61937824515721	0.000295311717951689	0.00228327098043929
Atp1a1	Downregulated	31109.6524457976	-0.531169266978129	0.114512214107694	-4.63853809060567	3.50882273774891e-06	4.27478656567391e-05
Atp6v1b2	Downregulated	30158.7998842784	-0.777040603820034	0.113092639279801	-6.87083269758669	6.38282163120816e-12	1.79930344085591e-10
Tpi1	Downregulated	30127.5070127198	-0.747316212601733	0.146173385610091	-5.11253269179355	3.17867953963642e-07	4.76277803378307e-06
Soat1	Downregulated	28081.4949678211	-0.572370272045102	0.119820990972039	-4.77687813630808	1.78037593833701e-06	2.31314108456098e-05
Gpi1	Downregulated	27524.9746339778	-0.570571371336807	0.124326090999057	-4.58931320651862	4.4470674354805e-06	5.2885525591457e-05
Mt1	Downregulated	29153.8653030141	-0.510897246986582	0.137745490850089	-3.70899434771771	0.000208084072535344	0.00166639852386003
Rnh1	Downregulated	24391.0423185903	-0.791308403804516	0.126013942896079	-6.27953054732279	3.39596870152077e-10	7.91265829579078e-09
Hnrnpa2b1	Downregulated	24187.6974619131	-0.530383592066981	0.159137331073816	-3.33286720650708	0.000859559579139311	0.00574080258475749
Lmna	Downregulated	23412.9514094898	-0.767396583413445	0.0964306100562832	-7.9580185479024	1.74816153605613e-15	6.99626927694173e-14
Actg1	Downregulated	22568.1445959193	-1.01882601230189	0.154825731900181	-6.58046953692909	4.68964913257156e-11	1.20142122388002e-09
Lcp1	Downregulated	20735.746323362	-0.500807128097292	0.129026345261553	-3.88143310641011	0.000103842716860193	0.000911974013676105
Oxct1	Downregulated	21981.8428079184	-0.728046716755839	0.118405547094518	-6.14875514383351	7.80934264742773e-10	1.74838732199223e-08
Gsn	Downregulated	20232.7585649397	-1.56879178846765	0.168694307502107	-9.29961307940436	1.40957695037286e-20	8.67535646588048e-19
Lpl	Downregulated	16716.9681468964	-1.47796548372254	0.21910928689088	-6.74533473544001	1.52674627112073e-11	4.10891574847963e-10
Basp1	Downregulated	19356.150718542	-0.523564969173011	0.125489735514618	-4.17217366046661	3.0170754101175e-05	0.000299921370241281
Slc38a2	Downregulated	17336.4655559858	-0.550318537394027	0.117819767251795	-4.67085065800487	2.99954962427895e-06	3.70104174088349e-05
Ucp2	Downregulated	17616.5956459741	-0.69586402278435	0.163718193821503	-4.25037686124872	2.13411137285848e-05	0.000218909379069839
Tln1	Downregulated	16243.8486548775	-0.57860414254591	0.105553142417702	-5.48163824679154	4.21405234582406e-08	7.422882626943e-07
Hnrnpa0	Downregulated	16319.4288868888	-0.587594842336632	0.130050881345721	-4.51819192808542	6.2369937175636e-06	7.21175740635648e-05
Fasn	Downregulated	14824.3374302672	-0.558625202349764	0.207390189898163	-2.69359511471624	0.00706859737999097	0.0336658076808087
Txnip	Downregulated	12060.7072928842	-1.2250000089413	0.38371444163474	-3.19247824950875	0.00141057567719502	0.00874772102019618
Laptm5	Downregulated	15357.1995436089	-1.27642761547836	0.113227522901441	-11.2731214352312	1.78140412290527e-29	1.69871178337288e-27
Atp6v1g1	Downregulated	14582.37118274	-0.630219763700279	0.177870439101756	-3.54313941587417	0.000395393614674499	0.00294647397949429
Atxn10	Downregulated	14381.0558125186	-0.59191359676851	0.147456849619658	-4.01414785610339	5.96609410134426e-05	0.000556883514668073
Serinc3	Downregulated	13952.1099572054	-0.631701719819391	0.122316810297126	-5.16447181940807	2.41118798026956e-07	3.7136622053045e-06
Ahnak	Downregulated	11615.1813395425	-0.659234609408522	0.149450852185657	-4.41104617181828	1.02872377191442e-05	0.000113104718363081
Anxa2	Downregulated	13623.0768958244	-1.23440925290401	0.175215691816867	-7.04508391973361	1.85349764335948e-12	5.50631376819564e-11
Flt1	Downregulated	12609.0537132527	-1.05968250888931	0.168803411337775	-6.27761311510991	3.43810123651037e-10	7.99876323819462e-09
Lmo2	Downregulated	12137.0090508275	-1.97903773059934	0.15002058057868	-13.1917749082527	9.78538712817585e-40	1.49667980550555e-37
Ptbp1	Downregulated	12330.4944910659	-0.541012419513105	0.121300630007618	-4.46009570996563	8.19230598941594e-06	9.17063354525343e-05
Slc6a6	Downregulated	11781.9657537363	-0.589620516746899	0.116454940713096	-5.06307858761885	4.12539691524156e-07	6.04067597598593e-06
Maged1	Downregulated	11406.9562564841	-1.2154499885303	0.135677039868145	-8.95840585637418	3.29406052350208e-19	1.80449102720071e-17
Mafb	Downregulated	11552.2246721852	-1.76110147042186	0.222429956957815	-7.91755523630235	2.42226030516479e-15	9.64409206035713e-14
Cotl1	Downregulated	11126.0599510954	-0.574361467751376	0.0950753761775617	-6.04111696259508	1.5305097700041e-09	3.31983164716052e-08
Vdac1	Downregulated	10977.9959803502	-0.519919365616301	0.127886432704642	-4.06547711606808	4.79342977843171e-05	0.000455966152815351
Cd9	Downregulated	10508.0844818018	-0.559699421593908	0.148538714629158	-3.7680373294683	0.000164536102179675	0.00135543519296313
Atp2b1	Downregulated	10138.0522611618	-0.532453162912788	0.141003412670577	-3.77617217078814	0.000159256928879397	0.00131914264736135
S100a10	Downregulated	10057.1480256884	-0.525150912996053	0.123413796161763	-4.25520427479372	2.08858245317452e-05	0.000215239638002935
Dab2	Downregulated	10394.6713457478	-0.554191669846099	0.162022707437448	-3.42045679035487	0.000625160661850999	0.00439776042999737
Trim28	Downregulated	9862.41859565377	-0.551225444107702	0.116220647930005	-4.74292179509859	2.10657608981025e-06	2.69837375086143e-05
Srsf1	Downregulated	9653.99322959935	-0.552641026358049	0.174993067470219	-3.15807382742234	0.00158815332045518	0.00968566620386564
Dgkd	Downregulated	9408.77258863336	-0.538696527885863	0.127736103113864	-4.21726132826886	2.47287334071093e-05	0.000250498015523294
Tyrobp	Downregulated	9385.76828987835	-0.534317622047016	0.100584201881152	-5.31214258356746	1.08343778039005e-07	1.77674594813859e-06
Bhlhe40	Downregulated	9722.46549486022	-1.07411806772533	0.246985473541483	-4.34891191098704	1.36814649330007e-05	0.00014666986140527
Coro1a	Downregulated	9709.60938097766	-0.681114346137454	0.147265562384765	-4.62507551057921	3.74461956361897e-06	4.54057166552479e-05
Erp29	Downregulated	9185.3773199344	-0.680319255386471	0.0904290727359407	-7.52323599925714	5.34368403776407e-14	1.89333098659127e-12
Flnc	Downregulated	9038.98856937487	-0.600004078967956	0.109403195134244	-5.4843378041356	4.15021060728243e-08	7.3355209909953e-07
Emilin2	Downregulated	8893.74331945466	-0.953505415841719	0.126786706832811	-7.52054722187141	5.45474470209724e-14	1.92825849331804e-12
Hnrnpm	Downregulated	9595.89833414615	-0.567610833149771	0.203885785189355	-2.78396472133952	0.00536988745329759	0.0269069157893419
Fcgr3	Downregulated	8207.32197051137	-1.55400577023025	0.18909478908468	-8.21813111695183	2.06698913520253e-16	9.0712636819911e-15
Dhx9	Downregulated	9249.72061768479	-0.715335100918466	0.209549945741794	-3.41367352010626	0.000640933298492906	0.00449234918108821
Cdk18	Downregulated	9119.53618548506	-0.596407974262741	0.100940698291926	-5.90849859724466	3.45239753049243e-09	7.0452624902308e-08
Fxyd5	Downregulated	9031.52718394128	-0.567615577979138	0.111632888504039	-5.08466264364916	3.6828006715311e-07	5.44941616607399e-06
Itgax	Downregulated	7870.12963469363	-0.938606775558042	0.140431834404744	-6.6837179727557	2.32954932066528e-11	6.16213662767762e-10
Shc1	Downregulated	8931.87156914231	-0.964147861554265	0.132704050279596	-7.26539890472738	3.71939012852642e-13	1.20962297307931e-11
Sqle	Downregulated	8877.45446733896	-1.02954106324181	0.143844188915308	-7.15733510686327	8.22604427577534e-13	2.55172554160999e-11
Tsc22d4	Downregulated	8862.64796251258	-0.593258251032899	0.109346370404498	-5.42549559567725	5.77939550867718e-08	9.96429707790681e-07
Rapgef1	Downregulated	8875.80505288971	-0.524697307619954	0.117620432206346	-4.4609367418363	8.1602176874846e-06	9.14133740654547e-05
Pfkp	Downregulated	8342.80498287782	-1.17446839019887	0.167079890931233	-7.02938207376648	2.0745019813183e-12	6.10417268712477e-11
Sdc3	Downregulated	8322.97701753501	-0.53619388147439	0.151043981395085	-3.54991888138774	0.000385349871576058	0.00288135760702175
Ago2	Downregulated	7851.4332458484	-0.701546227254567	0.163033442051958	-4.3030817384754	1.68438672732975e-05	0.000177492538634311
Egln3	Downregulated	7877.85688469378	-2.90282583825991	0.237231778087737	-12.2362436502345	1.99032763184628e-34	2.47956300457752e-32
Zfp385a	Downregulated	8152.1837148075	-0.793615836520876	0.104570130094257	-7.58931671793395	3.21596812183337e-14	1.16411341120514e-12
Edem1	Downregulated	7755.94163241517	-0.68945169171425	0.105907852147541	-6.50992044247835	7.51906168831479e-11	1.87952208674898e-09
Arl4c	Downregulated	7902.7807538108	-1.24693293147166	0.0965630314558735	-12.9131502260414	3.79453528568349e-38	5.4783159900223e-36
Pfkl	Downregulated	8015.67675030638	-0.806840739857153	0.196072481489453	-4.11501264087665	3.87158196808009e-05	0.000375915765197368
Aplp2	Downregulated	7944.73349707927	-0.664007712411269	0.107108890333703	-6.19937066234671	5.66893809335071e-10	1.28407266372554e-08
Xpr1	Downregulated	7569.66566151427	-0.574473116140768	0.145178584798881	-3.95701002965829	7.58937454421497e-05	0.00069414243907065
Ptpra	Downregulated	7686.91342557968	-0.668288910295173	0.114932046404523	-5.81464379345527	6.07631347679252e-09	1.19575656801899e-07
Sf3b3	Downregulated	7487.7218217961	-0.551208735643674	0.161988610851726	-3.40276228523383	0.00066708292563092	0.00464402750569917
Ndrg1	Downregulated	7822.85055235584	-2.57221910350897	0.224180360183376	-11.4738824641237	1.78468492798001e-30	1.81380347154179e-28
Ptms	Downregulated	7229.95962094596	-0.919949326339777	0.123014676845333	-7.47837046709829	7.52498199628798e-14	2.61815139366344e-12
H1f0	Downregulated	7879.30058905901	-0.806698734314792	0.131245663181895	-6.14647916553845	7.92217229730887e-10	1.76852193134144e-08
Colec12	Downregulated	7250.10729325535	-1.27137441538936	0.13851567228921	-9.17856004578909	4.36894302173016e-20	2.56621413687025e-18
Sfpq	Downregulated	7257.89264658261	-0.836762068494141	0.143614069252276	-5.82646305372955	5.66143933562544e-09	1.12125531867618e-07
Bnip3l	Downregulated	7478.02950608333	-0.574456461721577	0.149906401475942	-3.83210093808949	0.000127053587180126	0.00109040211931033
Mtss1	Downregulated	7197.76268970186	-1.05908964677962	0.132586734149754	-7.98790055107176	1.37256101042783e-15	5.59454419237182e-14
Irf2bp2	Downregulated	7348.17572536253	-0.535146507604523	0.124349299263247	-4.30357477505055	1.6806408894372e-05	0.000177339757240614
Srsf6	Downregulated	7088.43374949357	-0.997699482145114	0.22150054338667	-4.50427555115945	6.6599745089707e-06	7.63229126220915e-05
Ap3d1	Downregulated	7405.28976087929	-0.726760245021087	0.133423666067031	-5.44701151185555	5.12231492152177e-08	8.94118880312636e-07
Adss1	Downregulated	7192.00383806894	-0.749422217172681	0.19321245265696	-3.87874697964341	0.000104995891935613	0.000921054252482314
Ero1a	Downregulated	6766.36539872647	-0.562119530312447	0.201945586301932	-2.78351976196208	0.0053772586587906	0.0269263830667738
Atp1a3	Downregulated	6952.23504571208	-0.728210483840822	0.100659232455247	-7.23441323839401	4.67546123481148e-13	1.5012439410408e-11
Plekhm1	Downregulated	7106.21385186975	-0.7515686898482	0.105785165002387	-7.10467001522608	1.20610364195477e-12	3.66769469703095e-11
Srsf3	Downregulated	6963.41273320004	-0.55510323925716	0.1665027177868	-3.33389896955284	0.000856377572542969	0.00572202454180095
Kif21b	Downregulated	6630.41241563443	-1.24009161706525	0.173717212894155	-7.13856500691634	9.43102670424196e-13	2.90220120571972e-11
Selenbp1	Downregulated	6636.78402273596	-3.67333547204111	0.252046647263825	-14.5740302912902	4.10915976448431e-48	8.13824359509661e-46
Srsf2	Downregulated	6975.26801012648	-0.799097824137408	0.201458495523969	-3.96656304842868	7.29164934588032e-05	0.000669687271671577
Pnpla7	Downregulated	6619.68936960777	-0.702373632453224	0.149656385986505	-4.69324197442907	2.68909101552489e-06	3.36637585152581e-05
Jun	Downregulated	7189.43190980223	-0.748997080469342	0.233401264489592	-3.20905322474267	0.00133172837175741	0.00832896351696698
Bnip3	Downregulated	6668.00555904901	-2.91637025791482	0.336219933828117	-8.67399569296725	4.17216108221478e-18	2.07239692598244e-16
Arhgap30	Downregulated	6977.24845304706	-0.596052316625462	0.141050568599189	-4.22580584073511	2.38087213889558e-05	0.000242290598166396
Trem2	Downregulated	6366.30735436105	-0.88759994924739	0.119863571064613	-7.40508514274887	1.31066350258702e-13	4.43044415491561e-12
Colgalt1	Downregulated	6499.20977163423	-0.507495920914111	0.122038073626581	-4.15850484879805	3.20337434391535e-05	0.000316202727570634
Hk2	Downregulated	6304.11343921949	-0.81624608534561	0.223925664594468	-3.645165402652	0.000267219880998461	0.00209119185494642
Srebf1	Downregulated	6621.66065649754	-0.55766222760115	0.115007127004969	-4.84893625398584	1.24125298066888e-06	1.66593188925915e-05
Tpcn1	Downregulated	6600.69543756886	-1.08004829959606	0.118931662776891	-9.08125115195078	1.07333836727101e-19	6.23343274345963e-18
Tcf12	Downregulated	6487.18832767716	-0.587837548096994	0.0777810311636147	-7.55759520416309	4.10589485791147e-14	1.47506659918643e-12
Atic	Downregulated	6568.94275896023	-0.563586593708969	0.125454375356041	-4.49236299738054	7.04372307881472e-06	8.00672804426268e-05
Epb41l2	Downregulated	6373.16312664462	-0.767807578283938	0.121918050640948	-6.29773502977955	3.02026212269668e-10	7.09073089231282e-09
Slc2a1	Downregulated	6458.71625012997	-0.853706210085423	0.217634251826739	-3.92266475942889	8.75749665570714e-05	0.00078517590445365
Xdh	Downregulated	6185.46341734818	-0.71778160765047	0.158769908916338	-4.52089197852154	6.15796069080772e-06	7.13104773250357e-05
Arhgap45	Downregulated	6118.88388844009	-0.698007219031056	0.116681770769012	-5.98214454949315	2.20218702922294e-09	4.67299247629615e-08
Cux1	Downregulated	6147.27772082225	-0.673196138054089	0.0938289839223105	-7.17471414388852	7.24584227705819e-13	2.26586581975698e-11
Wdr1	Downregulated	6545.31910374662	-0.514037088948904	0.104033243991819	-4.94108488041887	7.76890757581974e-07	1.07251192342505e-05
Ak4	Downregulated	6240.32338768899	-0.924239763809401	0.163305234859487	-5.65958442547567	1.51739987952042e-08	2.85167802175565e-07
Qki	Downregulated	6246.4362251841	-0.538572452594735	0.14118806435365	-3.81457494342942	0.000136417534161764	0.00115346363860478
Parvg	Downregulated	6172.40585537609	-0.909468833283751	0.102855916842706	-8.84216349628747	9.38827068080279e-19	4.9162713721031e-17
Fam168b	Downregulated	6235.92941567868	-0.537334179538852	0.0901677003632645	-5.95927563167363	2.5335845404415e-09	5.31777363868755e-08
Cerk	Downregulated	5831.01642309474	-0.687720673155465	0.141542023170392	-4.85877379559261	1.18114986294861e-06	1.59357232164455e-05
Timp2	Downregulated	5886.84639043954	-0.670303013068635	0.116032262314329	-5.77686756854573	7.61041386676794e-09	1.48254317041401e-07
Anxa1	Downregulated	5813.05026067163	-1.16356772669354	0.139579066477649	-8.33626242141303	7.66756483598881e-17	3.54636352054955e-15
Cd84	Downregulated	5548.56863172259	-0.808372074107435	0.153068700240197	-5.28110627998362	1.28406173066722e-07	2.08363294278857e-06
Aldoc	Downregulated	5415.33406730623	-0.543530370492077	0.174982575391723	-3.10619711291428	0.00189510343489347	0.0112866942989023
Egln1	Downregulated	5358.15927692352	-1.67627637379626	0.188818457832294	-8.87771456795346	6.82480987727796e-19	3.63550562014448e-17
Mxi1	Downregulated	5673.26893711666	-0.695991379906958	0.140697359919963	-4.94672665004431	7.54718408697399e-07	1.04283452393179e-05
Wbp1l	Downregulated	5692.65095903281	-0.517153754409934	0.130916282068628	-3.9502630707068	7.80653418519268e-05	0.000710638421289667
Rbm3	Downregulated	5540.84983741398	-0.582014286968667	0.176731058247938	-3.29322017724893	0.00099046877925586	0.00645601759575718
Mrc1	Downregulated	4897.28915162284	-1.66457262060412	0.2188867671108	-7.60472020568294	2.85520925519595e-14	1.04272511995903e-12
Rin2	Downregulated	5149.1570151824	-1.6121593741669	0.166393049880626	-9.68886245743733	3.36252795322914e-22	2.1917439587124e-20
Inpp5d	Downregulated	5502.66139649146	-0.7337932790055	0.121367952281343	-6.04602174801875	1.48466064281038e-09	3.23028698734292e-08
Chd3	Downregulated	5451.58391311951	-0.525325182412475	0.0968174587446317	-5.42593442571227	5.76521235604329e-08	9.95094977387227e-07
Nek6	Downregulated	5595.35949795204	-0.53737939063368	0.151795713826532	-3.54014864509141	0.000399901725365329	0.0029715366965849
Gls	Downregulated	5198.50727487753	-0.628492140718181	0.162766981316829	-3.86129997394747	0.000112785327315819	0.000982135138880931
Cadm1	Downregulated	5394.2625469484	-0.795315857573574	0.121483070066726	-6.54672175420606	5.88137936681002e-11	1.4845677852693e-09
Abhd12	Downregulated	5369.56695281029	-0.770244127057709	0.0855105412068776	-9.00759270362048	2.10628982914296e-19	1.18751698104381e-17
Rab31	Downregulated	5235.80306446902	-0.819384923490146	0.145152350469949	-5.64499934611657	1.65181876679039e-08	3.08926105440411e-07
Ttyh3	Downregulated	5247.50932127044	-0.731722754541936	0.0980154187316736	-7.46538416108894	8.30569320514771e-14	2.8703881125978e-12
Rcor1	Downregulated	5349.06092050972	-0.500892020218231	0.0825017210654958	-6.0712917712418	1.26885411068104e-09	2.79220203729355e-08
Srpk1	Downregulated	5190.2296746025	-0.611917158453827	0.0839981316196945	-7.28489011189333	3.21932600638519e-13	1.05588424939784e-11
Ccny	Downregulated	5079.93704020182	-0.628966185579298	0.120670788629664	-5.2122489023386	1.86564999162057e-07	2.94387753529668e-06
Map3k1	Downregulated	4843.39183347115	-1.29928573558339	0.18640469897576	-6.970241322899	3.16397778996988e-12	9.11886733198783e-11
Sgsm1	Downregulated	5500.1958454041	-0.538545759158286	0.142804168850603	-3.77121875007511	0.000162452184656289	0.00134129414675059
Dock2	Downregulated	5279.74439281366	-0.687048710015694	0.121974990291657	-5.63270149374782	1.77408379642096e-08	3.3059163434392e-07
Myo1e	Downregulated	5087.07940511652	-1.16032906605005	0.112433967913337	-10.3200935409877	5.71674353468042e-25	4.52883354480734e-23
Ehd4	Downregulated	5221.85947898065	-0.565006139361854	0.131080017694501	-4.3103910824812	1.62966080750889e-05	0.000172431507906831
Alcam	Downregulated	5116.15908307338	-0.568756930426857	0.187233417509453	-3.03768920095763	0.00238399694970595	0.013726420007103
Blvra	Downregulated	4794.64876755621	-0.796868441845937	0.135309958394259	-5.88920764814712	3.88051619410159e-09	7.83610642699103e-08
Slc6a17	Downregulated	4677.20488960433	-0.955093089571515	0.124090343491095	-7.69675594974928	1.39564090663529e-14	5.22030526046054e-13
Pdk1	Downregulated	4727.06541291458	-1.37514050261965	0.139823890293291	-9.83480362143544	7.97229908944294e-23	5.30845156610838e-21
Stxbp5	Downregulated	4638.33662429708	-0.531304770601938	0.0936891414270731	-5.67093221806821	1.42022584514035e-08	2.67883380411821e-07
Srrt	Downregulated	4769.25329719333	-0.81297347979285	0.256801848313947	-3.16576179311206	0.00154677404451882	0.00945570456657174
Amz1	Downregulated	4903.16632663813	-0.649741845868828	0.141143127650828	-4.60342530793435	4.15598290157953e-06	5.00012646912777e-05
Gm2a	Downregulated	4505.90891385282	-0.689948216814833	0.152996541429667	-4.50956740830644	6.49599517971212e-06	7.48323143446628e-05
Slc29a3	Downregulated	4780.752288285	-0.837407028172885	0.101945935512285	-8.2142267267926	2.13535789153522e-16	9.34476167377792e-15
Eid1	Downregulated	4806.91006578647	-0.911646417072559	0.122947947121164	-7.41489742951249	1.21718971686493e-13	4.13255972442405e-12
Adam8	Downregulated	4569.43715295994	-0.696352439571517	0.179550070523634	-3.87831894212405	0.000105180764347748	0.000921629295317078
Pik3r2	Downregulated	4634.97146013269	-0.513920408253031	0.103326448769579	-4.97375468113772	6.56684020045291e-07	9.21385535118951e-06
Rasgrp3	Downregulated	3933.69555675207	-2.23554067033752	0.204798961173636	-10.9157812985299	9.68925679499931e-28	8.65200225255199e-26
Gas6	Downregulated	4402.83973758899	-0.783397514264178	0.104665183974466	-7.48479565521322	7.16585435640915e-14	2.49882885096633e-12
Rere	Downregulated	4271.16816610622	-0.745154776500209	0.116678331624372	-6.38640239474045	1.69833746844469e-10	4.09296680382739e-09
Fuca1	Downregulated	4392.78647176496	-0.549385748284483	0.114111611019999	-4.81445966255089	1.47598712712583e-06	1.95717159998626e-05
Dbnl	Downregulated	4605.82793550012	-0.635927512989987	0.17187364024032	-3.69997116544929	0.000215623964958076	0.00171876109941814
Asph	Downregulated	4424.43980239409	-0.71065224801893	0.109869544876297	-6.4681459163143	9.92126731124447e-11	2.46009209348482e-09
Lrrfip1	Downregulated	4536.04136323458	-0.614420029815518	0.122178434491417	-5.02887463219774	4.93366814899699e-07	7.07006545136415e-06
Sptssa	Downregulated	4327.75451580686	-0.538600671902016	0.0980892736425649	-5.4909232365678	3.9983811896746e-08	7.07525688637953e-07
Angptl2	Downregulated	4315.32396222014	-1.64962632683685	0.202398207868761	-8.15039986869104	3.62722873436199e-16	1.56517959464871e-14
2510039O18Rik	Downregulated	4352.97820494392	-0.568742582545935	0.118581473368211	-4.7962178778123	1.61689410745791e-06	2.12396089898042e-05
Ndst1	Downregulated	4347.40243986528	-0.513576444240231	0.146798139832022	-3.49852147191992	0.000467845417432518	0.0034107012781961
Plxnc1	Downregulated	4001.94662589997	-0.803616921615949	0.173846905670498	-4.62255522188638	3.79041863356739e-06	4.58890180653205e-05
Acadm	Downregulated	4141.20818411292	-0.940640437969297	0.101709274568661	-9.24832511055127	2.28037814735309e-20	1.3707113470938e-18
Slc25a23	Downregulated	4179.19136472387	-0.508964843782115	0.109592910913918	-4.64414020521723	3.41495604066181e-06	4.17029572459633e-05
Atp8b2	Downregulated	4253.99222917505	-0.597201832646165	0.136158008001351	-4.3860940785814	1.15404223004582e-05	0.000125723867205556
Safb	Downregulated	4198.91767194148	-0.566996420494224	0.119752358636558	-4.73474115207223	2.19334843130664e-06	2.79792292046449e-05
Tspyl1	Downregulated	4361.51767169138	-0.586359357546364	0.097861537500982	-5.99172435381449	2.07627634273664e-09	4.43015427383916e-08
Rab3gap2	Downregulated	4016.53214377031	-0.734679326812933	0.101791625328395	-7.21748301437126	5.29586077622527e-13	1.68666066822098e-11
Atp6v0a1	Downregulated	4313.30768682532	-0.876144320732557	0.12765167387249	-6.8635552841064	6.71675132474367e-12	1.88655226299346e-10
Arrb1	Downregulated	4060.25065085071	-2.04730639232169	0.17921515752949	-11.4237345799549	3.18257679947141e-30	3.15156707680989e-28
Camk1	Downregulated	3730.35913312964	-0.812414274312794	0.129898365415217	-6.25423015690714	3.99481519772481e-10	9.26605182799593e-09
Ephx1	Downregulated	4092.5582113909	-0.975474176347683	0.207895909971383	-4.69212778876678	2.70378147670758e-06	3.38202560746386e-05
Slc37a2	Downregulated	3995.94245518053	-1.39596995708803	0.140255130777662	-9.95307586501759	2.4450680413072e-23	1.7326335367942e-21
Ctsf	Downregulated	3936.29782480619	-0.846024908550283	0.156286868831249	-5.41328209386409	6.18798870606605e-08	1.0609550447426e-06
Rhob	Downregulated	4231.31308607709	-0.802077409119564	0.178002440725822	-4.5059910743303	6.60638643307375e-06	7.58212909495715e-05
Cyth4	Downregulated	4141.28161528889	-0.604513896287426	0.145693221940849	-4.14922457087851	3.3360341392675e-05	0.000327206700847012
Igfbp4	Downregulated	4066.57642572358	-1.32503910849645	0.16352657591952	-8.10289765468197	5.36653825886725e-16	2.26508970008145e-14
Tbc1d16	Downregulated	3993.34907105519	-0.556312155804224	0.13399256484132	-4.15181362087541	3.29850846770745e-05	0.000324143503874966
Tpd52	Downregulated	4106.5671184187	-0.595232338873079	0.138597756278955	-4.29467514376681	1.7494932110779e-05	0.000183477061267694
5031439G07Rik	Downregulated	4071.20050970893	-0.607000014431946	0.101417038630606	-5.98518772218183	2.1614043150088e-09	4.60543087700082e-08
Dctn1	Downregulated	4130.77680879037	-0.505975509441093	0.110126595877569	-4.59448969078822	4.33809572768332e-06	5.17489596920864e-05
Cd28	Downregulated	3995.4654958323	-1.86461337155322	0.129079737163058	-14.4454382425475	2.67848194997613e-47	5.23761888142168e-45
Nifk	Downregulated	4164.80727854508	-0.520349723223938	0.139569340508335	-3.72825236064552	0.000192812248677494	0.00155864134880687
Myom3	Downregulated	4186.22497835157	-1.07357768993795	0.17415610739485	-6.16445616520308	7.07257852979284e-10	1.58573574932133e-08
Ank	Downregulated	3715.77112081026	-1.03757061682625	0.140161664081119	-7.4026705064357	1.33472644963503e-13	4.50193323012269e-12
Gys1	Downregulated	3972.34909433364	-1.0388816716923	0.168287584096059	-6.17325203919559	6.68994361664921e-10	1.50431221237259e-08
Slc7a5	Downregulated	4141.27545967153	-0.569888218478615	0.192215108005554	-2.96484612677869	0.00302834359561854	0.0167496784336252
Lmnb1	Downregulated	3833.90392698039	-0.612806689653368	0.20900697174503	-2.93199161988213	0.0033679583481619	0.0182875994946942
Atp6v0d2	Downregulated	3517.11650933195	-3.11667616015175	0.346409641876339	-8.99708259640284	2.31795160219316e-19	1.30209877638836e-17
Hdac5	Downregulated	3800.35875608094	-0.981483073245277	0.159829139264613	-6.14082687150266	8.20930192298702e-10	1.82470929649357e-08
Dynll1	Downregulated	3982.57535629773	-0.699976089875033	0.170557346727317	-4.10405123734797	4.05977488789656e-05	0.000391481913035119
Nkiras2	Downregulated	3865.28461042577	-0.530256016990308	0.115917482024217	-4.57442663290018	4.77525902047576e-06	5.65273573550264e-05
Hip1	Downregulated	3836.35161256942	-0.560584897558516	0.119864388998424	-4.67682605520049	2.91349189890497e-06	3.60060982834272e-05
Dusp3	Downregulated	3874.0168245729	-0.737057248475444	0.0980199182177927	-7.51946402197316	5.50012508501816e-14	1.93544264950708e-12
F10	Downregulated	3947.99000152271	-0.578351498812414	0.216604927083983	-2.67007545303054	0.00758342037185201	0.0356942955223552
Plp2	Downregulated	3851.14664380647	-0.696588980068665	0.111815104881639	-6.22982897351871	4.66944647173325e-10	1.07023158895156e-08
Lima1	Downregulated	3657.76586964762	-0.597323984740573	0.113800341417749	-5.24887691283685	1.53029275924117e-07	2.44467037691392e-06
Arg1	Downregulated	4043.22312056325	-8.01162392220751	0.944895013055574	-8.47885088979331	2.27428924856863e-17	1.08102216344271e-15
Kcnab2	Downregulated	3874.92696726595	-0.511791022329234	0.113696430016219	-4.5013816375433	6.75131580848246e-06	7.7083759504388e-05
Nefh	Downregulated	3663.90891272509	-0.876677147748769	0.214189760891925	-4.09299279339091	4.25840960523501e-05	0.000409358503930743
Lpxn	Downregulated	3724.57013000227	-0.960112758158229	0.125263726763644	-7.66473090785359	1.79206525240318e-14	6.62292440648906e-13
Ddit4	Downregulated	3662.11249983994	-1.81962543864842	0.463823815782035	-3.92309617732849	8.74182332502436e-05	0.000784674579252392
Me2	Downregulated	3702.13478732978	-0.623354143598816	0.177179937270495	-3.51819824073626	0.000434487651700332	0.00318858206340463
Bmt2	Downregulated	3621.91396651916	-1.00525556174863	0.125161252590466	-8.03168345588455	9.61441708970549e-16	3.96062707204721e-14
Dhx34	Downregulated	3583.81593834783	-0.787426373421214	0.170045143029532	-4.63069017669301	3.64448866265594e-06	4.42262850437619e-05
Nrros	Downregulated	3573.27724778318	-0.543548834786955	0.155205431356917	-3.50212508695645	0.00046156286709402	0.00337126391057608
Efr3b	Downregulated	3210.11826738111	-2.08167488612211	0.176363713591976	-11.8033060413898	3.75272350579554e-32	4.23153815456419e-30
Vsir	Downregulated	3476.387623711	-1.23426102391958	0.18053570281107	-6.83665892508379	8.10614237188094e-12	2.25222459282045e-10
Cmtm3	Downregulated	3362.20316373263	-0.780272530466711	0.125955322640003	-6.19483570930015	5.83458565537441e-10	1.31965855350255e-08
Arhgef10l	Downregulated	3502.59963285932	-0.939083483212828	0.098572909887105	-9.52679072057785	1.62220617442581e-21	1.02285065234816e-19
Oip5os1	Downregulated	3400.13671443807	-0.532204538079258	0.157819481789976	-3.37223600054338	0.000745605289855605	0.00509650907862362
Comt	Downregulated	3435.94992306391	-0.852063031705761	0.114583913153966	-7.43614882973009	1.0366304105106e-13	3.54289083663002e-12
Plod1	Downregulated	3315.22428718616	-1.39808739990081	0.124167109325758	-11.25972415314	2.0740690989262e-29	1.96565763436883e-27
Eeig1	Downregulated	3286.95135534372	-0.702053570302431	0.20272300028375	-3.46311750181169	0.000533955164291372	0.00382762848165806
Nsf	Downregulated	3361.1441018319	-0.61030625724422	0.110745643124778	-5.51088277627847	3.570384570792e-08	6.40595828682867e-07
Card19	Downregulated	3341.75013384768	-0.57885148708272	0.17369067256463	-3.33265729549945	0.000860208295448831	0.00574265244083559
Fam117b	Downregulated	3379.13660958345	-0.583811227752292	0.1648441298064	-3.54159549653327	0.000397714864331291	0.0029596706291069
Cyp51	Downregulated	3406.94027623463	-0.520387380183782	0.121077592816057	-4.29796602393941	1.72372576876007e-05	0.000181143644053099
Pfkm	Downregulated	3063.59638670032	-0.772600074095791	0.17788718819341	-4.34320246411322	1.40420612554077e-05	0.000150118866625285
Flcn	Downregulated	3220.68597711068	-0.553372739379418	0.134686159173311	-4.10860880417082	3.98049665420995e-05	0.000385038899901286
Prpf4b	Downregulated	3112.1434557871	-0.529838086362472	0.149218825653455	-3.55074558482965	0.000384141558142427	0.00287371369984708
Fmn1	Downregulated	3085.14385762198	-0.619685526879783	0.198201109441088	-3.12654923389303	0.00176870886437078	0.0106439480081028
Gcnt1	Downregulated	3000.10263947734	-1.0525866691155	0.16646102515665	-6.32332203964832	2.55998996356433e-10	6.04689984054154e-09
Olfm1	Downregulated	2829.74375021688	-0.585591394404939	0.163848724759428	-3.57397590530374	0.000351601298814557	0.00266121355418289
Pf4	Downregulated	3223.15603372072	-0.555667989748005	0.119822055502168	-4.63744331057609	3.52745314076649e-06	4.29409740887003e-05
Ptpn7	Downregulated	3309.4187229275	-0.534205139216266	0.164822365065259	-3.24109618864378	0.00119070998896735	0.00755186672128986
Cd33	Downregulated	2869.04151957298	-0.654666282992255	0.227184166879949	-2.88165452717574	0.00395593206147759	0.020885590733324
Rgs2	Downregulated	2846.63472258156	-3.36949227146418	0.227250260571368	-14.8272317179852	9.76788140012744e-50	2.09575322040512e-47
Fzd7	Downregulated	3028.38339820815	-0.869543575615462	0.183268268514762	-4.74464882907661	2.08868365821226e-06	2.67767511635377e-05
Il13ra1	Downregulated	2992.47523713283	-0.566013889882683	0.147464695163208	-3.83830102016109	0.000123888548939628	0.00106812079553213
Btk	Downregulated	2959.88719205133	-0.536189585724463	0.115295951140401	-4.65055000128774	3.31050967753826e-06	4.05557125286368e-05
Plod2	Downregulated	2908.50046309444	-0.747924592046688	0.19506219616984	-3.83428776427532	0.000125928648586913	0.00108315465666516
Klf13	Downregulated	2980.48887910166	-0.697418208118882	0.145135445215326	-4.8052920985923	1.54525736327231e-06	2.03504993587644e-05
Mthfd1l	Downregulated	3040.62391797702	-1.10094896938383	0.156942558366998	-7.01498039052829	2.29981208494921e-12	6.74146054806366e-11
Fam107b	Downregulated	2883.44104037775	-0.600082130265584	0.139235978757794	-4.30982089269793	1.63386819336409e-05	0.000172758356270284
Man1c1	Downregulated	2930.52640311248	-0.520283586487374	0.101008763341019	-5.15087571888025	2.59272963859323e-07	3.96559281752358e-06
Rbms1	Downregulated	2885.1452831156	-0.508644844596891	0.148967659919121	-3.41446489038662	0.000639074294918858	0.00448338769659696
Rab11fip5	Downregulated	2877.2283694411	-1.0314309712319	0.134520338254229	-7.66747232885036	1.75418850398697e-14	6.49849017016565e-13
Rasd2	Downregulated	2666.50050996383	-0.55037444140092	0.214556981107302	-2.5651667848816	0.0103126220818405	0.0458840397235805
Elmo2	Downregulated	2950.97641901573	-0.591127816830987	0.135586620558886	-4.35977985434231	1.3019335510781e-05	0.000140350799002474
Mbnl1	Downregulated	2828.8712236478	-0.676556988441655	0.093646456833502	-7.22458714742977	5.02626456734254e-13	1.60425072389065e-11
Ndufv3	Downregulated	2839.55836747287	-0.558344386479575	0.144658165073664	-3.8597502339066	0.000113502976435919	0.000986715801903253
Fes	Downregulated	2900.50030065991	-1.24583057166922	0.189781933769657	-6.56453723978447	5.21946994224149e-11	1.33053418593641e-09
Ctdsp2	Downregulated	2680.9698323402	-0.797802819676509	0.0921221110507638	-8.66027504772313	4.70627306708298e-18	2.33020853654801e-16
H1f2	Downregulated	2877.75944706615	-0.56066724590047	0.150252785209242	-3.73149319741185	0.000190348151064043	0.00154114163398183
Kdm3a	Downregulated	2624.54800758555	-0.694042562591654	0.155447992034046	-4.46478949975531	8.01475108525748e-06	9.00904523587435e-05
Hadhb	Downregulated	2787.48252988338	-0.558272502493747	0.102697641019257	-5.4360791246321	5.44657756844959e-08	9.43259308042704e-07
Lyl1	Downregulated	2507.78519884725	-1.29213212061196	0.123688392428027	-10.4466724423138	1.51756605441235e-25	1.24038943960646e-23
2310022B05Rik	Downregulated	2804.98072363165	-0.531534968731237	0.182651966716577	-2.91009715518709	0.00361316419862358	0.0193968145491395
Cfp	Downregulated	2776.37009316619	-1.07329552848429	0.212128045033082	-5.05965879389924	4.20007375611476e-07	6.12679314300858e-06
Cd180	Downregulated	2724.31440161497	-1.90775596182201	0.376983762098994	-5.06057860741769	4.17986087244588e-07	6.11269690350084e-06
Slc43a2	Downregulated	2882.21240703057	-0.556455660471111	0.133094659926065	-4.18090147854337	2.90355658624624e-05	0.000289568380531517
Cdc5l	Downregulated	2791.46514252779	-0.51990189815754	0.154217768497251	-3.3712191741823	0.00074836293546997	0.00511309625260509
Dag1	Downregulated	2674.07465389885	-0.813823596255938	0.113606610224662	-7.1635232725153	7.86295066632878e-13	2.44892866720659e-11
Sh2b2	Downregulated	2710.4718252382	-0.522164223228863	0.15383598081586	-3.39429189751056	0.000688063113408801	0.00476698229456708
Dnajc16	Downregulated	2521.87407297944	-0.565505374301382	0.111144959797727	-5.08799837015143	3.61862479957988e-07	5.38022289739269e-06
Tnfrsf1a	Downregulated	2778.10960629092	-0.503500157829283	0.104566289543899	-4.8151288529551	1.47104937052931e-06	1.95229988624886e-05
Celf2	Downregulated	2485.10043074232	-1.49238841785227	0.197242832184851	-7.56624918290383	3.84154833912437e-14	1.38654763417741e-12
Dhx37	Downregulated	2623.86687526466	-0.591261895256517	0.138910111164139	-4.25643526091394	2.07712145490575e-05	0.000214344503910381
Rassf2	Downregulated	2565.45647372129	-1.29228488077145	0.166271657615464	-7.7721296539914	7.7177390922021e-15	2.95108003703807e-13
Stk24	Downregulated	2668.65922783921	-0.522133980283855	0.122808721284641	-4.25160342703736	2.12245451339089e-05	0.000217858321082142
Cd300a	Downregulated	2523.0746090191	-0.95022862995675	0.134563957628641	-7.06153896408962	1.6466855510346e-12	4.91081050045995e-11
Fam162a	Downregulated	2517.28393866257	-0.899037215386902	0.241461851588595	-3.72330953925878	0.000196628205714559	0.00158782672340748
Mnt	Downregulated	2620.04573205303	-0.546926672510208	0.157583996746881	-3.47069933369382	0.000519104892394337	0.00373330185181924
Ski	Downregulated	2658.31131097395	-0.50781394206892	0.12601054343128	-4.02993216473077	5.57929514901405e-05	0.000524263695024142
Itpkb	Downregulated	2590.4225294465	-0.552918524229993	0.0827856874738391	-6.67891444888611	2.40718625403002e-11	6.35661764995826e-10
Zcchc14	Downregulated	2420.54218842552	-0.664483044015375	0.0988638764899308	-6.72119147667705	1.80244546802614e-11	4.81733176298752e-10
Zyx	Downregulated	2512.4747273729	-1.42067580798677	0.171330582860219	-8.29201526236468	1.11345638623724e-16	5.02943691654764e-15
Hs6st1	Downregulated	2414.33455987365	-0.558813501721026	0.111805212760112	-4.99809881780746	5.78983143693626e-07	8.22070919464994e-06
Dennd4b	Downregulated	2466.4978675238	-0.650270004915256	0.140764861994735	-4.61954777421355	3.8457732561992e-06	4.64863108464517e-05
Tmem65	Downregulated	2260.64628752959	-0.646342464418872	0.154789592919771	-4.17561964100439	2.97176013828844e-05	0.000295606893858852
Pgp	Downregulated	2500.36138484068	-0.783289046406826	0.155512776147786	-5.03681476088149	4.73342450983235e-07	6.83382633905516e-06
Alox5ap	Downregulated	2485.06048751709	-1.014584479135	0.134922224856447	-7.51977281885535	5.48715042769442e-14	1.935285383722e-12
Arhgap19	Downregulated	2339.45048257054	-0.535660075056561	0.13810669262042	-3.87859606868436	0.00010506103641293	0.00092110266203572
Phf8	Downregulated	2348.14229443509	-0.936811355576951	0.131054281036114	-7.14826977165893	8.78784829519241e-13	2.71509360928265e-11
Traf6	Downregulated	2385.92214844638	-0.679377171351317	0.136825761863859	-4.96527234416057	6.86047272189887e-07	9.56503453139835e-06
Jmjd6	Downregulated	2527.0663607953	-0.627499525328224	0.167030795765756	-3.75678941390084	0.000172107206319624	0.00141195545577565
Necap2	Downregulated	2441.64427281801	-0.52388932920709	0.0788177039093431	-6.64684840108603	2.99435152862578e-11	7.85343674265044e-10
Nfil3	Downregulated	2449.26887731657	-1.24503143823325	0.155066098937157	-8.02903695112508	9.82407683881791e-16	4.02552623358247e-14
Ubash3b	Downregulated	2497.41072070909	-0.503461116109681	0.127092286159968	-3.96138216819853	7.45171532792622e-05	0.000683575406091474
Card11	Downregulated	2328.57017751117	-0.854896172495502	0.120483461589871	-7.09554789690214	1.28840022037981e-12	3.88734503992721e-11
Ddi2	Downregulated	2381.60497562934	-0.61431814817613	0.113237767805687	-5.4250287698207	5.79452061123645e-08	9.97923683415615e-07
Cenpa	Downregulated	2143.27881728303	-0.593523505803173	0.135332945250399	-4.38565424483306	1.15637680469162e-05	0.000125889421274673
Daglb	Downregulated	2183.54446732551	-1.34952083508474	0.133469236745261	-10.1111002654524	4.93271564326747e-24	3.68118798343941e-22
Naa80	Downregulated	2253.53545260991	-0.797880390174494	0.228326257614133	-3.49447496101344	0.000474995162501563	0.00345792896810752
Acat1	Downregulated	2358.80484129589	-0.990461993811587	0.177076317029771	-5.5934187610479	2.22641424877079e-08	4.09448182321561e-07
Tns1	Downregulated	2125.60068680855	-1.82750522875017	0.189866079710307	-9.62523285643508	6.25650562627499e-22	4.04395392948519e-20
Stard9	Downregulated	1952.05385601964	-0.584721765480005	0.177232148188323	-3.29918568079813	0.000969657499229526	0.00635253140292524
Ppme1	Downregulated	2289.98552003063	-0.633756177431513	0.154766326956095	-4.09492290665591	4.22308888357611e-05	0.000406469016034166
Sash3	Downregulated	2316.5292450454	-0.522478912093276	0.107125045644428	-4.87728064851893	1.07558351226957e-06	1.46393075749254e-05
Ptov1	Downregulated	2168.32007080475	-0.582349792642882	0.144587198700542	-4.0276718677495	5.63318869465909e-05	0.000528684683809803
Ccdc115	Downregulated	2248.21176163351	-0.706080627636374	0.110295037250746	-6.40174431448953	1.5361176045597e-10	3.72526605262766e-09
Dido1	Downregulated	2307.13326338589	-0.61559735798729	0.135907744903488	-4.52952374733644	5.91167898760847e-06	6.88715060336167e-05
Tcp11l2	Downregulated	2111.15339123983	-1.89940099758196	0.182028405470695	-10.4346406412253	1.72264317150815e-25	1.4005995638662e-23
Usf1	Downregulated	2213.4783089016	-0.502982543206281	0.148267442062646	-3.39240049068736	0.000692830923982206	0.00479090932495718
Smap2	Downregulated	2268.66901573496	-0.783391176586487	0.107143964160151	-7.31157543709633	2.6402822553892e-13	8.6781021875005e-12
Zfp710	Downregulated	2210.20572887084	-0.639452765093837	0.173084510750558	-3.69445401163243	0.000220359769598016	0.00175289275012881
Peg10	Downregulated	2188.56374037832	-1.17172529558324	0.37889014796906	-3.09251982893714	0.00198464974220509	0.011760210670343
Atp7a	Downregulated	2106.04713122219	-0.550825385907298	0.184571605471232	-2.98434520575892	0.00284185952970185	0.015850969217175
Dusp7	Downregulated	2116.139256521	-0.722310663931279	0.151508131098021	-4.767471281551	1.86552576834056e-06	2.41317051097934e-05
Cd200r4	Downregulated	1953.64441256949	-0.907525760549673	0.196647618212745	-4.61498475698729	3.93124168265053e-06	4.74081354516669e-05
Cpt1a	Downregulated	2211.53166291586	-0.637791269370012	0.130998467005416	-4.86869261869793	1.12338989169722e-06	1.52095767282548e-05
Klhl9	Downregulated	2116.99237051669	-0.62335650161109	0.11165580541856	-5.58284004377863	2.36622355579059e-08	4.34126145960249e-07
Hyal1	Downregulated	2123.91869422836	-1.08196449854453	0.235247368826334	-4.5992629118129	4.23988418061346e-06	5.07341059815002e-05
Abcd1	Downregulated	2128.94635752734	-0.822173680228769	0.116250862918657	-7.07240926722464	1.52266544125414e-12	4.54973611924447e-11
Agl	Downregulated	1979.26332636012	-0.53524110478471	0.134924765799066	-3.96695967278391	7.27953039145748e-05	0.000668971954117996
Tec	Downregulated	1949.55228736613	-1.02864934886499	0.115974510060738	-8.86961581752974	7.33986847214019e-19	3.89643601916225e-17
Zranb3	Downregulated	1967.19263217199	-1.08395495864447	0.14260691474407	-7.600998595263	2.93854300958013e-14	1.06810852734103e-12
Vipas39	Downregulated	2044.48814349377	-0.627454423532514	0.0895564322227337	-7.00624631820958	2.44796793070917e-12	7.13513369690478e-11
Was	Downregulated	2087.20184858677	-0.505033949164553	0.129129364706925	-3.91106972694236	9.18882375084104e-05	0.000818621391597419
Guf1	Downregulated	2041.84025591907	-0.547098350982388	0.110594476084674	-4.94688677365326	7.54098100168743e-07	1.04283452393179e-05
Trim63	Downregulated	2073.94837865474	-0.754030802483326	0.181963843936985	-4.14384960313573	3.41523770117176e-05	0.000334338352393544
Rrp1b	Downregulated	2003.71655064917	-0.590055262090674	0.137295517339268	-4.29770231050297	1.72577723066857e-05	0.000181235939220721
Slc25a12	Downregulated	2056.63452980784	-0.58779758767247	0.114210680083795	-5.14660789377323	2.65238934863787e-07	4.03288490725963e-06
Camk1d	Downregulated	1998.68059561936	-0.945735410014704	0.161007623578051	-5.8738548461107	4.25776218521027e-09	8.5420662645621e-08
St6gal1	Downregulated	1988.28958693511	-1.60887601208504	0.196768863613417	-8.17647661596463	2.9226421256005e-16	1.27539478972533e-14
C3ar1	Downregulated	2154.78308844976	-0.675540021688599	0.243834650110808	-2.77048410216353	0.00559730325704522	0.02778507092379
Selenop	Downregulated	1918.05076746559	-0.811679178777366	0.215876717298883	-3.75991996234402	0.000169967726946648	0.00139514423266303
Slc36a1	Downregulated	1903.098201689	-0.503529877586445	0.147198795071671	-3.42074727813686	0.000624493344085538	0.00439506750771453
Mrtfa	Downregulated	2053.87776933704	-0.600719478648866	0.0923256637143225	-6.50652759462022	7.69077807716047e-11	1.91933989880412e-09
Slc17a5	Downregulated	1966.59604856297	-0.677505987311275	0.209230210778937	-3.23808872910374	0.00120333378454262	0.00762449043887337
Abcg2	Downregulated	1985.7811243911	-0.818137095394015	0.123704029061096	-6.61366571164748	3.74917867048671e-11	9.75038924270686e-10
Tob1	Downregulated	1995.07784527434	-0.507886291447739	0.111564713851481	-4.5523918263606	5.30394341570823e-06	6.24506996081256e-05
Tmem268	Downregulated	1887.02022382707	-1.56425610096527	0.135949210530633	-11.5061801010812	1.22798075274522e-30	1.27314407170524e-28
Bmi1	Downregulated	2010.05172566729	-0.554186834253929	0.143424253250957	-3.86396876185397	0.000111559494663814	0.000972557039258804
Apobec1	Downregulated	1917.0825836671	-0.656027976750725	0.163348940491622	-4.01611406095634	5.91656286760859e-05	0.000552928391886373
Nectin1	Downregulated	1887.18727975707	-1.0711664336595	0.221479421040961	-4.83641517855241	1.32201647612838e-06	1.76462307594239e-05
Twnk	Downregulated	1913.89385164741	-0.585292494782255	0.116308795892707	-5.03222899257057	4.84809675641686e-07	6.96682778540722e-06
Rab7b	Downregulated	1871.1518182365	-0.894560966498048	0.158560566920666	-5.64176190758469	1.68318753809346e-08	3.14032380295505e-07
Zfp652	Downregulated	1789.25643683069	-0.696319085049766	0.174674622679555	-3.98637806893782	6.708957994475e-05	0.000621089877243586
Rassf3	Downregulated	1916.51495105156	-0.787327698549521	0.145552624026863	-5.40923053647055	6.32961086086322e-08	1.08283309610869e-06
Plxdc1	Downregulated	1871.81791416092	-0.920937988079981	0.1628404931871	-5.65546056791811	1.55428912242193e-08	2.91391484989976e-07
Phka2	Downregulated	1801.60835032564	-0.759135276804648	0.141728473359586	-5.35626510897787	8.49598244895776e-08	1.42349172311822e-06
Mitf	Downregulated	1919.01112967655	-0.589200735457031	0.155685322721273	-3.78456186593704	0.000153979602013429	0.001279546472245
Amhr2	Downregulated	1968.76143618827	-0.798261699841615	0.161974200651152	-4.92832621882081	8.29370568091714e-07	1.14189986950809e-05
Mical2	Downregulated	1813.1718293356	-0.510569898531195	0.170392267060391	-2.99643820309191	0.00273153595886531	0.0154284341837482
Rcan1	Downregulated	1823.17097430486	-0.683392531114513	0.218019351980748	-3.13454986865046	0.00172117996023133	0.0104065706558331
Tex261	Downregulated	1904.89804664881	-0.561397563574247	0.132311479040833	-4.24299968259741	2.20551747778052e-05	0.000225634662230155
2310002L09Rik	Downregulated	1676.20027291835	-4.6720182681259	0.198492489843658	-23.5375064910809	1.68555010057677e-122	2.89315310596776e-119
Twf2	Downregulated	1848.16301394183	-0.564907988206152	0.167742080508412	-3.36771778729561	0.00075793136833433	0.00516564797682283
2900026A02Rik	Downregulated	1803.62094486249	-1.1061299640552	0.154861858162241	-7.14268818146534	9.15230896702036e-13	2.8220532719068e-11
Pja1	Downregulated	1827.5309036437	-0.514739792996236	0.101468868088944	-5.07288395633855	3.91831464384636e-07	5.75928873626437e-06
Nelfcd	Downregulated	1656.89792131927	-0.514659360297981	0.113659436538632	-4.52808298168055	5.95212085675608e-06	6.92382251469638e-05
Fbxo31	Downregulated	1752.84633549919	-0.548151384294226	0.123614492852627	-4.43436179403117	9.23454366795952e-06	0.000102629662289668
Vcl	Downregulated	1728.5117668627	-0.881611572522166	0.156591108957372	-5.63002317559527	1.8018540863389e-08	3.35039282598477e-07
Dnajc7	Downregulated	1771.89772700119	-0.599181830936628	0.0995172417563284	-6.02088462624142	1.7346637613e-09	3.7321846496605e-08
Numb	Downregulated	1794.88262283918	-0.587493795307961	0.107980997905716	-5.4407146322257	5.30672617565453e-08	9.20070773978801e-07
Tmem104	Downregulated	1772.4871229257	-0.798588450961077	0.262410463805814	-3.04327975103934	0.00234014674332298	0.0135041415356195
Tmem64	Downregulated	1681.53344140017	-0.799417947289286	0.135182842395258	-5.91360510790181	3.34699773623218e-09	6.84826768600195e-08
Riox1	Downregulated	1761.3749391476	-0.615423654428841	0.160971224101729	-3.82319049794833	0.000131735921877784	0.00112545730563293
Sh2d3c	Downregulated	1657.99137790841	-0.813950350883752	0.129253648103655	-6.29731046531856	3.02854319161528e-10	7.09938319029937e-09
Appl2	Downregulated	1657.96580006482	-1.68742789583102	0.148801246888178	-11.3401462092525	8.30056661083281e-30	8.11564259519907e-28
Ttc17	Downregulated	1684.0804483727	-0.702907850087888	0.113130292320354	-6.21325938147002	5.18966768468217e-10	1.17897038813192e-08
Golm1	Downregulated	1782.10566223832	-0.531094007329577	0.106864110125601	-4.96980704471657	6.70195627903147e-07	9.36092410474485e-06
Nptxr	Downregulated	1639.25704656481	-0.710100244544165	0.120417025295669	-5.89700868959853	3.70150375297951e-09	7.50375248287736e-08
Nacc2	Downregulated	1724.20869526192	-0.715290996809777	0.155497947825743	-4.60000280911333	4.22485243176828e-06	5.05934266402763e-05
Tsc22d3	Downregulated	1785.31371612968	-1.5122079358111	0.40762280575335	-3.7098217137687	0.000207405251485515	0.0016618238199939
Higd1a	Downregulated	1739.34088324727	-0.719591745805009	0.204375588564387	-3.52092806611444	0.000430039259579562	0.00316194501760355
Gpr146	Downregulated	1716.32873620453	-0.613408576351933	0.172595738639001	-3.55401924282112	0.000379391453160371	0.00284230803512192
Mknk1	Downregulated	1704.67864033741	-0.516587235342553	0.137940280933083	-3.7450064031199	0.000180389174966907	0.00147052874664316
Kdm4b	Downregulated	1627.9575248271	-0.875846226353442	0.158980809788092	-5.50913174691254	3.60607943986072e-08	6.46249596136525e-07
Rnase4	Downregulated	1591.92726675965	-1.49260735441864	0.146502845218815	-10.1882482363349	2.23759744340159e-24	1.70277858648609e-22
Sipa1l2	Downregulated	1645.33594912603	-0.584610996580472	0.112957008885605	-5.17551768011604	2.27279905792049e-07	3.52751070171292e-06
Brat1	Downregulated	1657.45730502708	-0.61446340718351	0.155872849498048	-3.94208105620861	8.07776662748135e-05	0.000731878820301067
Fhod1	Downregulated	1505.81817372249	-1.07747403144738	0.172142665138599	-6.2591922262843	3.86976639141687e-10	8.9894964232493e-09
Prcp	Downregulated	1492.99131209208	-1.44316488572172	0.166795010072162	-8.65232650003946	5.04600355570651e-18	2.49043651528927e-16
Lmnb2	Downregulated	1657.61578622281	-0.623127063019896	0.185032065347182	-3.36767068913543	0.000758060846935354	0.00516564797682283
Cdip1	Downregulated	1600.75712014761	-0.716958840786812	0.134783698728854	-5.31932902530836	1.04150635567138e-07	1.71893057504396e-06
Sik1	Downregulated	1695.63059007759	-0.628058916220268	0.239894929910814	-2.61805831600426	0.00884316909605742	0.0404768225765615
Pla2g15	Downregulated	1468.32652615631	-0.748601588815707	0.140063540336329	-5.34472844980298	9.05527038115029e-08	1.50901636297745e-06
Grhpr	Downregulated	1599.35225902961	-0.896704641703787	0.174208896407545	-5.14729534596232	2.64269070236149e-07	4.02209713990938e-06
Il6ra	Downregulated	1501.2671035182	-1.88222985250342	0.137214672419157	-13.7174095110884	7.98683379197971e-43	1.38629897099441e-40
Rbm45	Downregulated	1639.84113856038	-0.589297115973295	0.151566388131322	-3.88804617724815	0.00010105440406151	0.000891541081634614
Tob2	Downregulated	1548.81250345743	-0.679433585133226	0.150043185052983	-4.52825354842543	5.94731931667178e-06	6.92345055041038e-05
Ncbp2	Downregulated	1584.0749147561	-0.650259568320203	0.160064270707623	-4.06249043240875	4.85519382648291e-05	0.000460989761717935
Naaa	Downregulated	1460.16774299273	-0.514754720843349	0.160736131649834	-3.20248294866738	0.00136248365991047	0.00849037820826821
Rbm14	Downregulated	1570.67130768163	-0.786947157527226	0.186510812758372	-4.21931118034819	2.4504985429597e-05	0.000248394366743055
Cenpf	Downregulated	1359.64084941949	-0.531203401342317	0.157934957320233	-3.36343144263645	0.000769799536790843	0.00523409473782788
Mef2c	Downregulated	1474.6836813542	-2.2909498494584	0.164306251100353	-13.9431691376073	3.46218892770963e-44	6.14757408681131e-42
Bbs2	Downregulated	1494.67807690526	-0.570262146647284	0.154005764979219	-3.70286233586276	0.000213180574086041	0.0017010400353725
Emp1	Downregulated	1453.18016042556	-1.5101554727884	0.189689561732424	-7.96119437989225	1.70386469534581e-15	6.8545056806516e-14
Ints10	Downregulated	1452.54885772911	-0.545107836668504	0.116873768498322	-4.66407341589513	3.10010698327841e-06	3.81901536504664e-05
Abcd2	Downregulated	1510.55182382056	-4.98043670583451	0.388275322841107	-12.8270750491981	1.15648319432423e-37	1.63902315467163e-35
Cd300lb	Downregulated	1334.93625968595	-2.01688253972553	0.148821833717913	-13.5523295832281	7.6754970011768e-42	1.30297887554043e-39
Tbl2	Downregulated	1532.9688085404	-0.537521384995438	0.209972689815528	-2.55995856159998	0.0104684644861247	0.0464436643830141
Atp2c1	Downregulated	1474.61885542265	-0.522585537260837	0.175009504647015	-2.98604089140681	0.00282614849556777	0.0157854715529537
Ptgs1	Downregulated	1536.73259555612	-2.16337661197992	0.240486673349837	-8.99582742713087	2.34459388981621e-19	1.31229298586525e-17
Echdc3	Downregulated	1417.34304235675	-1.01914000026009	0.27594648527839	-3.69325233199446	0.000221404134901816	0.00176029391454619
Itpk1	Downregulated	1492.00656478995	-1.43100910210069	0.20800215471297	-6.87978018340911	5.9944986747913e-12	1.69602592542447e-10
Rcbtb2	Downregulated	1415.28266834931	-1.1026106000184	0.161730893602086	-6.81756327106684	9.25976273672582e-12	2.54981844486525e-10
Otulinl	Downregulated	1473.08241510668	-0.682566405889265	0.141134006740783	-4.8363000643985	1.32278192771963e-06	1.76462307594239e-05
Ctns	Downregulated	1488.7822736941	-0.753779168338085	0.129916574780043	-5.80202464246215	6.55189298222332e-09	1.28280916082872e-07
Pgap1	Downregulated	1366.36539846628	-1.03840541971508	0.169224678235595	-6.13625288310144	8.44906258892356e-10	1.87261289632269e-08
Acaa2	Downregulated	1439.90526237978	-0.898553210572607	0.16270760473643	-5.52250284815006	3.34204379888845e-08	6.02425818030673e-07
Isca1	Downregulated	1488.84968596811	-0.706518637488688	0.144974966691439	-4.87338368556017	1.09702867839091e-06	1.48918269101782e-05
Arl11	Downregulated	1412.84687729738	-1.01248864872013	0.16607891842972	-6.09643089136923	1.08462807774294e-09	2.39361922071043e-08
Rnf167	Downregulated	1404.76785696146	-0.538611955165585	0.141119085510548	-3.81671942683705	0.000135237806647657	0.00114914941534269
C2cd2l	Downregulated	1348.82496056006	-0.665835936578375	0.101629993414156	-6.55156921899031	5.69355858387516e-11	1.4395105237922e-09
Ddah1	Downregulated	1472.55936400472	-0.510093234839495	0.179964000904618	-2.83441817405386	0.00459092132960871	0.0235773114028575
Cdc42ep3	Downregulated	1294.43885067646	-0.726474260057011	0.201829629335659	-3.59944306714663	0.000318899440578783	0.00244605688086447
Zfyve9	Downregulated	1388.7651579569	-0.567950191443822	0.122361926762995	-4.64155972751145	3.45789036223018e-06	4.21939102019998e-05
Card14	Downregulated	1380.1670475248	-1.12000929577938	0.222550105307586	-5.03261633703304	4.83830809601513e-07	6.95923495970593e-06
Fbxo28	Downregulated	1324.64378897406	-0.510713027849935	0.154720977576414	-3.30086479448271	0.00096387319611506	0.00631999708556258
Ace	Downregulated	1083.99569140535	-2.81067900844308	0.240820181902589	-11.6712768267071	1.78720554446665e-31	1.92013002505834e-29
Myo7a	Downregulated	1345.55088337716	-0.594218843723824	0.167121888075469	-3.55560154667166	0.000377115250425833	0.00282799824688265
Dnajb14	Downregulated	1307.60067598067	-1.19689672891098	0.135110700487096	-8.85863758085752	8.09982306891461e-19	4.28513927289702e-17
Hcfc1r1	Downregulated	1312.01692649689	-0.94999005797076	0.289345802689098	-3.28323427933573	0.00102623340983218	0.00665264528539129
Slc35f6	Downregulated	1337.31149798612	-0.674019252725365	0.132539128396428	-5.08543598317136	3.66782533588293e-07	5.43246076593668e-06
Shmt1	Downregulated	1348.55748623109	-0.508700889630932	0.184574414396811	-2.75607478584378	0.00584996197899781	0.0287803225004962
Ubald1	Downregulated	1431.05583146253	-0.646767971414112	0.154835694400573	-4.17712449263066	2.95217466466768e-05	0.000293847900900685
Pde11a	Downregulated	1386.28843640474	-0.625419600072657	0.198513295928301	-3.15051743586256	0.00162981528210323	0.00991611655994103
Inpp5a	Downregulated	1389.94947359072	-0.520158307706862	0.171901539130434	-3.02590837951823	0.00247887403857495	0.0142122508650697
Slc37a4	Downregulated	1359.49175834674	-0.999232427142002	0.151245803386843	-6.60667869630905	3.93037782089353e-11	1.01873282847589e-09
Nt5dc3	Downregulated	1336.1046278687	-0.846006697645895	0.129768155952787	-6.51937057619666	7.06030283294906e-11	1.77634459549507e-09
Zfp395	Downregulated	1342.2255621125	-1.40127863846528	0.179918634907983	-7.78840190279317	6.78620285322212e-15	2.61429580240836e-13
Bcl9l	Downregulated	1334.32276214772	-0.976688586507345	0.171412495146238	-5.69788442595213	1.21303234015544e-08	2.31344735687917e-07
Gmpr	Downregulated	1299.14271752509	-0.54985419320514	0.142738773930284	-3.85217119402817	0.000117075124564619	0.00101483733382099
Lsp1	Downregulated	1249.14982780318	-4.44400426984475	0.259337964551499	-17.1359572345308	8.00249681398043e-66	2.80960388141749e-63
Eepd1	Downregulated	1218.42692718541	-1.28267600860173	0.160705469012325	-7.98153302737539	1.44526895125569e-15	5.85997762703358e-14
Rassf5	Downregulated	1320.99625466272	-0.764156732630784	0.114068869093405	-6.69908221852412	2.09732572616756e-11	5.57650392733847e-10
Prkag2	Downregulated	1287.95426249585	-0.921635963891249	0.177293943023351	-5.19834997278988	2.01065307991411e-07	3.15656186773507e-06
Sigmar1	Downregulated	1334.27645010268	-0.643375575794593	0.152319296876449	-4.22386125059687	2.40151931896729e-05	0.000244070200259254
Kcnk6	Downregulated	1271.80541018975	-0.588688000736335	0.140532284831717	-4.18898761548829	2.80201689404631e-05	0.000280165417341277
Foxred2	Downregulated	1287.16944314123	-0.868553670799536	0.119410435241952	-7.27368315038512	3.49815958765905e-13	1.14243222509626e-11
Polr1g	Downregulated	1354.53432065946	-0.620169449051122	0.146482390373132	-4.23374746596759	2.29829018552454e-05	0.000234349747762264
Thbd	Downregulated	1173.17208806655	-2.07073142590134	0.278762083268424	-7.42831091525241	1.09993172120691e-13	3.74267516061769e-12
Bmf	Downregulated	1178.63897982301	-2.10407481089909	0.27550728472553	-7.6370932006217	2.2218067341205e-14	8.15260580254003e-13
Septin6	Downregulated	1240.49202990573	-0.525233090621808	0.144806140106704	-3.6271465438881	0.000286570667090413	0.00222255856041202
Pyroxd2	Downregulated	1192.32695456953	-0.89308537718184	0.171771299271539	-5.19927008161028	2.00072637060742e-07	3.14417303897695e-06
Nt5c2	Downregulated	1335.17836693612	-0.920881029430767	0.195106090648067	-4.71989893484081	2.35961849890817e-06	2.99518377741441e-05
Plekhg3	Downregulated	1234.9328077907	-0.656366062692812	0.13534876046714	-4.84944273170617	1.23808806904128e-06	1.66312908613476e-05
Sting1	Downregulated	1290.7158089	-0.550978593725706	0.189853378659673	-2.90212688136237	0.00370638388730318	0.0198118402391209
Gan	Downregulated	1287.13882980042	-0.543830545438921	0.14541599937745	-3.73982606980765	0.000184147630931824	0.00149564279844102
Nfix	Downregulated	1213.95047989516	-0.664554736358851	0.112372143515685	-5.91387434258643	3.34152847268907e-09	6.84614480717517e-08
Resf1	Downregulated	1240.195407636	-0.520811601935873	0.176195424031041	-2.95587473284278	0.00311783692486638	0.0171647700696136
Brf1	Downregulated	1249.38557423669	-0.536635931325781	0.156488993420219	-3.42922476269468	0.000605308027756571	0.00427562798938432
Nfam1	Downregulated	1285.60557634598	-0.657140082666414	0.208641983344925	-3.14960619205789	0.00163490679351912	0.0099276887367466
Klhl6	Downregulated	1079.59725630056	-1.89000571660826	0.172025299329667	-10.9867892918836	4.42384311988801e-28	4.01997226564882e-26
Tfeb	Downregulated	1253.26925060562	-0.611529390773017	0.209247128555696	-2.92252225869968	0.00347208802950474	0.0187606911087056
Socs6	Downregulated	1207.23778008489	-0.552071811478359	0.163587509892454	-3.37477972396123	0.000738747960927596	0.00506532556609387
Neurl2	Downregulated	1233.07553268504	-1.03283937380062	0.158635777542236	-6.51075936212198	7.47718443879152e-11	1.87208339076907e-09
Zhx1	Downregulated	1250.06609537393	-0.52179377940619	0.197345215544444	-2.64406602392992	0.00819166758757143	0.0379786557301331
Zkscan14	Downregulated	1167.79853754052	-0.592249151040568	0.217890567817986	-2.71810366539271	0.00656572634980991	0.0316564733620048
Pald1	Downregulated	1158.05368096495	-0.851623486418474	0.152883657015997	-5.5704023768176	2.54151690517724e-08	4.62987655084646e-07
Sptlc1	Downregulated	1209.69527772554	-0.667000329729546	0.208676104672176	-3.19634263241297	0.0013918172588972	0.00864875020733868
Aatf	Downregulated	1213.29081488389	-0.574338798902931	0.125165982670141	-4.58861734355194	4.46191470440149e-06	5.3021275656611e-05
Rnf5	Downregulated	1152.17740636633	-0.553473932966752	0.192608466954315	-2.87357010685325	0.00405860989148424	0.0213183970090611
Ephb3	Downregulated	1193.37569867299	-0.693439801051334	0.196222830722244	-3.53394046196851	0.00040941329205917	0.00303193506027328
Cytip	Downregulated	1201.4475918324	-4.11011402078142	0.250944366112541	-16.3785865546715	2.71990524545771e-60	8.40341924636613e-58
Deptor	Downregulated	1101.17225783896	-0.797560750905574	0.13225006276016	-6.03070224890537	1.63248723029551e-09	3.51724724318061e-08
Rufy4	Downregulated	1079.35799491365	-1.75901589995256	0.265063546409492	-6.63620450182573	3.21863219624685e-11	8.42736104535954e-10
Tmem144	Downregulated	1147.27080278023	-0.528380469820052	0.138702871926074	-3.80944145195254	0.000139281082581523	0.00117382114769196
Neurl3	Downregulated	1136.6426027699	-0.564874413857052	0.217152442933129	-2.60128049322016	0.0092876480985605	0.0420626173634015
Kbtbd11	Downregulated	1060.49637408955	-2.63467049702218	0.259314011171712	-10.1601548065891	2.98601952336558e-24	2.25014778521715e-22
Itpripl1	Downregulated	1138.54181676049	-0.501786810825685	0.129660103293804	-3.8700170528837	0.000108827740701799	0.000949814089469709
Ppp1r3b	Downregulated	1109.46164481389	-1.26179543303792	0.450605003052391	-2.80022508514227	0.00510669848242327	0.0258311323367631
Cela1	Downregulated	1067.19408671188	-1.16152692700135	0.163601101989115	-7.09975001927939	1.24982749420605e-12	3.78575198637158e-11
Sirt1	Downregulated	1112.26927341733	-0.508850093162453	0.173382138665509	-2.93484725173528	0.00333711920236744	0.0181584422114027
Frmd4b	Downregulated	1053.40699836902	-1.41259880026373	0.201449018230997	-7.0121900452448	2.34616211491235e-12	6.86430158166022e-11
St8sia4	Downregulated	1092.11608071655	-1.53324008847107	0.43874276823941	-3.49462190482059	0.000474733755179755	0.00345765537483114
Irag2	Downregulated	1062.78494199416	-0.738712401303096	0.15773843224952	-4.68314785920121	2.82502577812921e-06	3.50248781866292e-05
Tnrc6b	Downregulated	1054.45400622527	-0.623493697321098	0.130443571380028	-4.77979628068173	1.75472906572913e-06	2.2855863918536e-05
Vwf	Downregulated	1014.04746240798	-1.07631344303011	0.215629546489128	-4.99149332990125	5.9914252266076e-07	8.49913102852472e-06
Net1	Downregulated	1050.5699266238	-0.596547958260814	0.189965010001662	-3.14030440793067	0.00168772364423872	0.0102202880659348
Hhex	Downregulated	1037.51398243055	-0.831391413769971	0.234990456922946	-3.53797947651374	0.000403201396881027	0.00299454575914332
Hacd4	Downregulated	1033.97457608245	-0.8052911072609	0.179445848125512	-4.48765527691477	7.20113242079525e-06	8.16762802029699e-05
Pmm2	Downregulated	1098.6036582205	-0.612622648255447	0.176773398959132	-3.46558165347649	0.000529085839369345	0.00379733110435215
Mccc2	Downregulated	1029.86565681551	-0.52299954957804	0.151646204272997	-3.44881398176328	0.000563054439716547	0.0040138740123402
Ddx51	Downregulated	1067.50399331668	-0.716448884557984	0.177258697575751	-4.04182640601775	5.30364905228532e-05	0.000498969370034735
Cd86	Downregulated	1081.05608671274	-0.824426826973826	0.185280692351767	-4.44961002956854	8.60263489584823e-06	9.58827589257312e-05
Cblb	Downregulated	1047.8708071627	-0.669968709143788	0.129807836052839	-5.16123471060001	2.45326362949033e-07	3.76915157370054e-06
Lrrn4cl	Downregulated	953.288614045679	-1.07373112407095	0.195331069875196	-5.49698071462466	3.86348933175722e-08	6.85225983891912e-07
Mgst3	Downregulated	921.305084253819	-1.42208260055518	0.248632622462281	-5.71961388844265	1.06766391588053e-08	2.04885368602764e-07
Ptpn22	Downregulated	1002.96556541024	-1.25920424117572	0.119260045988639	-10.5584752272834	4.64139655848983e-26	3.85485451804037e-24
Fgd2	Downregulated	983.612790423036	-1.79000271405334	0.200284381656458	-8.93730554149589	3.98774611981393e-19	2.1509626180771e-17
Gpsm2	Downregulated	962.175106203022	-0.631789748261382	0.117685711993234	-5.36844904585959	7.94166209275489e-08	1.33787127599648e-06
Dedd2	Downregulated	1035.83064941982	-1.02450862780566	0.231742353492743	-4.42089506887546	9.82928992381572e-06	0.000108692105041593
Paqr7	Downregulated	968.769282386702	-0.730100887625575	0.153266377622057	-4.76360764150077	1.9016209464662e-06	2.45063014978424e-05
Atg9b	Downregulated	999.865907282565	-0.75293025300676	0.224742223886237	-3.35019490324118	0.00080754716660182	0.00545951362348574
Unc13a	Downregulated	924.981986688067	-1.0392089233626	0.235389599627132	-4.4148463866235	1.01081742206779e-05	0.000111218714644609
Il10ra	Downregulated	943.150315349567	-0.692958476500794	0.1997135486726	-3.46976197211734	0.000520919787648103	0.00374461092582034
Rftn1	Downregulated	1004.61411194127	-0.733981695926561	0.131554947456398	-5.57927854571815	2.41518216146989e-08	4.42058460075673e-07
Clcn4	Downregulated	999.370740003072	-0.509180718340989	0.188687151170304	-2.69854473493754	0.0069643377056013	0.033256596252281
Tifab	Downregulated	1018.29911173479	-1.4641460343651	0.410919527069886	-3.5630967571811	0.000366505512353219	0.0027580114384968
Rnf217	Downregulated	1011.13805034286	-0.641657764389578	0.214196780175585	-2.99564617107497	0.0027386400886792	0.0154572568834185
Gm6560	Downregulated	1015.11193454006	-0.611474629121142	0.177256542194604	-3.44965901709751	0.000561295042606552	0.00400317904810065
Sbsn	Downregulated	1006.6342190085	-0.715569261328034	0.160449293630751	-4.45978442868564	8.20421301048944e-06	9.17731227994503e-05
Lrrc27	Downregulated	946.303204363198	-0.639987678547416	0.167715426043179	-3.81591421639801	0.000135679639173519	0.00115113554848958
Tinagl1	Downregulated	886.045358613699	-1.45802042853041	0.255170700629663	-5.71390220324112	1.1041446865166e-08	2.11623165227152e-07
Tmem158	Downregulated	926.973331242882	-0.904971408275536	0.153251855983884	-5.9051252754205	3.52378875035979e-09	7.16967154402487e-08
Clec10a	Downregulated	917.756595708705	-1.31757482457631	0.201013168922389	-6.55466918729599	5.57653591034628e-11	1.41455380530426e-09
Sez6l	Downregulated	889.879919094974	-1.4101378607421	0.238801920196423	-5.90505243668984	3.52534601343598e-09	7.16967154402487e-08
Serpinb8	Downregulated	955.702368997069	-0.574824713950316	0.171272697934153	-3.35619582620991	0.000790225935067152	0.00534943481372364
Xylt1	Downregulated	928.24560125824	-1.93853101424098	0.192639025090668	-10.0630233844289	8.04878348869934e-24	5.92083844444892e-22
Ankrd44	Downregulated	941.18589636748	-0.73917647351904	0.192236320432238	-3.84514472528928	0.000120481308420922	0.00104268641595877
Med16	Downregulated	984.76012786315	-0.728054054367509	0.155197227696783	-4.69115373497487	2.71668737924424e-06	3.38993430004564e-05
Entpd1	Downregulated	933.275174749655	-0.976146446794423	0.206759084048549	-4.7211780381326	2.34482573502818e-06	2.97885427259173e-05
Eya4	Downregulated	848.474104932896	-1.5146256802563	0.195488422800431	-7.74790475343156	9.34211688091852e-15	3.54587276600563e-13
Snrk	Downregulated	918.088583329781	-1.02261641979453	0.1486712726883	-6.87837267619625	6.0540124337589e-12	1.70973279847729e-10
Kcnk13	Downregulated	971.60627840337	-0.605145718957057	0.134293520453104	-4.50614234339309	6.60168105805492e-06	7.58212909495715e-05
Rcor2	Downregulated	912.575902583568	-0.727423281585105	0.235280073073842	-3.09173349056554	0.00198991416982733	0.0117823664605185
Gatd3a	Downregulated	948.206358534677	-0.526130806517283	0.134791120277323	-3.90330464970399	9.48881415700096e-05	0.000842916625056647
Zbtb1	Downregulated	936.110715215925	-0.545097623460706	0.159591184836005	-3.41558729588257	0.000636446258327895	0.00446697946326639
Zfp704	Downregulated	868.647371921709	-0.502727623051438	0.16980661995064	-2.96058907007025	0.00307051321421456	0.01695564365452
Cyp11a1	Downregulated	925.372987603021	-1.2523811659082	0.468725827726425	-2.67188426970821	0.00754266568226756	0.0355241156889236
Tnfrsf11a	Downregulated	939.323060846444	-0.912959114836312	0.10963319496407	-8.32739678101612	8.2639401637859e-17	3.79944487054062e-15
Cd72	Downregulated	975.323819300884	-1.62806730698979	0.181335998796526	-8.97818038224507	2.75281499849179e-19	1.52421097120793e-17
Casp6	Downregulated	896.179288779058	-0.883249322409997	0.172597297421742	-5.11739949352609	3.09777037833339e-07	4.64605405868876e-06
Eno3	Downregulated	899.873216251725	-1.20719016538072	0.1791321024728	-6.73910565842893	1.5936448766128e-11	4.28150018328949e-10
Tmem51	Downregulated	884.614653380945	-1.14388371526621	0.140339221485765	-8.15084837407507	3.61379996588901e-16	1.56375299364295e-14
Pura	Downregulated	924.335339977435	-0.636325614191396	0.154934693017461	-4.10705699155245	4.007323787878e-05	0.000386907111719621
Klrg2	Downregulated	883.971654666025	-1.15122605767721	0.202632767774559	-5.68134201748664	1.33641925315448e-08	2.53002507631501e-07
Galnt12	Downregulated	851.708965577476	-0.527965392394943	0.120392537361348	-4.38536643521601	1.15790689634025e-05	0.000125967223483551
Tsc22d1	Downregulated	920.091336867112	-0.550323743482838	0.134655486149396	-4.08690176107841	4.3717212155043e-05	0.000418947576532943
Ckb	Downregulated	940.101104184652	-1.43155967653913	0.199281522926992	-7.18360465894067	6.78970152559006e-13	2.13619774271518e-11
Hadhb-ps	Downregulated	917.524287681319	-0.601294896331568	0.128164592780448	-4.69158355897572	2.71098507685231e-06	3.38555355434231e-05
Pnpo	Downregulated	898.99040020703	-0.535752847097912	0.12601109336823	-4.25163239820745	2.12217991548256e-05	0.000217858321082142
Tbc1d2	Downregulated	855.67367407724	-0.76894112357413	0.209886314368096	-3.66360772920892	0.000248687550639203	0.00195706840666042
Gpr162	Downregulated	805.657318828013	-1.30728635288466	0.191290759271516	-6.83402772754492	8.25630559231417e-12	2.28982780592584e-10
Zgpat	Downregulated	873.956572276925	-0.587340722217988	0.162750642304408	-3.60883812132323	0.000307571449949427	0.00236503920299589
Polr2d	Downregulated	885.37706092067	-0.669134259796217	0.155470390750949	-4.30393373660529	1.67791867992003e-05	0.000177173532244735
Ttc39a	Downregulated	828.00386567077	-0.956349742121322	0.156073220991066	-6.12757099551413	8.92307877821054e-10	1.9748384092521e-08
Galnt11	Downregulated	841.909890717948	-0.638989727708621	0.167139946685956	-3.82308203621267	0.000131793906388527	0.00112545730563293
Tango2	Downregulated	873.961342177437	-0.725661677985218	0.112753218539503	-6.43584003529785	1.22792301711097e-10	3.00141689372315e-09
Snx14	Downregulated	823.759935021216	-0.591277807082133	0.127168222172383	-4.64957201556709	3.32624528485821e-06	4.07161942634625e-05
Rara	Downregulated	864.224043081777	-0.674474492693271	0.169196749290556	-3.98633245332046	6.71024731434195e-05	0.000621089877243586
Ptpn18	Downregulated	838.420756413794	-0.590480894344908	0.145960413143087	-4.04548659208062	5.22145542901675e-05	0.000492715319634431
Tspan14	Downregulated	867.433324398336	-0.680029120613397	0.131759538485883	-5.16113769392305	2.45453552766879e-07	3.76915157370054e-06
[truncated: 519 more rows]
