# Supplementary material for: Optineurin Shapes Basal and LPS-Induced Transcriptomes in BV2 Microglia
Source: Int J Mol Sci. 2025 Oct 28;26(21):10453. doi: 10.3390/ijms262110453 (PMC12607547; doi:10.3390/ijms262110453)
Supplement: Supplementary file 1 [file ijms-26-10453-s001.zip › Suppl Table 4 Combined_DEGs_KO_LPS_vs_LPS.csv]

Gene	Regulation	baseMean	log2FoldChange	lfcSE	stat	pvalue	padj
Actb	Upregulated	117217.6183	0.88411052	0.123218291	7.175156491	7.22245232714357e-13	2.36914837482735e-11
Scd2	Upregulated	95453.75684	0.811199905	0.125931691	6.441586712	1.18230868437052e-10	2.45439705534998e-09
Hsp90aa1	Upregulated	60601.31159	0.551782641	0.167753751	3.289241743	0.001004577	0.003913443
Ncl	Upregulated	51955.61417	0.522275767	0.170926511	3.055557419	0.002246426	0.007861218
Eif4g2	Upregulated	49050.44614	0.962720752	0.12902874	7.461289268	8.56799119160978e-14	3.23656390978903e-12
Sirpa	Upregulated	42268.72781	0.591504714	0.158543673	3.730862947	0.000190825	0.000920752
Hspd1	Upregulated	39391.23468	0.538096689	0.137765174	3.905897779	9.38761926713515e-05	0.000492659
Eif3b	Upregulated	31629.80012	0.518926118	0.10698728	4.850353387	1.23241702153067e-06	1.05713246968374e-05
Atp1a1	Upregulated	31041.53462	0.725158742	0.10329141	7.02051356	2.21054205990992e-12	6.56786054338619e-11
Eif4g1	Upregulated	29776.72613	0.663758635	0.108772036	6.102291172	1.04558672851585e-09	1.7949238839522e-08
Atp5pb	Upregulated	26693.64283	0.503541654	0.087342088	5.765166173	8.1577422837009e-09	1.18567373737704e-07
Set	Upregulated	25594.24693	0.589630898	0.145501126	4.052414661	5.06917168766164e-05	0.000288679
Ddx5	Upregulated	25213.32563	0.80434117	0.147564056	5.450793311	5.01456234418262e-08	6.08123926354957e-07
Hnrnpa2b1	Upregulated	24337.71547	1.229416252	0.171470652	7.169834834	7.508830186074e-13	2.45471676791068e-11
Tuba1b	Upregulated	24474.94514	0.828992326	0.160943332	5.150833626	2.59331166836077e-07	2.63250100369079e-06
Mtdh	Upregulated	24746.51477	0.688902163	0.089101249	7.731677945	1.06138181560099e-14	4.79483890381149e-13
Eif5	Upregulated	23801.51274	0.995167054	0.168506488	5.905808537	3.50921346607714e-09	5.5267429205802e-08
Hnrnpu	Upregulated	22211.91883	0.991448429	0.138685679	7.148888306	8.74834743929493e-13	2.81587433202306e-11
Cct8	Upregulated	20502.868	0.770576934	0.11103957	6.939660619	3.93043016919349e-12	1.11014892347421e-10
Calm1	Upregulated	20110.35665	0.661067375	0.133780182	4.941444713	7.75458069218264e-07	7.02687810523295e-06
Mtpn	Upregulated	19089.70965	0.603730541	0.092161951	6.55075696	5.72461608198821e-11	1.27076606992411e-09
Mybbp1a	Upregulated	18890.85106	0.506141519	0.107579488	4.70481434	2.54097082700465e-06	2.02048375075769e-05
Nampt	Upregulated	18810.0574	0.558230201	0.115554577	4.830879174	1.35931479748738e-06	1.15400864088417e-05
Ywhaz	Upregulated	18341.7559	0.96236718	0.084369302	11.40660356	3.87568787072784e-30	1.4604726244572e-27
Tfrc	Upregulated	18459.69848	1.155421645	0.169432973	6.819343524	9.14574684514417e-12	2.39089321078642e-10
Atp2a2	Upregulated	17862.32045	0.766483324	0.109742773	6.98436264	2.86152053249895e-12	8.32589307478508e-11
G3bp1	Upregulated	17706.05148	0.933952115	0.107838483	8.660656986	4.69052987181095e-18	3.51789740385821e-16
Tpm3	Upregulated	17506.56408	0.572611166	0.133446097	4.290954762	1.77906558016136e-05	0.000114923
Cct6a	Upregulated	17113.68021	0.515087718	0.118054017	4.363152825	1.28201319645837e-05	8.57079354620591e-05
Ddx3x	Upregulated	16982.75639	1.136474171	0.159111122	7.142644439	9.1552230111645e-13	2.92853406878864e-11
Hspa4	Upregulated	17010.01745	0.547700935	0.095494123	5.735441254	9.72587996133773e-09	1.39263063394502e-07
Ywhag	Upregulated	16843.05145	0.689343562	0.108178053	6.372305124	1.86207950620591e-10	3.74598025662517e-09
Hnrnpa0	Upregulated	16489.4635	0.96777018	0.119254881	8.115141053	4.85220882540505e-16	2.71618211422131e-14
Hnrnpab	Upregulated	16057.49089	0.543102531	0.102403487	5.303555028	1.13568948035455e-07	1.260517418928e-06
Mcoln3	Upregulated	15821.09167	0.502345748	0.124057394	4.049301165	5.13708021835055e-05	0.000291686
Fasn	Upregulated	15522.70881	1.753498761	0.196472257	8.92491787	4.46030038527588e-19	4.02992052353874e-17
Bzw1	Upregulated	15640.63382	0.978872961	0.121486948	8.057433143	7.79131810744374e-16	4.19428100209079e-14
Kpnb1	Upregulated	14879.80793	0.632099491	0.147741738	4.278408386	1.88234433620773e-05	0.000120874
Cdk4	Upregulated	14351.21956	0.548878717	0.09757618	5.625130186	1.85368122039545e-08	2.47531329776229e-07
Pgd	Upregulated	13855.77201	0.602682749	0.153545316	3.92511321	8.66889585498713e-05	0.000460256
Tuba1c	Upregulated	13454.48608	1.312026299	0.196727186	6.669267852	2.57082682225177e-11	6.13899140707726e-10
Anp32e	Upregulated	13433.7741	0.782753521	0.142790753	5.481822199	4.20967199528439e-08	5.21567219945019e-07
Odc1	Upregulated	13570.96957	0.626519111	0.215156353	2.911924755	0.003592092	0.011840797
Pcna	Upregulated	13440.32091	0.600458419	0.16591206	3.619136659	0.000295588	0.001347942
Vcp	Upregulated	13343.47906	0.679476663	0.126044552	5.390765823	7.01580513154074e-08	8.27436559406905e-07
Eif2s3x	Upregulated	13164.27695	0.880296605	0.085159749	10.33700332	4.7929112372249e-25	1.00068214344763e-22
Hnrnph1	Upregulated	12748.50335	0.80665621	0.131209005	6.1478723	7.85292155175389e-10	1.38818807751256e-08
Tomm70a	Upregulated	12551.01239	1.40277818	0.085416962	16.42271208	1.31552920464116e-60	2.90356088738656e-57
H2az1	Upregulated	12404.02004	0.715612652	0.12536136	5.708398915	1.14043877051302e-08	1.60034323382617e-07
Top2a	Upregulated	12487.53295	0.953239927	0.156544404	6.089262233	1.13432190480294e-09	1.92374022274483e-08
Snrpb	Upregulated	12279.90112	0.76291031	0.123938801	6.155540517	7.48218635052482e-10	1.32720756734338e-08
Acly	Upregulated	12291.30481	0.854159665	0.131897507	6.475934877	9.42266838755578e-11	2.00800312534809e-09
Cenpb	Upregulated	12008.71447	0.725616326	0.185756048	3.906286409	9.37254140127281e-05	0.000492035
Pa2g4	Upregulated	11746.0974	0.68305205	0.136890276	4.989777725	6.04488083321155e-07	5.62610896826015e-06
Mafb	Upregulated	11068.74587	0.934868298	0.209430013	4.463869734	8.04925124376941e-06	5.64763540945674e-05
Mcm7	Upregulated	11510.52938	0.641722703	0.148367104	4.325235746	1.52368824709135e-05	9.98366722630241e-05
Etf1	Upregulated	11285.38178	0.603332574	0.111998802	5.386955614	7.16611219765489e-08	8.43232547248805e-07
Larp4	Upregulated	11286.5928	0.677464028	0.102213547	6.627927956	3.40431536680885e-11	7.87375335586777e-10
Hmgcr	Upregulated	11275.06148	0.730236467	0.124497377	5.865476734	4.4784406433954e-09	6.85747353225559e-08
Ddx1	Upregulated	11166.34869	0.578680608	0.092600934	6.249187603	4.12593095300121e-10	7.68946118502637e-09
Naa50	Upregulated	11123.47555	0.772177337	0.123288666	6.263165628	3.77239556881035e-10	7.09908788527647e-09
Adam17	Upregulated	11302.41234	0.532068515	0.112563198	4.726842565	2.2803793006386e-06	1.83786438157884e-05
Ppp1cc	Upregulated	10557.70735	0.508235294	0.089492144	5.679105135	1.35401239269235e-08	1.86781173813365e-07
Api5	Upregulated	10427.78755	0.700071725	0.094990716	7.369896315	1.70760793704904e-13	6.17858141157087e-12
Pum2	Upregulated	10379.17436	0.500942042	0.091114805	5.497921482	3.84293962404649e-08	4.80367453005811e-07
Rbbp7	Upregulated	10327.79015	0.547845558	0.110906106	4.939724046	7.82332074519456e-07	7.085012046498e-06
Ddx17	Upregulated	10249.37412	0.673558478	0.13334341	5.051306843	4.38797519169384e-07	4.21868181155381e-06
Nolc1	Upregulated	10239.72308	0.737947771	0.167343961	4.409766366	1.03482202295577e-05	7.0837395900162e-05
Sf1	Upregulated	10151.05347	0.501041196	0.096458857	5.194351377	2.05434812767251e-07	2.12163626821794e-06
Fus	Upregulated	9944.61691	1.090351321	0.127077324	8.580219436	9.46923236540577e-18	6.836431777828e-16
Nop56	Upregulated	10052.82733	0.835693674	0.14392735	5.806357694	6.38464886105803e-09	9.49401587135193e-08
Tubb4b	Upregulated	9861.194616	1.775597253	0.29622806	5.994021144	2.04714737997421e-09	3.33985501801494e-08
Tpr	Upregulated	10023.80335	0.601082947	0.113968156	5.274130645	1.33386864182006e-07	1.45128665606478e-06
Papola	Upregulated	9973.292324	0.574018085	0.104489896	5.49352718	3.93984438286059e-08	4.90891900929e-07
Hnrnpul2	Upregulated	9869.36247	0.505435375	0.092655126	5.455017963	4.89678951103591e-08	5.96181228884987e-07
Eif2s1	Upregulated	9868.332856	0.632148199	0.111982357	5.645069574	1.65114463064355e-08	2.23577428075748e-07
Spi1	Upregulated	9872.423763	0.518130616	0.122775822	4.220135603	2.44155412548173e-05	0.000152876
Trim28	Upregulated	9749.279218	0.621398521	0.108556446	5.724197365	1.03923880582434e-08	1.4784750966838e-07
Tm9sf3	Upregulated	9734.572674	0.750131142	0.10575188	7.093312567	1.30939258058459e-12	4.06227216265701e-11
Srsf1	Upregulated	9521.516664	1.111733457	0.186528068	5.960140309	2.52021449561646e-09	4.03077784236795e-08
Nup205	Upregulated	9613.612478	0.598726083	0.117452975	5.097581238	3.44020795488307e-07	3.38683066452887e-06
Lrrc59	Upregulated	9614.032166	0.502075186	0.140645454	3.569793216	0.000357263	0.001588865
Nucks1	Upregulated	9368.454222	0.631351314	0.111154263	5.679955893	1.34729480397838e-08	1.86020596259749e-07
Huwe1	Upregulated	9457.724499	0.52861309	0.151641969	3.485928694	0.000490432	0.002093719
Slc16a1	Upregulated	9316.23765	1.086510913	0.141990115	7.652017981	1.97849563660414e-14	8.39773560042141e-13
Hnrnpm	Upregulated	9103.638965	1.253263648	0.202291188	6.19534475	5.81575921858411e-10	1.05060867242457e-08
Dhx9	Upregulated	8977.742815	1.687134769	0.213740422	7.893381855	2.94105980823623e-15	1.4610731201688e-13
Vps13c	Upregulated	9003.593266	0.539284634	0.149131068	3.616178994	0.000298984	0.001360217
Sqle	Upregulated	8790.536628	0.775681992	0.133006295	5.831919401	5.47933863328481e-09	8.2823267851391e-08
Ssr1	Upregulated	8957.240326	0.628194878	0.132996475	4.723394934	2.31939809615098e-06	1.86639065549649e-05
Cdv3	Upregulated	8874.444838	0.680950679	0.135144417	5.038688947	4.68731540813859e-07	4.47031006516921e-06
Cd44	Upregulated	8739.097896	0.604358152	0.100532135	6.011591721	1.83710521803552e-09	3.02593556702012e-08
Plec	Upregulated	8573.824582	0.61581921	0.14747118	4.175861426	2.9686050231725e-05	0.000181428
Eif4ebp2	Upregulated	8520.34665	0.729287533	0.085110722	8.568691648	1.04667385118816e-17	7.48662546335975e-16
Mcm6	Upregulated	8503.408292	0.675786861	0.171424572	3.942181991	8.07436705105306e-05	0.000431956
Cbx5	Upregulated	8428.408736	0.958498678	0.188632401	5.081304538	3.74851598362625e-07	3.6539162111688e-06
Ppp1r15b	Upregulated	8395.925995	0.82517772	0.141496795	5.831776751	5.48402608491735e-09	8.2823267851391e-08
Egln3	Upregulated	8086.332882	0.950158055	0.236748088	4.013371612	5.98575659952459e-05	0.000333742
Rbbp4	Upregulated	8352.424203	0.570448918	0.109508371	5.209180939	1.89676074910564e-07	1.98928612461707e-06
Morf4l2	Upregulated	8329.893914	0.558570747	0.089108815	6.268411814	3.64749091767441e-10	6.88079788499019e-09
Pfkl	Upregulated	8101.642044	0.568553567	0.183117148	3.104862504	0.001903675	0.006828832
Rad21	Upregulated	8127.983174	0.786495149	0.0908832	8.653911283	4.97638979829714e-18	3.71426195090294e-16
Sf3b3	Upregulated	7908.99504	0.711828591	0.153853617	4.626661409	3.71607281369766e-06	2.8380289160469e-05
Rrm1	Upregulated	7882.045877	0.725004214	0.154169403	4.702646556	2.56810757643954e-06	2.0389137747169e-05
Ivns1abp	Upregulated	7907.158878	0.645344316	0.126729557	5.092295208	3.53754728328667e-07	3.46137463754142e-06
H1f0	Upregulated	7711.617592	0.593339406	0.122244985	4.853691175	1.21184405607982e-06	1.04190265255611e-05
Ddx39b	Upregulated	7833.116385	0.734851327	0.110969723	6.622088487	3.54158931400415e-11	8.16679923900956e-10
Lrpprc	Upregulated	7784.060415	0.563714603	0.097821696	5.762674599	8.27913225258044e-09	1.2008593960851e-07
Cluh	Upregulated	7705.168477	0.74698741	0.114365641	6.531571906	6.50829619422365e-11	1.42831216194255e-09
Ckap5	Upregulated	7802.230683	0.638864746	0.102934156	6.206537973	5.41645375474848e-10	9.85679746888857e-09
Mybl2	Upregulated	7697.59557	0.634060821	0.24025155	2.639153921	0.008311324	0.023934753
Usp24	Upregulated	7791.374939	0.536330353	0.108598292	4.938662876	7.86600632969147e-07	7.11949606290177e-06
Acsl4	Upregulated	7852.377026	0.552939417	0.134371305	4.11501113	3.87160732650031e-05	0.000228107
Hnrnpd	Upregulated	7551.492729	0.948888928	0.121475731	7.811345677	5.65805986086743e-15	2.65705242706389e-13
Cpsf3	Upregulated	7577.217103	0.744706339	0.094534713	7.87759662	3.33738095658711e-15	1.62657841574987e-13
Sf3b4	Upregulated	7522.359906	0.696966429	0.142232471	4.900192089	9.57430000244197e-07	8.44791176686056e-06
Mob1a	Upregulated	7559.010715	0.692033508	0.102786806	6.732707566	1.66534563344043e-11	4.10360287665944e-10
Tardbp	Upregulated	7508.754661	0.665311827	0.159073868	4.18240807	2.88437660160233e-05	0.000177051
Sfpq	Upregulated	7326.63905	1.697691136	0.137315342	12.3634483	4.1209227185797e-35	2.35808355563171e-32
Sephs2	Upregulated	7330.773763	1.112154176	0.130824419	8.501120675	1.87769048181369e-17	1.31865081563734e-15
Srsf6	Upregulated	7248.585137	1.451648209	0.210020716	6.911928666	4.78108278109799e-12	1.33095007149485e-10
Ap3d1	Upregulated	7254.338587	1.088338552	0.123284981	8.827827561	1.06728435699442e-18	8.81793760190576e-17
Cacybp	Upregulated	7358.999546	0.940604314	0.147522659	6.375998898	1.81774231593963e-10	3.66155394801398e-09
Tpx2	Upregulated	7379.395786	0.608631058	0.127554499	4.771537357	1.82825062839279e-06	1.50647851779566e-05
Xpo1	Upregulated	7365.039587	0.525328791	0.147628371	3.558454157	0.000373044	0.001650968
Hcfc1	Upregulated	7354.816863	0.553932614	0.098813086	5.605862896	2.0721995222468e-08	2.73169646917347e-07
Mcm3	Upregulated	7142.990498	1.071502296	0.195140199	5.490935748	3.99809792830131e-08	4.96947811683469e-07
U2af2	Upregulated	7073.714763	0.702916134	0.132879024	5.28989539	1.22386337910353e-07	1.34581417844481e-06
Srsf3	Upregulated	6915.300612	2.523953536	0.164477836	15.34525011	3.81087792725784e-53	5.35255127055761e-50
Top1	Upregulated	6983.935837	0.725815585	0.11875527	6.111860025	9.8476542366193e-10	1.69806091468491e-08
Srsf2	Upregulated	6846.929281	1.41813158	0.192681658	7.359971863	1.83948998009468e-13	6.62473664159972e-12
Tubb6	Upregulated	6924.409943	1.164278988	0.201789952	5.76975701	7.93859183470419e-09	1.15490813414482e-07
Srsf5	Upregulated	6918.308057	1.057044826	0.202641234	5.216336308	1.82496703240766e-07	1.92593856903677e-06
Mki67	Upregulated	6910.588123	1.286872323	0.200430113	6.420553797	1.35779474807135e-10	2.79705718102698e-09
Nedd4	Upregulated	6833.452854	0.581217864	0.116479107	4.989889408	6.04138700973138e-07	5.62610896826015e-06
Nras	Upregulated	6899.621567	0.552327769	0.079487978	6.948569904	3.69007649607464e-12	1.04800885780061e-10
Bbx	Upregulated	6824.878758	1.487755666	0.089567211	16.61049448	5.8508920990855e-62	1.50660471551452e-58
Ccnb1	Upregulated	6842.749817	1.031179138	0.148811744	6.929420405	4.2256829821455e-12	1.18703276498451e-10
Rock2	Upregulated	6765.450085	0.680820802	0.130532777	5.215707621	1.83116822111871e-07	1.92884362279389e-06
Gspt1	Upregulated	6715.435632	0.737051495	0.114313702	6.447621598	1.13619006459998e-10	2.36578659003636e-09
Smarcc1	Upregulated	6681.533761	0.784950399	0.106489022	7.371186112	1.69116551240794e-13	6.13345238654992e-12
Usp1	Upregulated	6698.801508	0.874596989	0.146024587	5.989381694	2.10640288886199e-09	3.42207409389251e-08
Espl1	Upregulated	6663.860247	0.956981832	0.174950131	5.470026381	4.49968596340613e-08	5.53945403463144e-07
Cse1l	Upregulated	6545.994555	1.023951855	0.153865573	6.654847048	2.83594817716888e-11	6.67917672824073e-10
Bclaf1	Upregulated	6493.956751	1.098067267	0.149581751	7.340917319	2.12134833765041e-13	7.55180456605963e-12
Bub1	Upregulated	6549.077712	0.787396048	0.148288646	5.309887617	1.09692853123429e-07	1.22276665278281e-06
Kpna2	Upregulated	6525.614448	1.245790147	0.15240043	8.174452944	2.97211294216592e-16	1.70703141102094e-14
Atic	Upregulated	6472.73682	0.603556856	0.121024538	4.98706187	6.13044379403735e-07	5.68519547526273e-06
Hnrnpf	Upregulated	6468.950374	0.686693352	0.101954375	6.735300479	1.6359150630392e-11	4.05523246846077e-10
Hipk1	Upregulated	6496.552257	0.520954492	0.130306499	3.997916418	6.39025061972385e-05	0.000353362
Xpot	Upregulated	6403.195497	0.904329381	0.173228085	5.220454761	1.7848430400764e-07	1.89193301114045e-06
Spred1	Upregulated	6339.115253	0.747838422	0.165368184	4.522263003	6.11819727513406e-06	4.44410662439216e-05
Ptbp3	Upregulated	6311.230788	0.910899281	0.127606324	7.138355327	9.44542102306889e-13	3.008902160957e-11
Qki	Upregulated	6188.863791	1.024785122	0.130981125	7.823914506	5.1205589353215e-15	2.41934665292713e-13
Wapl	Upregulated	6238.950166	0.868920939	0.096416013	9.012205663	2.01953167368194e-19	2.00011309989654e-17
Ptpn6	Upregulated	6177.272197	0.529435284	0.137974932	3.837184592	0.000124453	0.000633541
Erh	Upregulated	6202.114785	0.636674583	0.123070528	5.173249782	2.30057138080922e-07	2.35389588301341e-06
Matr3	Upregulated	6205.906803	0.602463495	0.102189393	5.895558011	3.73417286749781e-09	5.83936951445761e-08
Tfdp1	Upregulated	6137.657158	0.896641687	0.116020968	7.728272786	1.09015547419939e-14	4.8961924640641e-13
Dhx15	Upregulated	6145.50055	0.559402274	0.09846793	5.68106055	1.33862072365557e-08	1.84988284261883e-07
H2ax	Upregulated	6029.15203	1.870881046	0.1652143	11.32396555	9.98506334767836e-30	3.35367888525284e-27
Ppp1r9b	Upregulated	6055.746438	0.607426486	0.136523867	4.449232936	8.61775129780473e-06	6.00289709427787e-05
Ywhah	Upregulated	6055.805114	0.869056585	0.103530592	8.394200908	4.69073465723882e-17	3.00713072424646e-15
Gnpda1	Upregulated	6039.231852	0.513671822	0.119525234	4.29760147	1.72656229630961e-05	0.000111706
Syncrip	Upregulated	6014.620042	1.153173504	0.130214208	8.855972929	8.29570139812906e-19	6.92803170816724e-17
Racgap1	Upregulated	6025.324524	1.100802984	0.153359551	7.177922558	7.07786298630535e-13	2.32665921571102e-11
Nop58	Upregulated	5973.538153	0.8867895	0.17415364	5.091995216	3.54315045556108e-07	3.46466294546954e-06
Rrm2	Upregulated	6051.116235	1.22641944	0.303126646	4.045897837	5.21229625771017e-05	0.000295323
Spop	Upregulated	5954.566036	0.512083189	0.097899521	5.230701655	1.68867854404217e-07	1.8042934651073e-06
P2rx7	Upregulated	6002.954864	2.386143463	0.160321868	14.88345595	4.22119437115689e-50	4.65838950245528e-47
Ppm1g	Upregulated	5984.868533	0.543189841	0.126342948	4.299328518	1.71316370959473e-05	0.000110979
Usp9x	Upregulated	5946.51554	0.598604577	0.151160579	3.960057439	7.49317381748764e-05	0.000404789
Rbm8a	Upregulated	5884.667159	0.637604555	0.122295732	5.21362885	1.85181797311304e-07	1.94762339582005e-06
Usp7	Upregulated	5802.607284	0.903327616	0.118174831	7.643993292	2.10586382077551e-14	8.88950711229007e-13
Ranbp2	Upregulated	5858.315541	0.5472936	0.118899949	4.602975883	4.1649647430314e-06	3.14095464598283e-05
Trpm7	Upregulated	5787.193968	0.946607354	0.189732625	4.989164902	6.06408665381085e-07	5.63380269400948e-06
Egln1	Upregulated	5624.125617	1.447421419	0.180817314	8.004882855	1.19580452277538e-15	6.32711639619164e-14
Arhgef6	Upregulated	5735.621047	0.903419026	0.110025718	8.21098053	2.19389460643503e-16	1.28392695717505e-14
Ssb	Upregulated	5761.150021	0.641828608	0.12253003	5.238133134	1.62209035559211e-07	1.73795395242012e-06
Ulbp1	Upregulated	5834.718114	0.619961057	0.125971909	4.921423047	8.59171845793137e-07	7.67738867409136e-06
Rhoq	Upregulated	5867.697993	0.943782586	0.144078564	6.550471926	5.73555388540036e-11	1.2713673964051e-09
Dnajc13	Upregulated	5667.963191	0.807666465	0.144636475	5.584113311	2.34895526546227e-08	3.07553888571119e-07
Ddx21	Upregulated	5626.057623	0.91520463	0.162514359	5.631530869	1.7861699724505e-08	2.39551441617711e-07
Atp13a3	Upregulated	5650.9302	0.795566495	0.117903709	6.747595172	1.50315640242749e-11	3.77009195089363e-10
Mat2a	Upregulated	5542.701709	0.996056562	0.346745513	2.872586735	0.004071263	0.013184031
Wdr43	Upregulated	5620.544393	0.628909625	0.112882147	5.571382557	2.52725702550544e-08	3.29392524318081e-07
Skap2	Upregulated	5560.01972	0.550828444	0.122752836	4.487297104	7.21324517878724e-06	5.12489395366786e-05
Vasp	Upregulated	5669.711679	0.609329851	0.108156784	5.633764525	1.76317730442345e-08	2.36673235042071e-07
Hsph1	Upregulated	5513.8381	0.644619525	0.246163664	2.618662371	0.008827527	0.025256535
Purb	Upregulated	5459.294519	0.915955186	0.128163722	7.146758612	8.88509174856964e-13	2.85394319158838e-11
Cul3	Upregulated	5534.491239	0.542215121	0.081364595	6.664017954	2.66440894688174e-11	6.29436058552338e-10
Fam111a	Upregulated	5534.046774	0.592905615	0.14365888	4.127176924	3.67243847741422e-05	0.000217809
Incenp	Upregulated	5493.076905	0.548245597	0.14986507	3.658261366	0.000253932	0.001179925
Gls	Upregulated	5389.633716	0.70469008	0.157479501	4.474805125	7.64810357918565e-06	5.40051189663703e-05
Smc6	Upregulated	5410.712812	1.029292177	0.12423558	8.285003196	1.18105913734028e-16	7.21239670826374e-15
Ankrd52	Upregulated	5427.210016	0.62046934	0.124375778	4.988667015	6.07973369618648e-07	5.64494504844238e-06
Kif5b	Upregulated	5489.250002	0.615672597	0.091319553	6.741958088	1.56266165583348e-11	3.89094583201549e-10
Rab31	Upregulated	5317.585023	0.552956402	0.136385631	4.05435966	5.02718199158785e-05	0.000286711
Suz12	Upregulated	5379.05452	0.657779326	0.134691582	4.883596391	1.04168190411027e-06	9.12357450028551e-06
Sae1	Upregulated	5363.724743	0.52345589	0.150631225	3.475082209	0.000510697	0.002166465
Ccdc50	Upregulated	5385.931837	0.698495678	0.093076296	7.504549582	6.1640176778388e-14	2.37491454171096e-12
Psme3	Upregulated	5327.295963	0.717410873	0.116831941	6.14053715	8.22428972724883e-10	1.44886289949823e-08
Sgsm1	Upregulated	5275.676634	0.536761895	0.134561789	3.988962242	6.63629827188731e-05	0.00036423
Pds5a	Upregulated	5334.409581	0.657088275	0.103968982	6.320041458	2.61493138788137e-10	5.12049302189697e-09
Ptges3	Upregulated	5294.667356	0.963310597	0.131177519	7.343564701	2.079787860073e-13	7.42095206423274e-12
Tmpo	Upregulated	5242.860312	0.938597074	0.130321346	7.202174472	5.92597957425343e-13	1.98774315859149e-11
Eftud2	Upregulated	5214.998518	0.606268423	0.139990675	4.330777192	1.485839709022e-05	9.77692653508938e-05
Degs1	Upregulated	5189.305082	0.529212099	0.14390565	3.677493536	0.000235537	0.00110475
Rdx	Upregulated	5199.058353	0.56148154	0.107710279	5.21288726	1.85923899302859e-07	1.95386813029095e-06
Cd2ap	Upregulated	5221.942783	0.713387617	0.110462586	6.458183188	1.05967423866621e-10	2.23355620564706e-09
Nup153	Upregulated	5122.438644	0.594945237	0.117039621	5.083280624	3.70970988349477e-07	3.61837232954509e-06
Prkar2a	Upregulated	5088.814425	0.584267903	0.126834995	4.606519717	4.09464253136995e-06	3.09957016705859e-05
Uhrf1	Upregulated	5052.370061	0.984129474	0.224111686	4.391245692	1.12703100258899e-05	7.63711797807012e-05
Idh3a	Upregulated	5062.419558	0.53977762	0.113860609	4.740687968	2.12993744745947e-06	1.72705393612649e-05
Ints3	Upregulated	5003.514373	0.52433915	0.091760377	5.714221812	1.1020717240822e-08	1.55497791206119e-07
Dnaja1	Upregulated	4955.542672	0.886271743	0.145718107	6.082097542	1.18620362995011e-09	2.00512539198351e-08
Nasp	Upregulated	5020.687487	0.596409695	0.158023996	3.774171711	0.00016054	0.000791937
Myadm	Upregulated	4947.352674	0.596643997	0.142148675	4.19732366	2.70087809077129e-05	0.000166981
Nfkbia	Upregulated	5219.711924	1.19892576	0.226296726	5.298025223	1.17061799212378e-07	1.29278398701304e-06
Sypl1	Upregulated	4949.415699	0.604163582	0.091483269	6.604088268	3.99971175239051e-11	9.10096414940108e-10
Msmo1	Upregulated	4925.754203	0.576069832	0.111001297	5.189757644	2.10567964452926e-07	2.17174569479153e-06
Cand1	Upregulated	4876.787228	0.660951469	0.088109279	7.501496771	6.30931847255345e-14	2.41879198733825e-12
Slc6a17	Upregulated	4781.825519	0.861201439	0.114470706	7.523334742	5.33964806204179e-14	2.10991208589631e-12
Pdk1	Upregulated	4721.074965	1.017891333	0.129402119	7.866110243	3.65838178451647e-15	1.77184948497741e-13
Mcm2	Upregulated	4831.499934	0.697157643	0.205617429	3.390557144	0.000697507	0.002846404
Srrt	Upregulated	4769.033743	0.809600078	0.245263978	3.300933482	0.000963637	0.003780649
Wdr3	Upregulated	4778.032084	0.931424253	0.119798394	7.774931028	7.54885251273821e-15	3.4711241464823e-13
Dek	Upregulated	4765.975668	1.080071036	0.185460783	5.823716562	5.75531522240708e-09	8.61624226610362e-08
Tlr2	Upregulated	5030.187315	0.948407667	0.166329793	5.701971083	1.18429922576232e-08	1.65503580875408e-07
Supt16	Upregulated	4772.229447	0.682384989	0.135112589	5.050491537	4.40674636266241e-07	4.2288342424307e-06
Trp53	Upregulated	4767.334174	0.724834387	0.094600983	7.662017483	1.83034714750401e-14	7.81184072622567e-13
Ddx46	Upregulated	4709.144656	1.000979302	0.155007859	6.457603555	1.0637396151717e-10	2.23907044337912e-09
Arl5a	Upregulated	4705.708965	0.585868659	0.107945124	5.427467582	5.71592443885687e-08	6.87245389730262e-07
Topbp1	Upregulated	4726.239693	0.858751656	0.155343787	5.52807209	3.23769013644524e-08	4.09683149943317e-07
Cul1	Upregulated	4670.60489	0.892255462	0.107211146	8.322413278	8.61901800859207e-17	5.3265531293099e-15
Vps26a	Upregulated	4643.811021	0.940861275	0.116396854	8.083219079	6.30791576662301e-16	3.419554336643e-14
Thrap3	Upregulated	4591.453729	1.136061258	0.109118803	10.4112328	2.2034946546112e-25	4.93391194402074e-23
Baz1a	Upregulated	4682.598254	0.615545563	0.142250061	4.327207717	1.51011536910592e-05	9.91554715371289e-05
Dock7	Upregulated	4654.85513	0.710692441	0.109240649	6.50575081	7.73062839503581e-11	1.67280404346363e-09
Nadk	Upregulated	4735.633595	0.94712867	0.093417529	10.13866113	3.72165244556328e-24	6.84518217666103e-22
Agps	Upregulated	4630.246362	0.670427855	0.134455842	4.986230746	6.15686078643558e-07	5.70284767088907e-06
Atp5pf	Upregulated	4611.796501	0.634589191	0.083547811	7.595521444	3.06555460247144e-14	1.25298461926412e-12
Kdelr2	Upregulated	4575.010324	0.719581553	0.0989792	7.270027981	3.59413042641483e-13	1.23398477973576e-11
Setx	Upregulated	4551.062599	1.297137097	0.185152351	7.005782499	2.45609216616848e-12	7.22792837472437e-11
Hmgb2	Upregulated	4506.309356	1.035044267	0.17006355	6.086220523	1.15607183936139e-09	1.95847696470762e-08
Hnrnpdl	Upregulated	4547.194213	0.580958968	0.163963633	3.543218452	0.000395275	0.001734451
Eif4a3	Upregulated	4469.759852	0.514072608	0.120780198	4.256265637	2.07869715782846e-05	0.000132273
Naa15	Upregulated	4489.108283	0.652616491	0.111609641	5.847312852	4.99577390575939e-09	7.59611794306061e-08
Cd47	Upregulated	4528.950949	0.694889013	0.168358438	4.127437992	3.66827302538984e-05	0.000217645
Mark2	Upregulated	4453.239883	0.581745527	0.098325702	5.916515384	3.28833728804437e-09	5.19476596117438e-08
Marcks	Upregulated	4476.257122	1.037709085	0.177718097	5.839073818	5.24918097857911e-09	7.95096530578894e-08
Rrs1	Upregulated	4399.437714	1.402151568	0.123992159	11.30838905	1.19259011787442e-29	3.92032283428932e-27
Pla2g4a	Upregulated	4394.617141	0.518708428	0.114518019	4.529491811	5.91257256905074e-06	4.3109601789445e-05
2510039O18Rik	Upregulated	4337.09472	0.519213714	0.113860435	4.560088986	5.11319487636037e-06	3.78165920726509e-05
Npepl1	Upregulated	4369.852129	0.766365638	0.10964706	6.989386102	2.76091647709079e-12	8.06354623271317e-11
Myo1c	Upregulated	4343.943381	0.505901243	0.10983746	4.605908079	4.10669778834316e-06	3.10565251247684e-05
Tsn	Upregulated	4306.996275	0.590592999	0.094636271	6.240662222	4.35722246274489e-10	8.06216611370162e-09
Ndc1	Upregulated	4336.771607	0.973365108	0.154145	6.314607084	2.70848727027616e-10	5.27693925923918e-09
Gtf2h1	Upregulated	4323.88569	0.768653302	0.097435619	7.888832781	3.05025906493335e-15	1.51046482542372e-13
Csk	Upregulated	4248.656805	1.223961171	0.139861959	8.751208567	2.11079845860454e-18	1.6724018556636e-16
Atp8b2	Upregulated	4263.811355	0.560098382	0.12767722	4.386830956	1.15014106999908e-05	7.77326313713286e-05
Safb	Upregulated	4274.057837	0.565342185	0.116523735	4.851734163	1.22386597370265e-06	1.05165346461101e-05
Hdac2	Upregulated	4275.630557	0.720954628	0.106665318	6.75903509	1.38913751861151e-11	3.51263087766741e-10
Aurka	Upregulated	4280.645435	0.966146149	0.164161905	5.885324908	3.97272768055943e-09	6.16251432375935e-08
Slc25a13	Upregulated	4231.782779	1.067231222	0.119491664	8.931428256	4.20543741548447e-19	3.83726041649415e-17
Tlnrd1	Upregulated	4230.841792	1.036053436	0.164972732	6.280149583	3.38247433561223e-10	6.43586557699617e-09
Hmgcs1	Upregulated	4238.323752	0.95649161	0.136875307	6.988050879	2.78731315666618e-12	8.12528080575331e-11
Spcs3	Upregulated	4255.990075	0.530807798	0.112461949	4.719887935	2.35974609809071e-06	1.89294274223787e-05
Nfkb1	Upregulated	4352.33996	0.689020065	0.104157441	6.615178498	3.71103680950829e-11	8.49415091954119e-10
Pafah1b2	Upregulated	4243.022789	0.519108866	0.100556608	5.162354594	2.43862785819955e-07	2.49020491798963e-06
Ccdc71l	Upregulated	4256.674247	1.061819003	0.212333388	5.000716148	5.71177528199467e-07	5.34182373527952e-06
Uba2	Upregulated	4213.31572	0.824540206	0.149284274	5.523289136	3.3271153687784e-08	4.19281667598909e-07
Srsf10	Upregulated	4215.736248	0.806772646	0.16415197	4.914791137	8.8877159446769e-07	7.92812998529204e-06
Esyt2	Upregulated	4228.436023	0.537842841	0.134890658	3.987250482	6.68434440266604e-05	0.000366477
Cnot9	Upregulated	4212.053245	0.550216104	0.129601115	4.245458091	2.1814728086927e-05	0.000137904
Tra2b	Upregulated	4160.566423	0.799929038	0.128300401	6.234813232	4.52317412172292e-10	8.3536513666153e-09
Atp6v0a1	Upregulated	4103.288714	0.598224392	0.13344507	4.482926126	7.3626422943858e-06	5.22041410960351e-05
Cdc20	Upregulated	4171.513945	1.186623605	0.170092162	6.976356771	3.02932867142e-12	8.76463070663651e-11
Naa12	Upregulated	4137.619336	1.026909578	0.210532086	4.877686804	1.07337177859642e-06	9.38516920164953e-06
Hmgb1	Upregulated	4125.24237	1.084439166	0.204891367	5.292751867	1.20489355731989e-07	1.32684286960744e-06
Shtn1	Upregulated	4121.138899	0.538309429	0.13417812	4.011901706	6.02315795541588e-05	0.000335706
Kif11	Upregulated	4122.842775	1.077883326	0.160933892	6.697677635	2.11757750355512e-11	5.11196444217604e-10
Tmem131	Upregulated	4152.187234	0.528994057	0.089793948	5.891199477	3.83402401102033e-09	5.9894510586718e-08
Eri1	Upregulated	4133.04452	0.656039514	0.125544122	5.225569343	1.73620036739268e-07	1.84613184282291e-06
Rhob	Upregulated	4056.288787	0.506255567	0.167301573	3.026006022	0.002478074	0.008582434
Polr1b	Upregulated	4036.750581	1.181886535	0.169959543	6.95392863	3.55251383446488e-12	1.01995734844412e-10
Kpna3	Upregulated	4148.259609	0.517601352	0.111402143	4.646242326	3.38035898579243e-06	2.60871859792672e-05
Mib1	Upregulated	4077.398481	0.743308081	0.118963672	6.248193819	4.15226224214782e-10	7.71990994478747e-09
Ccnd1	Upregulated	4051.068861	0.597628725	0.181796816	3.287344289	0.001011371	0.003932968
Washc5	Upregulated	4007.897747	0.590561314	0.107493799	5.493910546	3.93129678529952e-08	4.90222238360594e-07
Ctbp1	Upregulated	4011.360831	0.562903275	0.089553197	6.285685983	3.26409131855096e-10	6.2259519594583e-09
Arhgap11a	Upregulated	4025.01902	0.861754982	0.138356221	6.228523557	4.70851298789544e-10	8.65000305148448e-09
Ptcd3	Upregulated	3983.043585	0.954506741	0.147950678	6.451519883	1.10733918422087e-10	2.31885033985596e-09
Myom3	Upregulated	3879.243916	0.734748693	0.185626653	3.958206876	7.55145402786467e-05	0.000406939
Pde8a	Upregulated	4007.732377	0.98592602	0.161098991	6.120001218	9.35746420706985e-10	1.62441373032842e-08
Ppp6r1	Upregulated	3965.682491	0.861827148	0.164392952	5.242482343	1.58430557011497e-07	1.7010091075939e-06
Lrrc8d	Upregulated	4122.469318	0.63764181	0.14723295	4.330836347	1.4854405537237e-05	9.77692653508938e-05
Srsf7	Upregulated	3926.037778	1.162412608	0.185726622	6.258729086	3.88127437873396e-10	7.26856838199269e-09
Wdr77	Upregulated	3853.908734	1.692465394	0.165576295	10.22166486	1.58593328710968e-24	2.95212882961983e-22
Cnot6	Upregulated	3958.424661	0.878986449	0.148639613	5.913541043	3.34830044486278e-09	5.27869815031938e-08
Slc7a5	Upregulated	3867.096893	0.604881858	0.18922339	3.196654801	0.001390312	0.005198529
Lmnb1	Upregulated	3836.156628	2.045394677	0.208057351	9.830917599	8.28603080489086e-23	1.20772807486381e-20
Smchd1	Upregulated	3948.650289	0.711063607	0.116535501	6.101690923	1.04952175445601e-09	1.79967936807385e-08
Gmps	Upregulated	3891.172528	0.580876875	0.113248401	5.129228033	2.90932752890786e-07	2.91687932002767e-06
Rbbp6	Upregulated	3893.657432	0.676937819	0.130135699	5.201784155	1.97384390544777e-07	2.05359517435475e-06
Marcksl1	Upregulated	4022.983376	0.523255315	0.118538312	4.414229492	1.01370380468402e-05	6.96076612549693e-05
Myef2	Upregulated	3898.019375	1.139172565	0.153726398	7.410390023	1.2592851349687e-13	4.62136706300863e-12
Atad2	Upregulated	3856.999733	1.013175377	0.176977367	5.724886724	1.03502778114554e-08	1.47384140264504e-07
Ppp4c	Upregulated	3848.84053	0.524940668	0.078972848	6.647103204	2.98917447160942e-11	7.00800388260477e-10
Mapk14	Upregulated	3810.282497	0.631217382	0.127891138	4.935583448	7.9911503122185e-07	7.20742979123035e-06
Cbl	Upregulated	3883.548174	0.530427995	0.140782749	3.767705914	0.000164755	0.00081014
Mogs	Upregulated	3831.613751	0.700987271	0.107099354	6.545205416	5.94136633329922e-11	1.31134442642104e-09
Mcm4	Upregulated	3784.08104	1.092598148	0.187744932	5.819587954	5.89928748236108e-09	8.8146993812842e-08
Trmt6	Upregulated	3737.134116	1.13535606	0.138232508	8.213379623	2.15048303844693e-16	1.26330657581768e-14
Alyref	Upregulated	3728.061493	0.94768071	0.132671114	7.143082476	9.1260829191201e-13	2.9252693174358e-11
Pank3	Upregulated	3730.298675	0.889821276	0.088920407	10.00694116	1.4207755250648e-23	2.46640245643272e-21
Septin11	Upregulated	3715.742957	0.584419515	0.125751757	4.647406379	3.36134566237175e-06	2.59702119190958e-05
Nefh	Upregulated	3640.542424	0.598414359	0.212020193	2.822440402	0.004765968	0.015036595
Dnajc10	Upregulated	3698.196006	0.581670527	0.152668829	3.810014992	0.000138958	0.000698635
Slc30a5	Upregulated	3660.428558	0.547333534	0.102564235	5.336495039	9.47604636301194e-08	1.0828765999152e-06
Me2	Upregulated	3638.728109	0.547730044	0.164886296	3.321865169	0.000894179	0.003539601
Ptprj	Upregulated	3740.435136	1.012606134	0.217086367	4.664531215	3.09321377024641e-06	2.40877786039854e-05
Sun1	Upregulated	3683.556967	0.550161768	0.112318559	4.898226714	9.67054189478645e-07	8.52309596545639e-06
Cpsf6	Upregulated	3629.419685	1.097541508	0.144974357	7.570590621	3.71531149618692e-14	1.49873531634694e-12
Jpt1	Upregulated	3657.047307	0.564427618	0.114110128	4.946341132	7.56213898097367e-07	6.87669495326917e-06
Psmd6	Upregulated	3610.020593	0.918197587	0.128126171	7.166354716	7.70210539637186e-13	2.505211123662e-11
Pphln1	Upregulated	3626.411142	0.85126112	0.120078273	7.089218578	1.3487136450836e-12	4.1758769171426e-11
Top2b	Upregulated	3604.912965	1.08232867	0.130457485	8.296409156	1.07305506857608e-16	6.57884952757955e-15
Nrros	Upregulated	3574.193434	0.643286021	0.145345906	4.425897081	9.6042309471373e-06	6.6421382333604e-05
Efr3b	Upregulated	3505.961639	0.793194659	0.171615324	4.621933745	3.80179446334856e-06	2.9006283683326e-05
Erlin2	Upregulated	3607.581652	0.516000294	0.119262242	4.326602345	1.51426977284217e-05	9.93860152523855e-05
Pclaf	Upregulated	3548.274746	1.364768355	0.232433269	5.871656663	4.31461594807091e-09	6.65277608759436e-08
Rab32	Upregulated	3579.228886	0.688778337	0.128056797	5.378694087	7.50280695244617e-08	8.77504673847792e-07
Lonrf3	Upregulated	3523.360161	0.67343929	0.13670209	4.926327683	8.37894370130196e-07	7.50897216851017e-06
Nin	Upregulated	3525.796383	0.809780919	0.146859862	5.513970306	3.50827816897936e-08	4.40673965127895e-07
Amd1	Upregulated	3533.610967	0.602720562	0.122834057	4.906787071	9.25804459161859e-07	8.20540661862755e-06
Cmtm3	Upregulated	3471.20357	0.812545698	0.115856263	7.01339469	2.3260406193567e-12	6.85826862004982e-11
Slmap	Upregulated	3517.109562	0.70297223	0.118590941	5.927705995	3.07195865338149e-09	4.86288536831394e-08
Ncapg2	Upregulated	3538.872339	0.700890888	0.161736173	4.33354441	1.46727665130479e-05	9.67125608475216e-05
Sms	Upregulated	3526.658295	0.626720335	0.120131122	5.216968984	1.81874699851557e-07	1.92068633814529e-06
Bub3	Upregulated	3499.833385	0.59637734	0.098339067	6.06450072	1.32364186158594e-09	2.22769790430314e-08
Smc2	Upregulated	3449.88687	1.232595825	0.176168654	6.996680702	2.62097668721459e-12	7.68388801090425e-11
Itga4	Upregulated	3490.776345	0.850942095	0.210087768	4.050412377	5.11274520927097e-05	0.000290732
Dse	Upregulated	3422.361131	0.528358017	0.154456282	3.420760951	0.000624462	0.002583472
Nsd2	Upregulated	3461.522655	0.750877864	0.137022367	5.479965631	4.25408465163741e-08	5.2664749894069e-07
Imp4	Upregulated	3401.965888	0.911135282	0.128168032	7.108912144	1.16961167119069e-12	3.66755418878439e-11
Gsr	Upregulated	3540.406138	1.106076156	0.145872114	7.582505858	3.38943775661286e-14	1.37807403525444e-12
Dkc1	Upregulated	3403.617555	1.129012859	0.155257864	7.271856199	3.54580951880516e-13	1.22010594800757e-11
Hnrnpr	Upregulated	3395.565738	0.671110283	0.118985836	5.640253553	1.69799939161843e-08	2.28918766147511e-07
Wdr6	Upregulated	3375.203946	0.898884471	0.155464049	5.781944296	7.3842161219004e-09	1.08343911760077e-07
Tmed5	Upregulated	3445.468027	0.803963741	0.140167865	5.735720827	9.70984871553087e-09	1.39263063394502e-07
Tram1	Upregulated	3374.894293	0.955896863	0.154901383	6.17100276	6.78582377431204e-10	1.21252332649553e-08
Fam91a1	Upregulated	3358.433613	0.664020982	0.124841249	5.318922946	1.04383328215119e-07	1.17459753891012e-06
Cdk1	Upregulated	3364.291237	1.186484818	0.151170146	7.848671526	4.20467268260745e-15	2.00500595513225e-13
Ppp1r10	Upregulated	3334.021755	1.702045278	0.43771867	3.888445695	0.000100888	0.000524117
Cyp51	Upregulated	3326.752819	0.955193249	0.121103756	7.887395769	3.08557669423286e-15	1.51833018650869e-13
Heatr3	Upregulated	3326.769358	1.500493558	0.232769537	6.446262583	1.14641972677563e-10	2.38387412902873e-09
Cggbp1	Upregulated	3306.185578	0.963108941	0.090552911	10.63586946	2.02927104845202e-26	4.97654566644186e-24
Mcmbp	Upregulated	3291.673026	0.683102028	0.119802456	5.701903356	1.18476997053852e-08	1.65503580875408e-07
Slc35c1	Upregulated	3332.86319	0.920094375	0.156714525	5.871149297	4.32784302582939e-09	6.66651792114297e-08
Hipk3	Upregulated	3264.808383	0.753933543	0.107675337	7.001914889	2.52487458608092e-12	7.41621907888788e-11
Aggf1	Upregulated	3284.988862	0.553373542	0.151236146	3.659003204	0.000253198	0.001177289
Xpo5	Upregulated	3280.338339	0.560233849	0.108225317	5.176550765	2.26025571950203e-07	2.31878823813456e-06
Ube2n	Upregulated	3234.910542	0.720859395	0.109190155	6.601871699	4.05998821486713e-11	9.22453204701428e-10
Rif1	Upregulated	3270.80454	1.023526035	0.175596365	5.828856609	5.5808430529686e-09	8.40390108853458e-08
Nab1	Upregulated	3244.973635	0.524610547	0.102468958	5.119702185	3.06018530626218e-07	3.05031374075811e-06
Pik3cg	Upregulated	3235.117006	1.052888358	0.216313211	4.867425136	1.1306163947945e-06	9.8190125348932e-06
Ddx42	Upregulated	3187.954774	0.666129924	0.098127881	6.788385928	1.13394985128328e-11	2.90475317342841e-10
Pprc1	Upregulated	3229.571734	0.5136519	0.142181914	3.612638805	0.000303097	0.001376093
Mmp14	Upregulated	3241.091024	0.623809522	0.219293493	2.844633072	0.004446261	0.014172629
Chd1	Upregulated	3226.987606	0.675695917	0.136838797	4.937897214	7.89694432062011e-07	7.14331321742276e-06
Ncapd2	Upregulated	3181.081122	0.691114528	0.159786731	4.325231027	1.5237208621114e-05	9.98366722630241e-05
Cenpe	Upregulated	3188.905627	0.858115453	0.164115535	5.228727746	1.706804892832e-07	1.81988513417904e-06
Nabp1	Upregulated	3150.855732	0.9718179	0.324018157	2.999269879	0.002706275	0.009260674
Cbfb	Upregulated	3152.759667	0.561857789	0.147239212	3.815952161	0.000135659	0.000684496
Trappc11	Upregulated	3173.737002	0.503622358	0.120586035	4.176456722	2.96085043760654e-05	0.000181097
Cbx3	Upregulated	3135.906649	0.941176117	0.116078476	8.108101929	5.14165981459894e-16	2.85979748540688e-14
Pop1	Upregulated	3147.777749	0.607409205	0.189016576	3.213523476	0.001311171	0.004940875
Cstf2	Upregulated	3139.947011	0.636408212	0.156337896	4.070722644	4.68675235398661e-05	0.000270794
Morc2a	Upregulated	3148.403787	0.752044175	0.104891696	7.169720792	7.5150875807233e-13	2.45471676791068e-11
Nup85	Upregulated	3122.138799	0.895080963	0.167218599	5.352759625	8.66228866126262e-08	9.98748953854533e-07
Cyrib	Upregulated	3146.731052	0.565098406	0.078978831	7.155061625	8.3635341817947e-13	2.70327621566377e-11
Mdc1	Upregulated	3150.531136	0.587656416	0.152174184	3.861735299	0.000112585	0.000578845
Ubqln2	Upregulated	3118.603719	0.628699376	0.106743187	5.889831395	3.86589833479772e-09	6.02098077345007e-08
Ppp4r3a	Upregulated	3108.477916	0.942076023	0.144714518	6.509892968	7.52043705738137e-11	1.63510295320703e-09
Fubp3	Upregulated	3097.002645	0.808199958	0.123087476	6.566061662	5.16634289966204e-11	1.15849053410419e-09
Hspa14	Upregulated	3116.145749	0.5422032	0.117492784	4.614778729	3.93514337352643e-06	2.99349902122025e-05
Tacc3	Upregulated	3100.473323	0.762727061	0.165359265	4.612545055	3.97768286919712e-06	3.02139627969987e-05
Aacs	Upregulated	3068.885154	0.94513306	0.13731428	6.88299179	5.86084064738572e-12	1.59138818984375e-10
Adam10	Upregulated	3076.519971	0.696656535	0.120560041	5.778502806	7.53682874679951e-09	1.1026894331255e-07
Ankrd13c	Upregulated	3085.183537	0.675412626	0.080499253	8.390296815	4.84916330548798e-17	3.09585012685079e-15
Atxn7l3b	Upregulated	3053.384593	0.582263175	0.104965933	5.547163348	2.90341468277287e-08	3.73192652652587e-07
Wdr36	Upregulated	3062.789883	0.578185043	0.104574008	5.528955578	3.2214289677789e-08	4.08965304455086e-07
Sf3a2	Upregulated	3041.525516	0.546028254	0.103210149	5.290451168	1.22014996995447e-07	1.34268639856101e-06
Btk	Upregulated	3026.225371	0.608635845	0.109408412	5.562971199	2.65219676500024e-08	3.43762080698437e-07
Tomm34	Upregulated	3030.727483	1.10841574	0.085121434	13.02158202	9.22398275829947e-39	5.70042134462907e-36
Sh3pxd2a	Upregulated	3031.646464	0.584990483	0.10452228	5.596801786	2.18342092972807e-08	2.86852494594377e-07
Ppan	Upregulated	3023.879583	0.5937175	0.108533848	5.470344149	4.4916253411107e-08	5.53394031261247e-07
Cip2a	Upregulated	2955.520964	2.122525077	0.172836971	12.28050381	1.15278143385696e-34	6.14154246658277e-32
Cdc73	Upregulated	3011.284393	0.588769217	0.12576226	4.681604926	2.84637643469968e-06	2.23323443696076e-05
Trmt2a	Upregulated	3008.701239	0.846442006	0.112711685	7.509798162	5.9218594696633e-14	2.29305084727564e-12
Ltn1	Upregulated	2992.603816	0.906954523	0.114355422	7.931014601	2.17362657908255e-15	1.11569869258556e-13
Mgat2	Upregulated	2953.228479	1.273442329	0.206995274	6.152035754	7.6494626806873e-10	1.3537708867883e-08
Ruvbl1	Upregulated	2989.390806	0.612559682	0.139326667	4.396571722	1.09974033240142e-05	7.47185054336058e-05
Sec23ip	Upregulated	3002.890787	0.54844104	0.115006966	4.768763654	1.85359968182601e-06	1.52655197677036e-05
Midn	Upregulated	2966.676112	0.556312881	0.110242303	5.046274113	4.50508946381092e-07	4.30715545890339e-06
Cers5	Upregulated	2972.756946	0.524143851	0.083104871	6.307017179	2.84464268212687e-10	5.5352304079169e-09
Mtap	Upregulated	2972.687248	0.735605453	0.141463719	5.199958403	1.9933313183186e-07	2.07108062326983e-06
Mepce	Upregulated	2970.854213	0.718379805	0.116638853	6.15900953	7.32013222765194e-10	1.30145043633167e-08
Gatm	Upregulated	2972.459164	0.511996495	0.10113164	5.062673711	4.13417074070252e-07	3.99705494016608e-06
Crk	Upregulated	2947.273727	0.632681707	0.09568623	6.612045533	3.79045364323748e-11	8.66309301597915e-10
Rbms1	Upregulated	2948.311665	0.517576774	0.143492372	3.606998525	0.000309759	0.00140099
Oxsr1	Upregulated	2968.74808	0.509056719	0.110341368	4.613471135	3.95999280036048e-06	3.01091972271503e-05
Taok1	Upregulated	2972.872854	0.504207959	0.123158829	4.093965183	4.24058016158745e-05	0.000247514
Aurkb	Upregulated	2963.190667	0.630337702	0.155556591	4.052143971	5.0750417799636e-05	0.000288907
Thoc2	Upregulated	2969.334341	0.506106692	0.138449842	3.655523796	0.000256657	0.001190083
Gabpa	Upregulated	2936.164063	0.885796683	0.114601275	7.729378923	1.08072541399451e-14	4.86799056740966e-13
Pbrm1	Upregulated	2952.663895	0.57815406	0.131009226	4.413078983	1.01910795959891e-05	6.99165984715946e-05
Hmmr	Upregulated	2952.359064	0.826964277	0.131729845	6.277729052	3.43553928388672e-10	6.51277078969936e-09
Kif20b	Upregulated	2921.773907	0.699299539	0.171227688	4.084033072	4.42607274221886e-05	0.000257272
Usp34	Upregulated	2893.076965	0.758553233	0.125193271	6.059057541	1.36921410192998e-09	2.29689010584346e-08
Fem1a	Upregulated	2837.028449	1.141593098	0.172252563	6.627437507	3.415641602881e-11	7.88814092145165e-10
Hells	Upregulated	2870.32525	1.434589792	0.321538062	4.461648432	8.13315808610456e-06	5.69874342087598e-05
Ext2	Upregulated	2872.072287	0.568618009	0.122975058	4.623848274	3.76685443734638e-06	2.87539036842893e-05
Wac	Upregulated	2877.167273	0.520936845	0.083997881	6.201785532	5.58261219469945e-10	1.01352947600595e-08
Bop1	Upregulated	2857.502367	0.643109842	0.18922379	3.398673289	0.000677136	0.002778684
Cdc27	Upregulated	2857.527015	0.820791846	0.109155084	7.519501745	5.4985384886379e-14	2.16715356248611e-12
Dtymk	Upregulated	2852.433274	0.567126316	0.119183495	4.75842999	1.95104537876772e-06	1.59913268445418e-05
Ugdh	Upregulated	2841.406608	0.551631598	0.124433737	4.433135333	9.2872528827011e-06	6.44021799989821e-05
Ibtk	Upregulated	2847.173094	0.519130867	0.126839516	4.092816538	4.26164896896893e-05	0.000248556
Ppip5k2	Upregulated	2820.288945	1.005204369	0.190216675	5.284522873	1.26032802267846e-07	1.38001899010505e-06
Tfg	Upregulated	2798.110972	1.099224126	0.096567672	11.38294119	5.08551503266976e-30	1.78302882902462e-27
Nmd3	Upregulated	2828.129476	0.54469263	0.119857557	4.544499688	5.50658889088033e-06	4.04165312893592e-05
Elp1	Upregulated	2796.232661	0.933162544	0.101018033	9.237583812	2.52126051740146e-20	2.80240827293903e-18
Aco1	Upregulated	2799.621952	0.611449638	0.118969297	5.139558295	2.75385048361582e-07	2.77721866657079e-06
Slc25a24	Upregulated	2767.958583	0.804414673	0.121496646	6.62087965	3.57067598440483e-11	8.20936666057361e-10
Wdfy3	Upregulated	2869.485223	0.524527032	0.135223098	3.878975112	0.000104897	0.00054221
Cd180	Upregulated	2665.547677	0.811155922	0.339158704	2.391670665	0.016771884	0.043565167
Urb2	Upregulated	2767.755626	0.644959063	0.111286181	5.795500023	6.81179187802239e-09	1.00613943131402e-07
Hdac1	Upregulated	2737.444941	0.967039971	0.12631145	7.655996144	1.91819479970454e-14	8.16421753593253e-13
Dag1	Upregulated	2700.692693	1.01361115	0.104365883	9.712092868	2.67781348237415e-22	3.66125825687439e-20
Myg1	Upregulated	2758.098374	0.504259473	0.075242959	6.701749635	2.05938665897477e-11	4.97926821301412e-10
Atp11a	Upregulated	2743.470211	0.505056283	0.100338709	5.033513855	4.81569992820439e-07	4.57018205717186e-06
Lpgat1	Upregulated	2762.861509	0.955426596	0.124571692	7.669692711	1.72408888901771e-14	7.39921481536769e-13
Ranbp1	Upregulated	2716.665128	1.282122972	0.18445545	6.95085438	3.63080506590649e-12	1.03498041085342e-10
Nfkbiz	Upregulated	2902.189904	0.990303217	0.136646306	7.247200779	4.25473032182287e-13	1.44156981298604e-11
Celsr1	Upregulated	2719.729732	0.66605021	0.168205832	3.95973315	7.50335589530987e-05	0.000405197
Tmx1	Upregulated	2710.108678	0.62309716	0.116988162	5.326155647	1.00313181135976e-07	1.13541292934126e-06
Gk	Upregulated	2759.063611	0.668328935	0.109143011	6.123424016	9.15855411138398e-10	1.59346465113606e-08
Cav2	Upregulated	2727.924277	1.157384906	0.222666196	5.197847398	2.01609525320175e-07	2.08911278752294e-06
Dgat2	Upregulated	2839.866802	1.40895092	0.148526159	9.486213927	2.39578070363846e-21	3.05907536125737e-19
Slc36a4	Upregulated	2745.370594	0.56214295	0.142015492	3.958321308	7.54783779594782e-05	0.000406939
Lrfn4	Upregulated	2703.824125	1.12427477	0.138710224	8.10520477	5.26567564123625e-16	2.90552459489643e-14
Plk1	Upregulated	2679.62863	1.58252796	0.189176759	8.365340263	5.99416874502287e-17	3.81110728850219e-15
Rdh11	Upregulated	2738.684357	0.619398122	0.116655712	5.309625314	1.0985083223763e-07	1.22364481475947e-06
Rtf1	Upregulated	2695.53853	0.702705986	0.104338211	6.734886286	1.64058189879328e-11	4.05523246846077e-10
Man2a1	Upregulated	2695.331068	0.655598802	0.132418049	4.950977663	7.38415798206538e-07	6.730692673918e-06
Arfgap1	Upregulated	2686.144728	0.555697623	0.146866303	3.783697233	0.000154516	0.00076515
Usp10	Upregulated	2704.056514	0.587420117	0.141177248	4.160869572	3.17038118956583e-05	0.000191412
Slc35a3	Upregulated	2677.181993	0.778401305	0.11313687	6.88017359	5.97796702543716e-12	1.61467815634623e-10
Trappc12	Upregulated	2668.73247	0.500862985	0.11577495	4.326177495	1.51719183528733e-05	9.95355153086592e-05
Grk6	Upregulated	2657.747728	0.803476889	0.117072756	6.863056081	6.74027495777524e-12	1.80480499302647e-10
Dhx37	Upregulated	2634.173388	0.624581238	0.134268573	4.651730658	3.29160824528441e-06	2.55169831357973e-05
Rassf2	Upregulated	2574.517843	1.121723817	0.157952954	7.101632408	1.2329180739424e-12	3.84044037145366e-11
Ube3a	Upregulated	2662.288	0.555801566	0.114592048	4.850262949	1.23297910056317e-06	1.05713246968374e-05
Ikbkb	Upregulated	2665.381604	0.59531495	0.125871928	4.729529132	2.25041163523028e-06	1.81655484662005e-05
Zdhhc20	Upregulated	2653.237929	0.659834454	0.122041779	5.406627617	6.4222472914564e-08	7.65024831557451e-07
Heatr1	Upregulated	2650.474512	0.713905632	0.131356938	5.434852893	5.48416582404578e-08	6.61439203602711e-07
Ctcf	Upregulated	2620.892171	0.539788977	0.105605492	5.111372223	3.19827113096654e-07	3.17566124507924e-06
Cdca8	Upregulated	2634.302553	0.610210423	0.176152781	3.464097586	0.000532013	0.002248867
Pola2	Upregulated	2651.346518	0.979444652	0.151461285	6.466633711	1.00210158362014e-10	2.12379553730194e-09
Trp53bp1	Upregulated	2617.86419	0.519685898	0.129845234	4.002348643	6.27167889704401e-05	0.000347303
Slc25a10	Upregulated	2565.221336	0.719891298	0.13394618	5.374481732	7.6803269143571e-08	8.94879719659255e-07
Anln	Upregulated	2564.040071	0.95670759	0.143550604	6.664601634	2.6538420089204e-11	6.28862868678223e-10
Dicer1	Upregulated	2593.207534	0.534421667	0.149876393	3.565749459	0.000362818	0.001610323
Vcp-rs	Upregulated	2557.623406	0.552915379	0.139170295	3.97294106	7.09906200601683e-05	0.000386081
Gcsh	Upregulated	2561.87016	0.573211245	0.168847387	3.394848185	0.000686667	0.002812566
Stard4	Upregulated	2542.66791	0.692969955	0.113047133	6.129920634	8.79229220641369e-10	1.5401464239126e-08
Pds5b	Upregulated	2563.841343	0.578451109	0.132344353	4.370803107	1.23790381470878e-05	8.29025311540992e-05
Ctps1	Upregulated	2574.420746	0.551384602	0.157544266	3.499870955	0.000465483	0.002001035
Fmr1	Upregulated	2525.185458	1.505085933	0.128576306	11.7057799	1.19059476853497e-31	4.71658696765777e-29
Ckap2l	Upregulated	2537.086314	1.032589868	0.157349449	6.562398987	5.29489087367991e-11	1.18216855488952e-09
Zdhhc5	Upregulated	2524.286772	0.681592495	0.167932485	4.058729293	4.93404710337295e-05	0.000283071
Mid1ip1	Upregulated	2538.242962	0.588810754	0.146813546	4.010602368	6.05640344489884e-05	0.000337073
Sephs1	Upregulated	2515.757529	0.767958247	0.134207048	5.722190152	1.05159513520713e-08	1.49193249209828e-07
Nol10	Upregulated	2522.002446	0.914995838	0.137274634	6.665440004	2.63873590441529e-11	6.28862868678223e-10
Twf1	Upregulated	2521.631267	0.766605673	0.138242152	5.545382968	2.93311468535421e-08	3.76696773804842e-07
Pgp	Upregulated	2462.533188	0.873315127	0.145389933	6.006709743	1.89326009915942e-09	3.11179452468224e-08
Brd1	Upregulated	2503.337981	0.66473274	0.100119295	6.639406928	3.14947794695621e-11	7.32822805428816e-10
Zmynd19	Upregulated	2501.828192	0.726956856	0.149124724	4.874824482	1.08905239767712e-06	9.50076767030577e-06
Mrpl3	Upregulated	2492.455237	0.667844623	0.108801081	6.138216817	8.34529132647391e-10	1.46683448229832e-08
G3bp2	Upregulated	2489.229945	0.786021059	0.135898947	5.783864238	7.30038674296445e-09	1.07317768961751e-07
Arhgap19	Upregulated	2469.517536	0.855477186	0.128355084	6.664926408	2.64798007651062e-11	6.28862868678223e-10
Bpnt2	Upregulated	2474.528111	1.052778496	0.124128655	8.481349441	2.22596974791427e-17	1.52173595598564e-15
Igf2bp3	Upregulated	2455.638754	0.855102732	0.104952965	8.14748526	3.71570164904613e-16	2.10284214204259e-14
Tlr4	Upregulated	2437.574896	0.887525153	0.213340392	4.160136497	3.18057452697264e-05	0.00019194
Mcm10	Upregulated	2491.758895	0.69021844	0.217633296	3.171474459	0.001516672	0.005597846
Acat2	Upregulated	2480.390122	1.025725539	0.16770614	6.116207436	9.58285698274962e-10	1.65795229992701e-08
Spin1	Upregulated	2455.289881	0.572747979	0.086816112	6.597254421	4.188416599679e-11	9.48842176906752e-10
Ccna2	Upregulated	2438.882334	1.254623436	0.171322103	7.323184877	2.42153821793765e-13	8.54172727560198e-12
Rfc5	Upregulated	2445.053733	0.591064294	0.147098269	4.018159406	5.86545137572272e-05	0.000327626
Nufip2	Upregulated	2445.212794	0.690395449	0.15038616	4.590817719	4.41512806741555e-06	3.30013200975182e-05
Capn2	Upregulated	2414.2705	0.756911433	0.131073717	5.774700323	7.7090164993123e-09	1.1246865431008e-07
Ythdf2	Upregulated	2422.34673	0.573796792	0.115675418	4.960403874	7.03467661803621e-07	6.43872948747982e-06
Rock1	Upregulated	2431.737923	0.550141718	0.128838242	4.270018819	1.95456474630662e-05	0.000124992
Chaf1a	Upregulated	2411.915021	0.535475111	0.201783909	2.653705703	0.007961323	0.02309273
Akap8	Upregulated	2395.554994	0.950096448	0.179493015	5.293222397	1.20179618552047e-07	1.32437596763846e-06
U2af1	Upregulated	2408.740604	0.516833566	0.103295812	5.003431933	5.63185576017534e-07	5.27346493907327e-06
Ube3c	Upregulated	2407.325238	0.590046298	0.087107642	6.773760445	1.25477375729207e-11	3.19378163923599e-10
Alg10b	Upregulated	2402.392061	0.530328739	0.105720798	5.016314188	5.26721681993726e-07	4.95907982133033e-06
Gpt	Upregulated	2393.629386	0.555103117	0.109309401	5.078274268	3.80878603237066e-07	3.70565139799287e-06
Psip1	Upregulated	2375.088906	1.109401122	0.14849979	7.470725197	7.97540540339698e-14	3.034975701539e-12
Nup54	Upregulated	2403.927031	0.576806123	0.108398349	5.321170723	1.03101589030885e-07	1.1627150003848e-06
Far1	Upregulated	2361.185317	0.928868764	0.114423909	8.117785618	4.7476649269152e-16	2.66732447712145e-14
Pycr2	Upregulated	2379.834723	0.608907131	0.103587729	5.878178228	4.14806173858365e-09	6.40875538611173e-08
Pfas	Upregulated	2362.390013	1.158619424	0.178395083	6.494682502	8.32087050821531e-11	1.78304368033185e-09
Txlna	Upregulated	2349.181377	0.66837344	0.136651855	4.891067437	1.00290593195557e-06	8.79392545329943e-06
Ss18	Upregulated	2365.153584	0.643861825	0.110522091	5.825639171	5.68944236408351e-09	8.54245719388631e-08
Snx9	Upregulated	2357.081136	0.522746129	0.10178275	5.135901027	2.80795414381371e-07	2.82256938984527e-06
Zc3h4	Upregulated	2323.752293	0.908849547	0.180676381	5.030262071	4.89809870292974e-07	4.63131119707861e-06
Isg20l2	Upregulated	2345.215434	0.596847295	0.117987916	5.058545948	4.22465459910243e-07	4.07433917329167e-06
Tmem185b	Upregulated	2314.490814	1.316959184	0.175197313	7.517005603	5.60450163622084e-14	2.19770432181756e-12
Gm13571	Upregulated	2503.188987	2.169932537	0.204991802	10.58546009	3.48066553168595e-26	8.40254413508562e-24
Rad51	Upregulated	2356.643305	0.649220869	0.212009425	3.062226454	0.002196972	0.007728418
Noc4l	Upregulated	2344.249256	0.52103533	0.145573712	3.579185577	0.000344667	0.001541273
Seh1l	Upregulated	2331.826343	0.663229325	0.117723054	5.633810068	1.76271149944935e-08	2.36673235042071e-07
Reep3	Upregulated	2320.787127	0.670896572	0.173618577	3.864198079	0.000111455	0.000573228
Lrrc58	Upregulated	2327.179596	0.613488753	0.102707363	5.973172085	2.32684226848059e-09	3.75257965010701e-08
Ttll4	Upregulated	2343.416467	0.628339552	0.154668186	4.06250031	4.85498833007132e-05	0.000279261
Orc2	Upregulated	2332.335811	0.581517616	0.193824103	3.000233748	0.002697725	0.009237555
Cdca4	Upregulated	2293.820913	1.134714621	0.138777422	8.176507449	2.92189469359713e-16	1.68445048567446e-14
Zzz3	Upregulated	2305.665736	0.737321581	0.093317544	7.901210755	2.76207170579555e-15	1.38103585289777e-13
Ncoa5	Upregulated	2272.620673	1.325881117	0.190656494	6.954292985	3.54334530988312e-12	1.01945409753621e-10
Nusap1	Upregulated	2328.507265	0.916566872	0.124910149	7.337809478	2.17117932275176e-13	7.71143000839418e-12
Efr3a	Upregulated	2306.242834	0.524668273	0.114119269	4.597543218	4.27501969107837e-06	3.21094089582697e-05
Ago1	Upregulated	2311.860375	0.563673057	0.119881302	4.701926371	2.57718439399023e-06	2.04401945005899e-05
Adsl	Upregulated	2306.533193	0.665771432	0.123713542	5.381556631	7.38444640759084e-08	8.66942986301508e-07
Mbtps2	Upregulated	2303.180657	0.584876003	0.163251568	3.582666994	0.000340104	0.001523075
B4galt6	Upregulated	2284.111437	0.704551537	0.250614071	2.811300792	0.004934163	0.01548189
Mdn1	Upregulated	2328.83904	1.088361398	0.191403661	5.686209943	1.29889702410062e-08	1.80143258728497e-07
Tor4a	Upregulated	2290.847077	0.805745149	0.209691464	3.842527173	0.000121774	0.000621747
Dzip3	Upregulated	2263.580505	1.94252132	0.164304665	11.82267907	2.98026157095935e-32	1.24446057490059e-29
Appbp2	Upregulated	2294.108517	0.69761292	0.133611193	5.221216158	1.77751913975588e-07	1.88617243882063e-06
Kat6a	Upregulated	2300.946375	0.508592482	0.122662278	4.146282692	3.37916583929658e-05	0.000202044
Nup107	Upregulated	2293.38607	0.735180564	0.129383163	5.682196546	1.32975716018881e-08	1.84092725133666e-07
Rasa1	Upregulated	2272.748134	0.798076174	0.11650264	6.850284053	7.37034925610281e-12	1.94986123299295e-10
Pcf11	Upregulated	2288.8041	0.727103125	0.158264162	4.594237361	4.34334774202983e-06	3.25593025785351e-05
Pdzd8	Upregulated	2275.836229	0.851434246	0.136682752	6.229273522	4.68603036410637e-10	8.61894870540993e-09
Stag1	Upregulated	2262.774194	0.98168927	0.142919049	6.868848313	6.4722280015559e-12	1.736040323334e-10
Trappc13	Upregulated	2290.838952	0.523698631	0.141412853	3.703331195	0.000212787	0.001010623
Ccar2	Upregulated	2280.791922	0.538330809	0.089889481	5.988807655	2.11384972540313e-09	3.43056494301244e-08
Hexim1	Upregulated	2243.662352	1.429449831	0.240235337	5.950206358	2.67804626438062e-09	4.26554791594645e-08
Tcf3	Upregulated	2263.501935	0.705245648	0.105204927	6.703541994	2.03427197474809e-11	4.9339877566496e-10
Pcnp	Upregulated	2289.743086	0.702187209	0.107079923	6.557599102	5.4680971432982e-11	1.21907793454484e-09
Ripk1	Upregulated	2253.083376	0.838198501	0.171930407	4.875219658	1.08687447218834e-06	9.48712463011855e-06
Nek2	Upregulated	2274.473795	0.804387679	0.167353265	4.806525155	1.5357616729621e-06	1.28534766236535e-05
Cnot7	Upregulated	2260.037833	0.690450029	0.126114592	5.474783044	4.38047957178417e-08	5.40994479488933e-07
Ezh2	Upregulated	2271.897991	0.534887486	0.161650012	3.308923258	0.000936555	0.003686567
Kntc1	Upregulated	2260.239023	1.277671747	0.161518366	7.910380611	2.566031569794e-15	1.29559437102344e-13
Smarcad1	Upregulated	2237.548832	1.04023452	0.128031659	8.124822631	4.48017079637816e-16	2.5262276935782e-14
Kif20a	Upregulated	2228.419466	1.596827728	0.206900385	7.717857685	1.18301180082451e-14	5.28252379269903e-13
Ccdc115	Upregulated	2207.777836	0.95543357	0.102805868	9.293570392	1.49197653696272e-20	1.70748425896845e-18
Rcc1	Upregulated	2243.80434	0.832962289	0.162719424	5.11900958	3.07144361116287e-07	3.05956181769609e-06
Dido1	Upregulated	2203.421361	0.810215005	0.154161622	5.255620668	1.47526086773187e-07	1.59167460938948e-06
Cdk2	Upregulated	2243.006256	0.533241725	0.123418453	4.320599666	1.55605754361241e-05	0.000101697
Ctdsp1	Upregulated	2207.148098	0.723184705	0.106496534	6.790687731	1.11600250453832e-11	2.86415925168056e-10
Dock11	Upregulated	2223.825492	0.623509412	0.108745976	5.733632062	9.83024596385263e-09	1.4062712976067e-07
Rprd1b	Upregulated	2201.357301	0.565262397	0.113317429	4.988309429	6.09099551377511e-07	5.65200484611564e-06
Tsr1	Upregulated	2199.061643	0.816964731	0.14492135	5.637297272	1.72739773673992e-08	2.32476437566478e-07
Hmgn2-ps	Upregulated	2210.868776	0.534984666	0.199947496	2.675625732	0.007458989	0.021896519
Pias2	Upregulated	2208.43787	0.646987698	0.124267982	5.206390959	1.9254875251545e-07	2.01005285565115e-06
Naa35	Upregulated	2191.870079	0.549154871	0.11634622	4.720006115	2.35837553526907e-06	1.89282607895621e-05
Gas2l1	Upregulated	2188.967282	0.527748833	0.137901974	3.826985333	0.000129722	0.000657981
Exoc5	Upregulated	2176.071351	0.710211841	0.111956204	6.343657767	2.2437296738015e-10	4.4216356454379e-09
Rbl1	Upregulated	2207.05917	0.692501174	0.172307951	4.018973981	5.84521247600844e-05	0.000326731
Peg10	Upregulated	2103.212551	3.169141166	0.374368126	8.465307131	2.55478556282349e-17	1.73120337480803e-15
Polg	Upregulated	2195.166216	0.587308338	0.094959048	6.184859153	6.21579423248578e-10	1.11667466153378e-08
Ipo11	Upregulated	2184.481954	0.800869294	0.151103081	5.300151981	1.15706322861868e-07	1.2823979112022e-06
Fnta	Upregulated	2175.84084	0.523821503	0.103250222	5.073320858	3.90932500704652e-07	3.79391151751688e-06
Rab12	Upregulated	2196.87496	0.616395951	0.166890931	3.693405903	0.00022127	0.001045452
Dpp8	Upregulated	2149.354404	0.584950934	0.10400266	5.624384363	1.86170713719126e-08	2.48174074802458e-07
Nudt4	Upregulated	2153.644011	0.503856056	0.113928809	4.422551758	9.75419720247886e-06	6.72736011138245e-05
Rcn2	Upregulated	2170.503748	0.529860342	0.095873305	5.526672347	3.26361646170348e-08	4.12210813755176e-07
Trnt1	Upregulated	2163.495398	0.554688743	0.110840594	5.00438264	5.60413414973498e-07	5.25068966727747e-06
Usp12	Upregulated	2146.254886	1.044469918	0.135510525	7.707666367	1.28139206361357e-14	5.65643068080848e-13
Mad2l1	Upregulated	2126.96855	0.777402001	0.142219032	5.466230426	4.59706672039095e-08	5.64584108346902e-07
Smarcb1	Upregulated	2124.044185	0.535458573	0.097127165	5.512964104	3.52840216354568e-08	4.42482251840753e-07
Add3	Upregulated	2115.182061	0.507531693	0.108832537	4.663418728	3.10999041319682e-06	2.41940341812139e-05
Ccnb2	Upregulated	2125.615537	0.654472255	0.139227541	4.700738456	2.59222354634851e-06	2.05173431306785e-05
Atp6v0a2	Upregulated	2118.824933	1.085786293	0.194746071	5.575395109	2.46968680515388e-08	3.22541514282566e-07
Skp2	Upregulated	2110.215549	0.930330528	0.157122249	5.921061697	3.19869819940862e-09	5.05833031533912e-08
Rnf6	Upregulated	2133.675554	0.529937561	0.125016792	4.238931056	2.24586611352753e-05	0.000141627
Tmem165	Upregulated	2122.110394	0.667574328	0.097846058	6.822700295	8.93449295488275e-12	2.33962569750743e-10
Map3k7	Upregulated	2108.786255	0.548402026	0.142020845	3.861419271	0.00011273	0.000579209
Fam3c	Upregulated	2092.029425	0.690331176	0.131209203	5.261301502	1.43039256045213e-07	1.54975912054597e-06
Ppif	Upregulated	2083.464558	0.509657819	0.113941194	4.472989987	7.71333907954116e-06	5.43911861154317e-05
Jpt2	Upregulated	2098.548753	0.604840979	0.178830756	3.382197739	0.000719084	0.002925953
Rrp1b	Upregulated	2056.327764	0.757976864	0.127015733	5.967582478	2.40794577220201e-09	3.8712551696692e-08
Ing1	Upregulated	2095.917547	0.531663988	0.107456303	4.947722676	7.50867833739035e-07	6.83210131405659e-06
Cd302	Upregulated	2186.500528	0.672660644	0.158102773	4.254578408	2.09443259814757e-05	0.000133165
Otulin	Upregulated	2061.45336	0.892301238	0.118026824	7.560156328	4.0258521625936e-14	1.61556924446938e-12
Uri1	Upregulated	2067.983744	0.711760207	0.146252084	4.866667108	1.13495961223121e-06	9.84566311564972e-06
Kif23	Upregulated	2048.925599	1.306250862	0.130702618	9.99406805	1.61801990711648e-23	2.77760084054996e-21
Tor1aip1	Upregulated	2079.204915	0.54787344	0.172373737	3.178404379	0.001480881	0.005482771
Magoh	Upregulated	2034.623636	0.668826721	0.157252565	4.253200711	2.10736532157483e-05	0.000133932
Strn3	Upregulated	2044.600066	0.736039425	0.143007574	5.146856245	2.64888162933105e-07	2.68538196674309e-06
Taok2	Upregulated	2039.369994	0.926676892	0.196770389	4.709432632	2.48407300576277e-06	1.97829525458942e-05
Prc1	Upregulated	2039.188244	1.295484861	0.156380216	8.284199183	1.18906459130424e-16	7.23269603765768e-15
Senp1	Upregulated	2047.946689	0.519953294	0.114971752	4.522443865	6.11297014847543e-06	4.44239834402377e-05
Cxcl2	Upregulated	2199.210336	2.353070128	0.831033445	2.83149871	0.004633042	0.014664848
Cisd2	Upregulated	2035.721838	0.54933239	0.105701665	5.197007907	2.02521751944919e-07	2.09575423144608e-06
Tmx3	Upregulated	2021.861473	0.796886345	0.156305088	5.098275143	3.42762367889673e-07	3.37950132986308e-06
Chm	Upregulated	2029.7733	0.61188178	0.158083235	3.870630444	0.000108554	0.000559147
Ddx10	Upregulated	2012.592371	0.791173125	0.114828211	6.890058822	5.57693227565906e-12	1.52232515298467e-10
Dlg1	Upregulated	2033.0424	0.556161028	0.152691839	3.642375604	0.000270134	0.001246212
Helb	Upregulated	2035.609579	0.602949885	0.143933195	4.189095397	2.80068652914793e-05	0.000172732
Fam210a	Upregulated	2012.577732	0.646592439	0.121462141	5.323407227	1.01841403618861e-07	1.14934235639986e-06
Galnt1	Upregulated	2007.180426	0.776931798	0.110245229	7.047305438	1.8241562050882e-12	5.50453386105716e-11
Dbf4	Upregulated	2007.270659	0.880191193	0.139697309	6.300702551	2.96299526718192e-10	5.75103980878902e-09
Rps6ka3	Upregulated	1998.378937	0.508795949	0.161905379	3.142551233	0.001674824	0.00611293
Cdc40	Upregulated	1997.092506	0.592421379	0.118176799	5.013009197	5.35853346273779e-07	5.03584805348533e-06
Bmi1	Upregulated	1963.254319	0.883157196	0.142529097	6.196329119	5.77952121546077e-10	1.04559253839425e-08
Rcl1	Upregulated	2012.878706	0.540410103	0.096233055	5.615639054	1.95837088651451e-08	2.59715280657932e-07
Utp18	Upregulated	1984.564293	0.57795046	0.123312202	4.686887828	2.77390901561972e-06	2.17990306670014e-05
Sc5d	Upregulated	1968.154153	1.108379676	0.157935831	7.017911428	2.25209225719875e-12	6.67846936155866e-11
Nrbp1	Upregulated	1979.440766	0.548807059	0.113716049	4.826117895	1.39220113917583e-06	1.17924932019005e-05
Cdca7	Upregulated	1968.240088	0.826300766	0.194471619	4.248952992	2.14771977770374e-05	0.00013619
Lbp	Upregulated	1978.79225	0.60220337	0.20033541	3.005975677	0.002647302	0.009087982
Cul5	Upregulated	1957.51064	0.740558563	0.143614289	5.156579943	2.51501134569419e-07	2.56221966596015e-06
Nxt2	Upregulated	1963.020282	0.825088006	0.131770246	6.261565363	3.81132000258508e-10	7.14622500484703e-09
Nsdhl	Upregulated	1932.55982	0.503654882	0.102026864	4.936492828	7.95399611893736e-07	7.18230508694227e-06
Kbtbd2	Upregulated	1934.071523	0.886686916	0.105269123	8.423048367	3.66812952464893e-17	2.39124899391671e-15
Pbk	Upregulated	1932.09597	0.843141075	0.181782119	4.638195873	3.51463625685965e-06	2.69886332845336e-05
Ppat	Upregulated	1908.679416	0.953283985	0.168048804	5.672661525	1.40595849168322e-08	1.93428839683934e-07
Cdc45	Upregulated	1936.565708	0.71608586	0.201429104	3.555026783	0.000377941	0.001668815
Ccne1	Upregulated	1919.222725	0.889441302	0.203117848	4.378942131	1.19256791594405e-05	8.03540091641325e-05
Ttc13	Upregulated	1924.072872	0.539022532	0.100439676	5.366629552	8.02215850219848e-08	9.29103064909794e-07
Sgms2	Upregulated	1977.896388	0.745998381	0.145761949	5.117922656	3.08919226621622e-07	3.07327884823185e-06
Wtap	Upregulated	1906.567119	0.592198369	0.105873204	5.593467922	2.22578363830242e-08	2.91921538300275e-07
Rnf145	Upregulated	1920.707303	1.019694117	0.106402144	9.58339826	9.39033165475281e-22	1.26157064405157e-19
Kif22	Upregulated	1910.726434	0.618450458	0.147677755	4.187837624	2.81624883785426e-05	0.000173558
Thoc3	Upregulated	1888.812068	0.784780319	0.114553856	6.850754259	7.34616165642525e-12	1.94679584205438e-10
Pola1	Upregulated	1891.051946	0.815851068	0.176924831	4.611286405	4.00184719421936e-06	3.03825745212231e-05
Thoc1	Upregulated	1889.803185	0.821845622	0.129666246	6.338161608	2.32522866827301e-10	4.57640546812969e-09
Pptc7	Upregulated	1879.077866	0.708977482	0.137216026	5.166870845	2.38045632986169e-07	2.43402053582813e-06
Ints7	Upregulated	1875.875613	0.903315633	0.167907907	5.379827846	7.45571014051389e-08	8.73318587346017e-07
Tbc1d23	Upregulated	1874.824178	0.939923469	0.106366196	8.836674673	9.86097556290474e-19	8.19097163692894e-17
Sox12	Upregulated	1880.052078	0.611950393	0.11025967	5.550083653	2.85532936912971e-08	3.6762365627545e-07
Tpm3-rs7	Upregulated	1876.066008	0.687582758	0.132254132	5.198951047	2.00416293684095e-07	2.07919145108068e-06
Knl1	Upregulated	1875.847584	1.052857465	0.202587185	5.197058554	2.02466603715659e-07	2.09575423144608e-06
Ttpal	Upregulated	1883.52537	0.869996163	0.172336475	5.048241614	4.45895009247284e-07	4.27012954018972e-06
Riok1	Upregulated	1868.715032	0.510681598	0.111877482	4.564650459	5.00327263312373e-06	3.70924002791563e-05
Btaf1	Upregulated	1886.027541	0.536885163	0.163298835	3.287746433	0.001009928	0.003929333
Zfx	Upregulated	1860.219481	0.799860169	0.100964258	7.922211101	2.33323739450356e-15	1.1897200575934e-13
Cenpw	Upregulated	1905.782909	0.606212737	0.14498718	4.18114716	2.90042063279626e-05	0.000177823
Hook1	Upregulated	1867.17107	0.594578676	0.092466835	6.430183042	1.27450375707751e-10	2.63249773353576e-09
Ints6	Upregulated	1852.491568	0.937722621	0.123025212	7.622198784	2.49390577813552e-14	1.03023647786614e-12
Asf1b	Upregulated	1877.555139	0.614349964	0.192051887	3.198874908	0.00137965	0.005163662
Erf	Upregulated	1843.377829	0.531865856	0.172808869	3.07776944	0.002085562	0.007387877
Gm5518	Upregulated	1842.753673	0.835584184	0.16461091	5.076116655	3.85226836113409e-07	3.74088913761921e-06
Ikzf1	Upregulated	1844.040767	1.400448406	0.166238575	8.424328765	3.62824189730587e-17	2.37526853022778e-15
Trmt10c	Upregulated	1840.46146	1.2846454	0.130975403	9.808295037	1.03705913994807e-22	1.49743586095306e-20
Dhx32	Upregulated	1857.329026	0.52126125	0.087551256	5.953783805	2.62012877199907e-09	4.18624503902644e-08
Pitpnb	Upregulated	1845.774052	0.698838815	0.128426123	5.441562807	5.2815165487843e-08	6.37993984978244e-07
Rrp9	Upregulated	1861.185827	0.545352245	0.153196993	3.559810377	0.000371123	0.001644349
Bid	Upregulated	1838.638773	0.537475689	0.119696418	4.490323938	7.1114936600341e-06	5.06328785207868e-05
Cdca3	Upregulated	1851.497337	0.527338023	0.140716783	3.747513343	0.000178596	0.000866891
Arid3a	Upregulated	1853.883198	0.623051735	0.155894553	3.996622863	6.42525409365979e-05	0.000355044
Gm49336	Upregulated	1828.842232	0.590860757	0.115811796	5.101904815	3.36251867651618e-07	3.32166966446131e-06
Twf2	Upregulated	1813.797844	0.587313213	0.158168232	3.713218542	0.00020464	0.000978245
Ltv1	Upregulated	1826.712251	0.623515894	0.120963913	5.154561221	2.54225496205799e-07	2.58747293569143e-06
Gar1	Upregulated	1807.797481	0.929814663	0.147170339	6.317948763	2.65057856029676e-10	5.1771730412876e-09
Rrp12	Upregulated	1806.14801	0.681669902	0.144989592	4.701509196	2.58245631884833e-06	2.04663946362796e-05
Fabp4	Upregulated	1851.592123	1.091083743	0.178161767	6.124118333	9.11871109441667e-10	1.58832115455172e-08
Tcf19	Upregulated	1826.139622	0.574523911	0.151432294	3.793932573	0.00014828	0.00073877
Cep55	Upregulated	1814.454291	1.125303917	0.168128145	6.693132298	2.1844347887001e-11	5.25693418775959e-10
Slc4a7	Upregulated	1856.022449	0.909053978	0.157011238	5.789738314	7.04961689157906e-09	1.0392803528139e-07
Ppp4r1	Upregulated	1790.860307	0.88971227	0.151379799	5.877351371	4.16882723150157e-09	6.43440366900093e-08
Dnajc7	Upregulated	1783.519618	0.59751557	0.108926642	5.485486025	4.12334156123179e-08	5.11691784104668e-07
Cdc25a	Upregulated	1806.648456	0.92326191	0.202206254	4.56594141	4.97257650026544e-06	3.68825285305333e-05
Gxylt1	Upregulated	1826.743884	0.57112426	0.111345132	5.129315027	2.90798349616337e-07	2.91687932002767e-06
Pus7	Upregulated	1781.750378	0.777407826	0.10935803	7.10883164	1.17029399033702e-12	3.66755418878439e-11
3110082I17Rik	Upregulated	1764.866528	0.890514475	0.15295343	5.822128183	5.8102957768757e-09	8.6901325994898e-08
Smyd5	Upregulated	1773.646661	0.505217314	0.140894768	3.585777664	0.000336075	0.001507654
Riox1	Upregulated	1749.472838	0.622032222	0.149421649	4.162932387	3.14186423968396e-05	0.000190255
Mtmr1	Upregulated	1754.472996	0.691932079	0.1231642	5.617964309	1.93220398594615e-08	2.5669899786134e-07
Cdk12	Upregulated	1754.979653	0.608940796	0.151944139	4.007662294	6.13227206197352e-05	0.000340682
Jade2	Upregulated	1756.824028	1.104732847	0.187867098	5.880395536	4.09287249218174e-09	6.32981781823903e-08
Sec61a2	Upregulated	1766.575006	0.527690541	0.152416704	3.462156875	0.000535865	0.00226267
Dars2	Upregulated	1742.153476	0.72042455	0.139801371	5.153200897	2.56077371705822e-07	2.60460526191899e-06
Usp31	Upregulated	1755.337781	0.518391204	0.107322946	4.830199171	1.36396544674186e-06	1.15723592268873e-05
Iws1	Upregulated	1753.887422	0.502648294	0.144231642	3.48500709	0.000492124	0.002099204
Spred2	Upregulated	1735.341017	1.026284041	0.170554528	6.017336819	1.77309903498521e-09	2.9267500096711e-08
Otud6b	Upregulated	1724.563126	0.694969514	0.155893438	4.45797798	8.27363986788218e-06	5.79192278925146e-05
Gtf2b	Upregulated	1738.817226	0.567365452	0.130576767	4.345071978	1.39230002195279e-05	9.25603930256908e-05
Riox2	Upregulated	1776.721193	0.876813047	0.107146134	8.183338164	2.76086978786848e-16	1.60358790310406e-14
Brca1	Upregulated	1731.147381	0.625742309	0.178239539	3.510681824	0.000446959	0.001930533
Zbtb11	Upregulated	1738.143087	0.514354	0.095592646	5.38068588	7.42025753864383e-08	8.69825333627065e-07
Zfp512b	Upregulated	1719.344	0.515172269	0.140674983	3.662145603	0.000250112	0.001164668
Cdk7	Upregulated	1717.649551	0.509932757	0.123107907	4.142160875	3.44048869719517e-05	0.000205472
Ube2e3	Upregulated	1704.691813	0.763307455	0.11030605	6.91990562	4.51944642624218e-12	1.26495375517104e-10
Ncapg	Upregulated	1707.47944	0.867667717	0.178536767	4.859882542	1.17455418154337e-06	1.01322513148214e-05
Emc8	Upregulated	1699.262153	0.583543834	0.141664569	4.119193934	3.8020006180252e-05	0.000224867
Tfam	Upregulated	1696.187672	0.506709752	0.104658587	4.841549695	1.28830446924342e-06	1.10090177266653e-05
Mis18bp1	Upregulated	1684.815131	1.241514386	0.191357803	6.487921406	8.7028654917839e-11	1.86231678459919e-09
Fbxl14	Upregulated	1679.830397	0.980001588	0.16283531	6.018360427	1.7619253865121e-09	2.91141681514567e-08
1810030O07Rik	Upregulated	1685.053086	0.52259456	0.117450017	4.449506052	8.60680047007223e-06	5.99797326398809e-05
Trip13	Upregulated	1680.180721	1.162626935	0.161550311	7.196686435	6.16934151241155e-13	2.06312394733243e-11
Umps	Upregulated	1674.725826	0.500343601	0.198244936	2.523865738	0.011607225	0.031852864
Dennd2d	Upregulated	1675.293027	1.081864175	0.1208449	8.952501702	3.4751552992007e-19	3.2537555060603e-17
Ctbp2	Upregulated	1671.053431	0.588819979	0.096507884	6.101262943	1.05233625517505e-09	1.80250500470672e-08
Tifa	Upregulated	1669.571029	0.507823981	0.2087427	2.4327748	0.014983617	0.039653457
Gpd1l	Upregulated	1670.191979	0.607376936	0.126002954	4.820338849	1.43314586296102e-06	1.20845163252499e-05
Suv39h1	Upregulated	1677.238064	0.541143875	0.138911281	3.895607834	9.79527697564697e-05	0.000511101
Ubxn2a	Upregulated	1681.522929	0.51844891	0.129417534	4.00601752	6.17510707974015e-05	0.000342465
Pomgnt1	Upregulated	1672.064217	0.634607717	0.142822213	4.443340447	8.85728455507391e-06	6.16419127819333e-05
Plscr1	Upregulated	1689.096079	1.253076871	0.133159057	9.410376555	4.94362626129401e-21	6.20967688918638e-19
Rpa2	Upregulated	1663.746008	0.61326201	0.194183764	3.15815287	0.001587723	0.005839161
Abracl	Upregulated	1692.988331	0.638293435	0.125342971	5.092375168	3.53605525023997e-07	3.46137463754142e-06
Orc6	Upregulated	1666.923968	0.52603561	0.153976752	3.416331375	0.00063471	0.002619458
Med17	Upregulated	1651.875414	0.617071545	0.102146593	6.04103891	1.53125043670384e-09	2.55760208076479e-08
Lmnb2	Upregulated	1635.691517	0.525374534	0.181954137	2.887400869	0.00388439	0.012669163
Ampd3	Upregulated	1696.266377	0.877967521	0.249854971	3.513908555	0.000441565	0.001910439
Ryk	Upregulated	1642.361795	0.839905656	0.097422006	8.621313465	6.61904407267027e-18	4.82378447748847e-16
Nsd1	Upregulated	1650.036717	0.687149741	0.182580354	3.763546988	0.00016752	0.000821386
Rbm6	Upregulated	1637.785164	0.608255736	0.119421138	5.093367423	3.51759055290029e-07	3.45058882808314e-06
Pwwp3a	Upregulated	1619.871696	1.011116787	0.1272742	7.944397135	1.95137479255257e-15	1.01170270285024e-13
Haus4	Upregulated	1630.967652	0.608530299	0.136095102	4.471360769	7.77234540965462e-06	5.47572898217802e-05
Zfp703	Upregulated	1637.202703	0.562518776	0.190147296	2.95833172	0.003093091	0.010375217
Usp16	Upregulated	1635.314501	0.82053981	0.115374065	7.111995341	1.14377123777421e-12	3.59903576855633e-11
Kif4	Upregulated	1618.874835	1.011294675	0.177473302	5.698291885	1.21013738606307e-08	1.68742081359878e-07
Fbxo22	Upregulated	1634.871054	0.587185428	0.145284713	4.041618808	5.3083474440307e-05	0.000300309
Dock1	Upregulated	1621.748272	0.611740489	0.115178649	5.311231662	1.08886809054161e-07	1.21553554905115e-06
Tent5a	Upregulated	1664.452937	0.931609675	0.167118977	5.57452953	2.48199703658277e-08	3.23875457898681e-07
Paxip1	Upregulated	1615.103044	0.70471927	0.158983084	4.432668256	9.30740174505535e-06	6.45129461467498e-05
Dhx33	Upregulated	1611.064338	0.940336771	0.144525989	6.506350725	7.69983409079536e-11	1.66847737311064e-09
Kif15	Upregulated	1612.046722	0.693285617	0.162767896	4.259351091	2.05021227483986e-05	0.000130568
Nuf2	Upregulated	1600.376779	1.244661193	0.159210943	7.817686228	5.38030982168977e-15	2.53432276661911e-13
Mmgt1	Upregulated	1606.018742	0.950189179	0.130411242	7.286098692	3.1905928962278e-13	1.11024009564684e-11
Miga1	Upregulated	1605.852248	0.515134908	0.115912266	4.444179443	8.82279455375703e-06	6.14295519853745e-05
Rbm45	Upregulated	1574.698206	0.924077652	0.140436004	6.580062291	4.70251215695866e-11	1.05909348141416e-09
Kif2c	Upregulated	1601.569886	1.290264266	0.167575191	7.699613879	1.36477996235484e-14	5.99029841431313e-13
Tob2	Upregulated	1576.393718	0.924930469	0.140641113	6.576529804	4.81554510053116e-11	1.08139784597684e-09
Polr3e	Upregulated	1594.228265	0.86142208	0.120828071	7.129320797	1.00865404085866e-12	3.19338215804637e-11
Vps8	Upregulated	1597.806804	0.700568818	0.17037506	4.111921182	3.92380264382952e-05	0.000230856
Naaa	Upregulated	1590.648647	0.6675919	0.150251399	4.443165955	8.86447386868394e-06	6.16641698654511e-05
Arl6ip6	Upregulated	1593.438874	0.915405213	0.115278485	7.940815777	2.00855808547523e-15	1.03786697058837e-13
Rbm14	Upregulated	1558.270289	1.154570486	0.186365118	6.195206997	5.8208480491614e-10	1.05060867242457e-08
Slc35b4	Upregulated	1589.538458	0.667756897	0.116594192	5.727188345	1.02108785293508e-08	1.45667657690184e-07
Cenpf	Upregulated	1588.073081	1.207413528	0.156579099	7.711204989	1.2463528206785e-14	5.51752179927873e-13
Clspn	Upregulated	1583.981415	1.079473587	0.21921991	4.924158525	8.47241346544491e-07	7.57954765727411e-06
Prr14l	Upregulated	1585.503233	0.52653372	0.140538418	3.746546506	0.000179286	0.000869691
Scyl3	Upregulated	1586.825573	0.602115239	0.148288929	4.060419372	4.89846512651168e-05	0.000281331
Ppa2	Upregulated	1575.857846	0.765907688	0.109028096	7.024865262	2.14272921369325e-12	6.39095875512756e-11
Dubr	Upregulated	1547.949811	2.221932086	0.203908168	10.89672921	1.19475157861524e-27	3.48281356407649e-25
Aspm	Upregulated	1584.813338	1.135961762	0.15609151	7.27753714	3.39969426140776e-13	1.17506211048658e-11
Cks2	Upregulated	1578.814562	0.710490302	0.157668415	4.506231005	6.59892464685216e-06	4.74201794390074e-05
Ift57	Upregulated	1588.291649	1.344211559	0.144684841	9.2906178	1.53395340286484e-20	1.74261618193102e-18
Rp2	Upregulated	1572.385914	0.615773096	0.155808134	3.952124198	7.74605173977397e-05	0.000416121
Cldnd1	Upregulated	1586.58574	0.715905127	0.144989164	4.937645743	7.90713102344598e-07	7.14834255776714e-06
Rps6kb1	Upregulated	1569.301689	0.501884722	0.131427028	3.818732956	0.000134139	0.000677713
Ptpn9	Upregulated	1565.197504	0.651474656	0.104140476	6.255729602	3.9566176265879e-10	7.40069519743135e-09
Phf14	Upregulated	1558.670476	0.501272848	0.110501438	4.536346826	5.72370252395729e-06	4.18312223250426e-05
Tm9sf1	Upregulated	1569.102515	0.513235255	0.111317523	4.610552243	4.01600697555411e-06	3.04751020492687e-05
Ints5	Upregulated	1548.902429	0.972645713	0.157030017	6.194011399	5.86519823193148e-10	1.05737821100748e-08
Acvr1b	Upregulated	1582.481345	0.558386069	0.13176634	4.23769887	2.25822368449868e-05	0.00014229
Ccnh	Upregulated	1552.41393	0.639687017	0.13218605	4.839292924	1.30301876806988e-06	1.11163114117502e-05
Pspc1	Upregulated	1524.737725	1.895330528	0.207042747	9.154295695	5.47135372021355e-20	5.87030659564578e-18
Ncapd3	Upregulated	1548.239376	0.608741754	0.15138437	4.021166476	5.79106587629507e-05	0.000324174
Mex3c	Upregulated	1536.462324	0.676109334	0.132868059	5.088576901	3.60760485885499e-07	3.52100411050597e-06
Snrnp40	Upregulated	1538.472411	0.544221526	0.139992889	3.887494078	0.000101284	0.000525998
Atp2c1	Upregulated	1522.090301	0.654977286	0.165252849	3.963485593	7.38633230928862e-05	0.000400136
Rbm15b	Upregulated	1507.280456	1.033603921	0.136150899	7.591605551	3.15965629879389e-14	1.28803930913893e-12
Appl1	Upregulated	1512.453125	0.564413729	0.178983685	3.153436743	0.001613602	0.005917434
Atr	Upregulated	1497.501367	0.840602973	0.093614302	8.979428924	2.7217575051741e-19	2.6614654085405e-17
Grwd1	Upregulated	1480.405541	1.030648113	0.132799852	7.760913134	8.43200576847339e-15	3.85427482612171e-13
Stk16	Upregulated	1494.058214	0.649572698	0.111889413	5.805488485	6.41786155045352e-09	9.53422701485643e-08
Krcc1	Upregulated	1479.251314	1.179510881	0.153784459	7.669896467	1.72135235019053e-14	7.39921481536769e-13
Mob1b	Upregulated	1489.691371	0.686574976	0.15928814	4.310270534	1.63054946603966e-05	0.000105982
G730013B05Rik	Upregulated	1449.592263	2.154701795	0.180426363	11.94227806	7.12447699376774e-33	3.14494770153461e-30
Timm8a1	Upregulated	1482.676283	0.728328152	0.148179251	4.915183107	8.86995176724333e-07	7.91685469693295e-06
Slc25a46	Upregulated	1486.633621	0.501850644	0.130531384	3.844674206	0.000120713	0.000616737
Phip	Upregulated	1501.286489	0.659646607	0.165617884	3.982943104	6.80670555667289e-05	0.000372392
2410002F23Rik	Upregulated	1475.146052	0.783488914	0.206521486	3.793740441	0.000148395	0.000739104
Polr3f	Upregulated	1464.444253	0.893293653	0.136418366	6.548192016	5.8237810625986e-11	1.28907474809668e-09
Polr1f	Upregulated	1464.578727	0.781524876	0.144441797	5.410655988	6.27942982347718e-08	7.50326301413166e-07
Arl11	Upregulated	1441.74127	0.947738734	0.158220561	5.989984661	2.09860829535249e-09	3.41299980665221e-08
Lpcat1	Upregulated	1459.704588	1.065383496	0.162573378	6.553246956	5.62992955203714e-11	1.25334887001403e-09
Cdk13	Upregulated	1467.421226	0.701453448	0.155003312	4.525409424	6.02786942050753e-06	4.38674434982766e-05
Sgpp1	Upregulated	1495.709475	0.864364656	0.152969941	5.650552333	1.5993310514098e-08	2.1716811649755e-07
Smad2	Upregulated	1471.385743	0.534154456	0.117203003	4.557515094	5.1762371653782e-06	3.82002145033205e-05
Tdrd5	Upregulated	1456.824629	0.846606363	0.158363566	5.345966771	8.99357081343475e-08	1.03385914484797e-06
Wdhd1	Upregulated	1464.404601	0.70770128	0.231522144	3.056732573	0.002237638	0.007839716
Pole	Upregulated	1463.935502	0.690326952	0.185903221	3.713367359	0.00020452	0.000978245
Rbm19	Upregulated	1444.682187	1.043726527	0.159309773	6.551553661	5.69415190565776e-11	1.26582225816421e-09
Taf2	Upregulated	1455.167507	0.737711584	0.144729203	5.097185414	3.4474063674445e-07	3.39035190178342e-06
Fnbp1l	Upregulated	1460.264494	0.589836856	0.124953166	4.720463482	2.35307852229165e-06	1.88955629778618e-05
Tasor	Upregulated	1466.291691	0.990369603	0.16938817	5.846745999	5.012820391228e-09	7.60786591792461e-08
Heatr5a	Upregulated	1445.450199	0.832037037	0.200670578	4.14628316	3.37915893594725e-05	0.000202044
Smo	Upregulated	1428.252693	0.700169121	0.146557637	4.77743183	1.77548213164358e-06	1.46690903389804e-05
Tdg	Upregulated	1444.936646	0.68257812	0.139398846	4.896583728	9.75171086818219e-07	8.57506732574928e-06
Pik3c2a	Upregulated	1469.624031	0.599151041	0.14813704	4.0445728	5.24186185177415e-05	0.000296854
Foxn2	Upregulated	1443.641556	1.020312552	0.10355069	9.853266542	6.63517197753921e-23	9.85705837047892e-21
Chpf2	Upregulated	1452.234593	0.722935057	0.21625635	3.342954121	0.000828916	0.003310094
Ercc6l2	Upregulated	1432.841883	0.734806249	0.131756773	5.576990337	2.44715456862265e-08	3.19869188538239e-07
Dhfr	Upregulated	1438.486964	0.765474916	0.214160098	3.574311573	0.000351151	0.001564451
Tbx15	Upregulated	1438.133443	0.538303313	0.122420819	4.397154978	1.09679034242467e-05	7.45508613746644e-05
Slc25a32	Upregulated	1441.642777	0.512307731	0.140552303	3.64496149	0.000267432	0.001236332
Tmem214	Upregulated	1415.909505	0.708756898	0.158508541	4.471411404	7.77050505344014e-06	5.47572898217802e-05
Cdc42ep3	Upregulated	1403.146878	1.303373204	0.19200632	6.788178642	1.13557988139208e-11	2.90475317342841e-10
Zfyve9	Upregulated	1409.143674	0.578489087	0.117178791	4.936807075	7.94119575125675e-07	7.17494002087233e-06
Zfyve19	Upregulated	1422.897269	0.516059852	0.100998521	5.109578295	3.22878668870968e-07	3.20390201288148e-06
Troap	Upregulated	1430.44454	0.609530498	0.199421685	3.056490555	0.002239445	0.007842119
Rufy1	Upregulated	1409.165648	0.527848553	0.094978095	5.557582015	2.73537465378823e-08	3.53357344490202e-07
Tmem131l	Upregulated	1415.841095	0.500034065	0.135483277	3.6907438	0.000223599	0.001055165
Nde1	Upregulated	1401.605196	0.701671655	0.179218539	3.915173384	9.03392642062089e-05	0.00047674
Fastkd2	Upregulated	1396.298533	0.806775509	0.120170827	6.713572061	1.89916759547243e-11	4.65010132330413e-10
Chpf	Upregulated	1415.221426	0.838198013	0.149342524	5.612587703	1.99323127445953e-08	2.63806130667883e-07
Ints2	Upregulated	1387.440793	0.571818165	0.159415485	3.586967521	0.000334546	0.00150123
Erg28	Upregulated	1389.467606	0.828513672	0.09937807	8.336986984	7.62074464618677e-17	4.76682205601561e-15
Shmt1	Upregulated	1367.26625	1.153687369	0.207831437	5.551072473	2.83922341043424e-08	3.65854893171051e-07
Prps1l3	Upregulated	1362.299986	1.292711127	0.193445159	6.682571603	2.34785176733873e-11	5.64141676600052e-10
Nudt19	Upregulated	1364.443033	0.519760103	0.118052347	4.402793465	1.06865890593184e-05	7.28631072226255e-05
Bcl9l	Upregulated	1344.171938	0.570231078	0.160455709	3.55382231	0.000379676	0.001675518
Hirip3	Upregulated	1364.024331	0.679979516	0.237459947	2.863554566	0.004189167	0.013495126
Rbbp8	Upregulated	1377.965784	0.595209767	0.129632323	4.591522793	4.40023576185359e-06	3.29218607848125e-05
Capn7	Upregulated	1351.204438	0.728613421	0.132274619	5.508338849	3.62235633980204e-08	4.53528407211843e-07
Nup37	Upregulated	1368.37532	0.61047068	0.151848313	4.020266467	5.81323507504967e-05	0.000325179
Rbm27	Upregulated	1368.414566	0.670806702	0.148238584	4.52518287	6.03433048819725e-06	4.38937881556721e-05
Dtl	Upregulated	1348.296728	1.100931236	0.221329687	4.97416886	6.55281717808044e-07	6.02625151198469e-06
Nedd1	Upregulated	1346.023693	0.538927797	0.127181984	4.237453917	2.26068800262467e-05	0.000142387
Foxm1	Upregulated	1342.937742	0.505343987	0.185939828	2.717782371	0.006572105	0.019720144
Sigmar1	Upregulated	1318.536699	1.098613295	0.143647162	7.64799862	2.04131404266536e-14	8.64063067374788e-13
Mboat1	Upregulated	1337.8737	0.657856627	0.094429455	6.966646476	3.24584934299065e-12	9.37352754190759e-11
Phtf1	Upregulated	1332.739122	1.086302914	0.167038974	6.503290127	7.85820291805371e-11	1.6980312599151e-09
Med14	Upregulated	1334.133032	0.815055212	0.149698918	5.444629953	5.19131928855999e-08	6.28080524731807e-07
Prim2	Upregulated	1337.620822	0.538089211	0.157235682	3.422182583	0.000621206	0.002571712
Tsen34	Upregulated	1335.211836	0.870767769	0.139263765	6.252651365	4.03542310290508e-10	7.5298655724497e-09
Ptges3-ps	Upregulated	1333.46766	0.972493756	0.152099892	6.393783344	1.61830689372946e-10	3.29852790344594e-09
Kif14	Upregulated	1322.926441	1.212526367	0.176522078	6.868978532	6.46632356099866e-12	1.736040323334e-10
Ptpn4	Upregulated	1332.044412	0.737036871	0.184752563	3.989318797	6.62633159648327e-05	0.000363812
Ndc80	Upregulated	1323.299565	0.839007715	0.175604514	4.777825448	1.77201100671261e-06	1.46560867525213e-05
Bivm	Upregulated	1327.758887	0.9032315	0.124320082	7.265370862	3.72016185686018e-13	1.27160399753296e-11
Kcnk6	Upregulated	1313.019891	1.022344122	0.13042257	7.838705534	4.55214644930162e-15	2.15738228962301e-13
Rcn1	Upregulated	1339.05579	0.684573286	0.118896336	5.757732412	8.52513505939451e-09	1.23327094258095e-07
Cdca2	Upregulated	1325.127465	0.955932689	0.17928929	5.331789138	9.72498241493322e-08	1.10559954606857e-06
Angel2	Upregulated	1312.083384	0.583847807	0.134759174	4.332527338	1.47407352391948e-05	9.71191298275311e-05
Trip11	Upregulated	1322.471097	0.657141075	0.205434429	3.198787464	0.001380069	0.005163977
Klf16	Upregulated	1313.853944	0.709290111	0.160263049	4.425786946	9.60913291852478e-06	6.64255497052384e-05
Exoc8	Upregulated	1299.826049	1.108361582	0.237811947	4.660664006	3.15190891059426e-06	2.45077970149378e-05
Polr1g	Upregulated	1287.722971	0.960350792	0.144419552	6.649728381	2.93634394289168e-11	6.89460697837027e-10
Thbd	Upregulated	1267.026437	1.452809985	0.266254367	5.456473836	4.85682802551739e-08	5.91782279134414e-07
Rpia	Upregulated	1316.699988	0.63103825	0.102557122	6.153041703	7.60108075311074e-10	1.34675111967386e-08
Samd1	Upregulated	1312.625459	0.706306848	0.127809479	5.526247758	3.27152051843585e-08	4.12612179672114e-07
Tipin	Upregulated	1300.517557	0.740674361	0.19132913	3.871205408	0.000108298	0.000558109
Aven	Upregulated	1312.03057	0.529625915	0.124055084	4.269280204	1.96104786961949e-05	0.000125303
Kank3	Upregulated	1303.01112	0.741178525	0.152652486	4.855332178	1.20185103201886e-06	1.03446230889645e-05
Nt5c2	Upregulated	1275.465908	0.50593736	0.184326017	2.744796243	0.006054848	0.018432985
Usp40	Upregulated	1318.211436	0.517896887	0.123714686	4.186219953	2.83638502139377e-05	0.000174521
Tmed2b	Upregulated	1306.974453	0.54331085	0.094525213	5.7477876	9.04187198926993e-09	1.30435968472662e-07
Slbp	Upregulated	1292.494545	1.047997572	0.144809524	7.237076267	4.58460366923952e-13	1.54655298449237e-11
Kti12	Upregulated	1269.056952	0.689465613	0.160413251	4.298058982	1.72300319042916e-05	0.000111522
Gpatch4	Upregulated	1265.772209	0.96218025	0.187977449	5.118594042	3.07821738626269e-07	3.06433367382465e-06
Pcnx4	Upregulated	1285.102003	0.757636481	0.115845707	6.54004797	6.14991043998494e-11	1.35350593016763e-09
Wdr4	Upregulated	1268.19172	1.013311206	0.146620888	6.911097196	4.80919391330453e-12	1.33636773310351e-10
Slc45a4	Upregulated	1262.490891	0.811614083	0.193355615	4.197520105	2.6985370729217e-05	0.00016696
Cyp20a1	Upregulated	1275.108365	0.735915704	0.127992615	5.749673164	8.94161309968687e-09	1.29110207841273e-07
Thap12	Upregulated	1263.636065	0.615715178	0.157906708	3.899233835	9.64975488948146e-05	0.00050436
Mphosph6	Upregulated	1273.636891	0.846491728	0.12414191	6.818742578	9.18407965901507e-12	2.39685862722606e-10
Sema6b	Upregulated	1256.541653	1.037515391	0.231055877	4.490322446	7.11154345567038e-06	5.06328785207868e-05
Ankib1	Upregulated	1265.772188	0.617001542	0.16425598	3.756341417	0.000172415	0.000841649
Riok2	Upregulated	1268.25448	0.703647771	0.187662174	3.749545028	0.000177156	0.000860709
Brf1	Upregulated	1249.879777	0.609374442	0.146386657	4.162773132	3.14405711752384e-05	0.000190269
Rbmx	Upregulated	1264.262242	0.583841462	0.173779128	3.359675399	0.000780341	0.003141525
Dennd6a	Upregulated	1252.553294	0.847459003	0.14371529	5.896790813	3.70639249155197e-09	5.80179979680628e-08
Setd1b	Upregulated	1242.003308	0.554138377	0.1653801	3.350695617	0.000806089	0.003232304
Epop	Upregulated	1226.640339	0.876521889	0.146950428	5.964745416	2.45015753482834e-09	3.93502431529084e-08
Polr3h	Upregulated	1235.813898	0.538788805	0.12872961	4.185430251	2.84626459130756e-05	0.000174989
Prpsap2	Upregulated	1236.203037	0.74441356	0.136753141	5.443484172	5.22483783749921e-08	6.31641193969974e-07
Dna2	Upregulated	1248.668157	0.711120102	0.156500237	4.54389154	5.52250809549283e-06	4.05141263415784e-05
Cog1	Upregulated	1235.121022	0.562837949	0.135568611	4.151683386	3.30038647836731e-05	0.00019787
Maco1	Upregulated	1228.312599	0.513317125	0.153878431	3.335861452	0.000850355	0.0033922
Sccpdh	Upregulated	1234.475623	0.533785137	0.133606073	3.99521614	6.46352582490684e-05	0.000356776
Shprh	Upregulated	1225.833921	0.984294571	0.199775187	4.927011127	8.34970017919759e-07	7.48710782174131e-06
Aimp2	Upregulated	1217.496686	0.563672208	0.118288696	4.765224622	1.88643376908183e-06	1.55028732618693e-05
Map4k5	Upregulated	1227.51985	0.857196588	0.111080781	7.716875765	1.19215749345307e-14	5.30802111638324e-13
Actr5	Upregulated	1210.143587	0.558521347	0.128393583	4.350072134	1.36092756097081e-05	9.06698180983139e-05
Rars2	Upregulated	1203.063135	0.864777281	0.143820188	6.012906087	1.82226615977639e-09	3.00469713645094e-08
Gm9531	Upregulated	1206.97676	0.629902198	0.16665216	3.779742178	0.000156991	0.000776411
Poglut2	Upregulated	1218.603494	0.687735867	0.117973978	5.829555643	5.55751637908951e-09	8.37693932262761e-08
Ppp1r21	Upregulated	1195.447813	0.891209935	0.102754088	8.673230924	4.20028938980556e-18	3.16558395475589e-16
Nagk	Upregulated	1198.534717	0.798805576	0.17509137	4.562221281	5.06152608186512e-06	3.74882924088284e-05
Sptlc1	Upregulated	1179.51593	1.208367092	0.196620782	6.145673294	7.96250259274787e-10	1.40434549152916e-08
Nipa2	Upregulated	1203.507516	0.558932193	0.141039562	3.962946178	7.40304761223082e-05	0.000400901
Aatf	Upregulated	1188.355615	0.559084669	0.132305414	4.225712708	2.38185713495042e-05	0.000149471
Ctu2	Upregulated	1208.123394	0.596379945	0.150887775	3.952473597	7.73474656804438e-05	0.000415659
Septin10	Upregulated	1205.916311	0.845300624	0.119024967	7.101876543	1.23074153674072e-12	3.84044037145366e-11
Ppil1	Upregulated	1187.749484	0.983952465	0.225333018	4.366659062	1.26161421464254e-05	8.44172352370172e-05
Mtm1	Upregulated	1207.93733	0.51679814	0.189072302	2.73333606	0.006269633	0.018974696
Cenpi	Upregulated	1184.861924	1.118831651	0.167870581	6.664846466	2.64942179494606e-11	6.28862868678223e-10
Esco1	Upregulated	1188.544868	0.567282519	0.118147838	4.801463398	1.57510301797997e-06	1.31613529625692e-05
Ubox5	Upregulated	1195.122656	0.560555984	0.190554506	2.941709418	0.003264061	0.010880202
Usp28	Upregulated	1183.903499	0.629336495	0.123176146	5.109240015	3.2345724132593e-07	3.20758304139e-06
Hmgb3	Upregulated	1172.670947	1.152059385	0.172859072	6.664731971	2.65148798720609e-11	6.28862868678223e-10
Lbr	Upregulated	1170.98747	1.448345462	0.211374899	6.852022011	7.28133492857795e-12	1.93293169495755e-10
Brca2	Upregulated	1179.763279	1.052739937	0.163110529	6.454150721	1.08827460859989e-10	2.28448949767232e-09
Alg13	Upregulated	1192.556894	0.581483899	0.125034313	4.650594571	3.30979426090978e-06	2.56193994644569e-05
Swap70	Upregulated	1172.211808	0.830743087	0.136597206	6.081698977	1.18915670550391e-09	2.00792033880169e-08
Homer1	Upregulated	1168.52593	0.662994677	0.19768477	3.35379745	0.000797107	0.003202939
Smim13	Upregulated	1180.346066	0.642603679	0.151522953	4.240965925	2.22559926440452e-05	0.000140521
Mlh3	Upregulated	1185.301689	0.709103507	0.147011608	4.823452492	1.41094385597015e-06	1.1931627025035e-05
Ctdspl2	Upregulated	1178.920034	0.779133362	0.118668937	6.565604973	5.18220306444007e-11	1.16036286008115e-09
Enoph1	Upregulated	1176.667865	0.580417769	0.14553697	3.988112211	6.66011617309501e-05	0.000365278
Filip1l	Upregulated	1206.284889	1.042006189	0.421363254	2.472940343	0.013400651	0.036050855
Lcmt2	Upregulated	1150.610074	1.032050083	0.259770522	3.97292994	7.09939354934316e-05	0.000386081
Hspa13	Upregulated	1177.429065	0.574545338	0.121845488	4.715359965	2.4128379431921e-06	1.92852282577951e-05
C5ar1	Upregulated	1160.807171	3.094744958	0.408898856	7.568485252	3.77601180053973e-14	1.51925474787341e-12
Pik3r1	Upregulated	1163.820324	0.663448277	0.091588798	7.243771003	4.36377986049732e-13	1.47528225043071e-11
Slc4a8	Upregulated	1196.345755	0.602038857	0.147852123	4.071898641	4.66314718735778e-05	0.000269531
Pimreg	Upregulated	1156.881814	1.137940376	0.198817245	5.723549655	1.04321058142524e-08	1.48241083620659e-07
Pde4b	Upregulated	1227.060362	1.039463728	0.226742032	4.584345122	4.55411499588565e-06	3.39416674801897e-05
Adpgk	Upregulated	1168.984181	0.52273286	0.127294838	4.106473363	4.01745767014215e-05	0.000235827
Ticrr	Upregulated	1154.7707	0.589336678	0.242405982	2.43119692	0.015049033	0.039799308
Trub1	Upregulated	1157.946755	0.527683395	0.115335175	4.575216502	4.7572776674507e-06	3.5387549331783e-05
Fra10ac1	Upregulated	1161.639652	0.518925706	0.103174194	5.029607565	4.91484719698151e-07	4.64430514944124e-06
Egln2	Upregulated	1140.218058	0.539312162	0.105218395	5.125645192	2.96520554000214e-07	2.97097442237569e-06
Dgcr2	Upregulated	1144.442	0.51318433	0.12647937	4.057454825	4.96104093944288e-05	0.000283987
Slc12a2	Upregulated	1128.792172	1.000834845	0.154966011	6.458415246	1.05805091259071e-10	2.23318122944351e-09
Utp14b	Upregulated	1134.655649	1.174046036	0.18915855	6.206677069	5.41166401506848e-10	9.85679746888857e-09
Elmo1	Upregulated	1138.648665	0.51437223	0.14582035	3.527437917	0.000419602	0.001829545
Ydjc	Upregulated	1136.061245	0.52757547	0.157487014	3.349961723	0.000808227	0.003240039
Ect2	Upregulated	1130.307112	1.204549054	0.1605814	7.501174194	6.32486707368708e-14	2.41879198733825e-12
Cela1	Upregulated	1111.277579	0.564528226	0.156963012	3.596568517	0.000322443	0.001452826
Fbxo5	Upregulated	1110.653748	2.107146338	0.274931566	7.664257591	1.79868577005228e-14	7.69797649509908e-13
Gen1	Upregulated	1113.014348	1.86408339	0.22329726	8.347990426	6.94342016715673e-17	4.37860577888047e-15
C1d	Upregulated	1118.713868	0.528108294	0.125942367	4.193253672	2.74981648326621e-05	0.000169803
Ssx2ip	Upregulated	1115.262252	1.189373352	0.174839616	6.802653658	1.02709369915768e-11	2.65805655812164e-10
Sirt1	Upregulated	1109.880079	0.611972886	0.168794459	3.625550794	0.000288346	0.001319594
Dclre1b	Upregulated	1107.28495	1.509634836	0.206784771	7.300512654	2.86673328635939e-13	9.99797500547461e-12
Hps6	Upregulated	1108.12243	0.644580985	0.171785768	3.752237415	0.000175263	0.000852856
Rad54l	Upregulated	1117.26122	0.86630206	0.197965495	4.376025539	1.20862859503216e-05	8.12943482509659e-05
Sgo1	Upregulated	1111.349311	0.72662583	0.187033363	3.885006506	0.000102327	0.000530878
Dennd10	Upregulated	1117.084698	0.635305412	0.140160984	4.532683744	5.82389775588759e-06	4.25232610247936e-05
Ublcp1	Upregulated	1110.395766	1.283425507	0.144866386	8.859374104	8.04649196158094e-19	6.86841440919478e-17
Vnn3	Upregulated	1175.126365	0.997363116	0.378883081	2.632377017	0.008478971	0.024385724
Smad5	Upregulated	1093.280944	0.950201198	0.143595247	6.617218991	3.66019087478428e-11	8.39020015065537e-10
Firrm	Upregulated	1098.504701	0.577535063	0.165255812	3.494794266	0.000474427	0.002036084
Ier2	Upregulated	1082.177112	0.973095649	0.354989258	2.741197454	0.006121571	0.018610442
Yars2	Upregulated	1089.740826	0.552216347	0.150416865	3.671239564	0.000241377	0.001128715
Slf1	Upregulated	1088.829324	0.855027111	0.154606542	5.530342367	3.19606388545806e-08	4.06747833857719e-07
H6pd	Upregulated	1084.54468	0.619534319	0.132781712	4.665810582	3.07402786352294e-06	2.39504440198837e-05
E2f8	Upregulated	1061.126946	2.107077321	0.25569709	8.240521318	1.71461910800575e-16	1.01887943148803e-14
Nfyc	Upregulated	1071.256896	0.557602387	0.135808927	4.105785958	4.02942465272747e-05	0.00023635
Txndc11	Upregulated	1087.46104	0.539231865	0.143110515	3.767940209	0.0001646	0.000809895
Hal	Upregulated	1065.890584	1.603962592	0.185473835	8.647918411	5.24473056037836e-18	3.8957253441272e-16
Zfp800	Upregulated	1085.53287	0.86731607	0.151611554	5.720646267	1.06119626832933e-08	1.50417269226497e-07
Dctd	Upregulated	1082.503423	0.590169075	0.156472252	3.771717134	0.000162128	0.000799514
Spata13	Upregulated	1088.64509	1.349199483	0.448751705	3.006561242	0.002642208	0.009077633
Hhex	Upregulated	1061.208027	0.729463565	0.223489071	3.263978684	0.001098594	0.004231683
Alg6	Upregulated	1076.106497	0.536855567	0.167976294	3.196019837	0.001393375	0.005207462
Pkd2	Upregulated	1071.031994	0.96673992	0.191281561	5.054015229	4.32617089190288e-07	4.16704116458227e-06
Pms2	Upregulated	1075.732469	0.581277144	0.134723336	4.314598798	1.59893015259889e-05	0.000104102
Rapgef2	Upregulated	1079.566962	1.16082105	0.222856714	5.208822415	1.90042892160301e-07	1.99061876872993e-06
Mccc2	Upregulated	1055.520294	0.523426689	0.154358369	3.390983551	0.000696423	0.00284273
Ddx51	Upregulated	1041.567519	0.849352108	0.171854785	4.942266266	7.72196546479749e-07	7.0036642224334e-06
Mcur1	Upregulated	1058.816107	0.518180208	0.157340284	3.293372773	0.000989931	0.003867115
Dpagt1	Upregulated	1053.036251	0.712084814	0.132101519	5.390436239	7.02868511619282e-08	8.28323303166888e-07
Gk5	Upregulated	1054.385931	0.511519431	0.136058262	3.759561701	0.000170211	0.000833259
Dyrk3	Upregulated	1062.705989	0.761287203	0.099758608	7.631293333	2.32410185692918e-14	9.6785373826296e-13
Casp2	Upregulated	1057.861582	0.535304702	0.152163954	3.517946839	0.000434899	0.001886355
Actl6a	Upregulated	1058.439878	0.773426517	0.153538451	5.03734739	4.72027636181011e-07	4.49619419173651e-06
A430005L14Rik	Upregulated	1047.476159	0.612913408	0.143715507	4.264768794	2.0010930936962e-05	0.000127598
Ndufaf4	Upregulated	1062.147745	0.604091799	0.191680259	3.1515598	0.001624009	0.005951361
Cblb	Upregulated	1033.66783	0.629054235	0.124921169	5.035609586	4.76330524887669e-07	4.52717319900191e-06
Exo1	Upregulated	1032.711291	1.81185236	0.271237598	6.679945461	2.39031189653519e-11	5.72563082193314e-10
Wee1	Upregulated	1038.518515	0.86853692	0.159316667	5.451638771	4.99077538425671e-08	6.05714687248752e-07
Pif1	Upregulated	1050.166079	1.009280179	0.184803263	5.461376402	4.72457126426996e-08	5.77946366056777e-07
Clock	Upregulated	1053.026429	0.703193052	0.142008349	4.951772603	7.35405095701414e-07	6.70720704166874e-06
Irf2bp1	Upregulated	1030.56319	1.046450985	0.160747483	6.509905874	7.51979093975995e-11	1.63510295320703e-09
Zdhhc21	Upregulated	1043.376573	0.889592991	0.14064535	6.3250793	2.53102567903414e-10	4.96427772928189e-09
Fgd2	Upregulated	996.5382887	1.011562533	0.191673878	5.277519008	1.30944625273991e-07	1.42571843585846e-06
Fignl1	Upregulated	1028.258192	0.951456418	0.20551802	4.629552281	3.66457197977893e-06	2.80146645658508e-05
Trim59	Upregulated	1027.019323	1.119157628	0.167159709	6.695139836	2.15465493898089e-11	5.19335706821446e-10
Lrif1	Upregulated	1027.108858	1.008042219	0.199838746	5.044278158	4.5523665168391e-07	4.34429046850921e-06
Arhgef12	Upregulated	1016.185819	0.690489136	0.154952427	4.456136316	8.34499807812321e-06	5.83394662022641e-05
Alg2	Upregulated	1010.184761	0.61300935	0.140155102	4.37379262	1.22106381325981e-05	8.19879874613821e-05
Zfp518a	Upregulated	1015.524406	0.829814268	0.141448026	5.866566611	4.4491157841759e-09	6.82610117830365e-08
Nr2c2	Upregulated	1015.770131	0.541969811	0.206277472	2.627382453	0.008604456	0.024709824
Jagn1	Upregulated	1009.933418	0.566505096	0.129801346	4.364400787	1.27471685083548e-05	8.5257036127308e-05
Tarbp1	Upregulated	1004.402323	0.829086146	0.21261418	3.899486593	9.63968746962926e-05	0.000504175
Trub2	Upregulated	1003.203476	0.765909802	0.142337763	5.380931852	7.41012448866061e-08	8.69297064159502e-07
Prmt3	Upregulated	1000.304966	0.683780305	0.135894382	5.031703997	4.86139451392396e-07	4.59942101899113e-06
Rftn1	Upregulated	985.4731862	0.53540231	0.127987775	4.183230091	2.87396254091996e-05	0.000176552
Kat2b	Upregulated	1012.992552	0.727904104	0.164395512	4.427761418	9.52161368901418e-06	6.58795035805057e-05
Clcn4	Upregulated	985.9641446	1.097099736	0.179831675	6.100703554	1.05602603691836e-09	1.80682195685367e-08
Rnf217	Upregulated	977.8686305	1.076479715	0.203722702	5.284043979	1.26362894841006e-07	1.38167496482204e-06
Aida	Upregulated	1000.610921	0.52251863	0.140304173	3.72418454	0.000195948	0.000941938
Rrp15	Upregulated	986.8294013	0.701922617	0.175455569	4.000571883	6.31895880490269e-05	0.00034967
Pafah2	Upregulated	982.2733906	0.606017961	0.153387984	3.950882898	7.78634177254094e-05	0.00041785
Phka1	Upregulated	989.5063175	0.780247413	0.110735235	7.046062742	1.84051290094237e-12	5.54306516950479e-11
Melk	Upregulated	976.3134106	0.729901699	0.177671347	4.10815649	3.9882984412623e-05	0.000234472
Ebag9	Upregulated	975.3771359	1.001720341	0.168983077	5.927932897	3.06771800152603e-09	4.86115314087972e-08
Esco2	Upregulated	991.1893363	0.534968633	0.209314865	2.555808123	0.010594152	0.029481205
Ocrl	Upregulated	995.2216875	0.532224094	0.09749802	5.458819536	4.79310625143601e-08	5.85866230891506e-07
Aasdhppt	Upregulated	971.5812023	0.620869812	0.123385897	5.031934988	4.85553935400408e-07	4.59669626344136e-06
Wdr62	Upregulated	969.754913	0.765060681	0.157361022	4.861818203	1.16312421593452e-06	1.00550342749114e-05
Mex3d	Upregulated	965.6505438	0.592214642	0.19457225	3.043674739	0.002337077	0.008149965
Rrm2b	Upregulated	965.7675569	0.748480762	0.185562356	4.03358083	5.49332726050041e-05	0.000309865
Mis12	Upregulated	965.2821321	0.679621698	0.198813418	3.418389483	0.000629929	0.002604336
Nlrp3	Upregulated	992.8861614	1.771860321	0.404940166	4.375610204	1.21093242377284e-05	8.14138640003934e-05
Sacs	Upregulated	962.5643368	0.548284451	0.20117347	2.725431196	0.006421756	0.019325308
Mtmr12	Upregulated	949.7459028	0.666605284	0.122628046	5.435993666	5.44918904311147e-08	6.57734146219315e-07
Zbtb1	Upregulated	935.8830764	0.830644114	0.1592591	5.215677573	1.83146510979847e-07	1.92884362279389e-06
Zfp704	Upregulated	941.4136548	0.619883474	0.160743408	3.856353932	0.000115091	0.000590552
Gstcd	Upregulated	944.71205	0.690017215	0.12393297	5.567664643	2.58176095783738e-08	3.35195015114181e-07
Rnf168	Upregulated	937.9925717	0.679328667	0.164074645	4.140363464	3.4675595356686e-05	0.000206929
Ttk	Upregulated	940.1411923	0.577204928	0.200303689	2.881649011	0.003956001	0.012861999
Thada	Upregulated	920.8656171	1.709667691	0.20138386	8.489596376	2.07355997188574e-17	1.43020096275155e-15
B3galnt1	Upregulated	929.2236109	0.914955318	0.141897744	6.44799061	1.13342785779939e-10	2.3632200273955e-09
Qsox2	Upregulated	939.685731	0.541677129	0.104598868	5.178613703	2.2354081215752e-07	2.29683903223738e-06
Cebpa	Upregulated	919.9165611	1.188783255	0.241321735	4.926134211	8.38723997110713e-07	7.51204971325247e-06
Gtf3c2	Upregulated	935.2732548	0.595017561	0.142671483	4.170543047	3.03874645532984e-05	0.000185275
Tmem51	Upregulated	906.1211369	0.941392068	0.135754751	6.934505508	4.0764452540566e-12	1.14928976597034e-10
Smyd2	Upregulated	924.3606224	0.502379849	0.117753798	4.266357918	1.98689931832442e-05	0.000126797
Pura	Upregulated	912.9459433	0.76910856	0.145286395	5.293741092	1.19839069005126e-07	1.32156575027066e-06
Znhit2	Upregulated	918.9608873	0.694143822	0.145253989	4.77882795	1.7631998803858e-06	1.45910220417572e-05
Ercc6l	Upregulated	916.4637186	1.109763083	0.197362472	5.622969106	1.8770297992778e-08	2.50000951714155e-07
Alg11	Upregulated	912.6890232	0.624566872	0.172809558	3.614191703	0.000301286	0.001369079
Mmachc	Upregulated	914.8856904	0.981949752	0.122704592	8.002550983	1.21867687307547e-15	6.42612890410104e-14
Fastkd3	Upregulated	913.0587087	0.774227306	0.184220856	4.202712559	2.63735399939199e-05	0.000163925
Fpgs	Upregulated	906.8027925	0.983340193	0.132050475	7.446699415	9.57043318074321e-14	3.58022258214244e-12
Mms22l	Upregulated	917.681146	0.920962638	0.188557442	4.884255046	1.03820619327966e-06	9.09829023605829e-06
Sanbr	Upregulated	916.1876959	0.910497897	0.110764214	8.22014499	2.0325729904258e-16	1.19859743137704e-14
Rbm12	Upregulated	910.7534038	0.679114336	0.187039023	3.630869773	0.000282468	0.001295576
Tsc22d1	Upregulated	900.3778612	0.52002871	0.128576724	4.044501162	5.24346484302363e-05	0.000296854
Tfb2m	Upregulated	890.7709812	0.912841328	0.103589786	8.812078502	1.22846547169605e-18	9.98936396721265e-17
Timm21	Upregulated	900.8048987	0.592345574	0.161845803	3.659937819	0.000252276	0.001173997
Zbtb6	Upregulated	898.2366486	0.529222698	0.169430851	3.123532071	0.001786944	0.006474738
Cep78	Upregulated	897.3295378	0.595831869	0.144228337	4.131170612	3.60920576237511e-05	0.000214553
Irak3	Upregulated	939.593509	1.209850728	0.19128004	6.325023388	2.53194229817096e-10	4.96427772928189e-09
Xpnpep3	Upregulated	892.7205983	0.575719322	0.140509969	4.097355684	4.17896536330898e-05	0.000244194
Gpn1	Upregulated	888.0395727	0.832236827	0.147612745	5.637974038	1.72062441615676e-08	2.31766758758691e-07
Ttc39a	Upregulated	871.8086109	0.728484808	0.154224899	4.723522687	2.31794088037959e-06	1.8661900261524e-05
Galnt11	Upregulated	875.5993323	0.552253269	0.161250427	3.424817411	0.000615213	0.002548267
Bloc1s4	Upregulated	887.5106939	0.502575327	0.120850684	4.158646934	3.2013827690851e-05	0.000192907
Dolk	Upregulated	870.8289537	1.191606646	0.152853859	7.795724972	6.40397316243916e-15	2.99822379877833e-13
Zfp568	Upregulated	867.5893217	0.712889792	0.232630624	3.064470963	0.002180553	0.007681156
Slc35g1	Upregulated	885.7006339	0.619640553	0.173306644	3.57539987	0.000349693	0.001561039
Znhit6	Upregulated	875.3983209	0.691639933	0.147355699	4.693676162	2.68338704490747e-06	2.115220910399e-05
Tlr1	Upregulated	879.7219901	0.71861336	0.234437084	3.065271699	0.002174723	0.007664114
Gopc	Upregulated	872.3672813	0.623345089	0.154426091	4.036527034	5.42482773379183e-05	0.000306448
Myo9a	Upregulated	879.3062335	0.810850244	0.139207113	5.824775955	5.71892683927462e-09	8.57006980279272e-08
Idi1	Upregulated	866.4561438	1.130286695	0.21983756	5.141463075	2.72607234280612e-07	2.7564016816986e-06
Dop1a	Upregulated	868.771767	0.574673897	0.156777915	3.665528388	0.000246828	0.001151071
Ankrd49	Upregulated	862.609567	0.911710695	0.202601995	4.500008472	6.79507543903546e-06	4.86487097002307e-05
Ing5	Upregulated	859.9334772	1.03311859	0.155570392	6.640843242	3.11893609314035e-11	7.27908801193631e-10
Mfap1b	Upregulated	868.9923007	0.632059799	0.1963014	3.219843559	0.001282606	0.004845051
Ccne2	Upregulated	848.7691256	2.345293134	0.272759699	8.598385845	8.08450966698899e-18	5.86411616690046e-16
Hoxa7	Upregulated	856.3618376	0.638663214	0.119608962	5.339593306	9.31553165649279e-08	1.06690114227438e-06
Sppl2b	Upregulated	848.4539018	0.744586785	0.182250362	4.085516093	4.39789519882029e-05	0.00025573
Sh3bp5l	Upregulated	851.9001754	0.509659137	0.165659504	3.076546321	0.002094138	0.007415637
Dph2	Upregulated	858.6485512	0.529880755	0.132350977	4.003602907	6.23850456205498e-05	0.000345713
Cit	Upregulated	856.1511569	0.926778883	0.157350748	5.889891823	3.86448500735295e-09	6.02098077345007e-08
Rundc1	Upregulated	852.0805805	0.636316528	0.208230525	3.05582733	0.002244405	0.007855925
Dcbld2	Upregulated	881.1639314	1.457102315	0.208669148	6.982835417	2.89281238860748e-12	8.40111868495971e-11
Rpa3	Upregulated	853.5880993	0.529456047	0.163541603	3.237439503	0.001206075	0.004580595
Alg8	Upregulated	844.1417755	0.724284121	0.145371349	4.982303075	6.28319211112675e-07	5.80594007876245e-06
Mtg2	Upregulated	845.03616	0.511995698	0.134678285	3.801620279	0.000143753	0.0007183
Shq1	Upregulated	841.4575824	1.057777459	0.135930929	7.781727594	7.15407843804997e-15	3.30929676251114e-13
Taf4b	Upregulated	843.9847298	0.528208252	0.152897352	3.454659245	0.000550989	0.002317663
Trps1	Upregulated	840.8363131	1.125648612	0.184238671	6.109730429	9.97995656384995e-10	1.71704152462675e-08
4930453N24Rik	Upregulated	830.9511385	0.77004599	0.185140947	4.159241922	3.19305569846876e-05	0.00019248
Extl2	Upregulated	837.8301442	0.747122877	0.13809251	5.41030701	6.29167935994255e-08	7.51209011677839e-07
Kctd9	Upregulated	842.0586597	0.576163452	0.155820605	3.697607604	0.000217641	0.001029878
Nup35	Upregulated	835.6377467	0.560807572	0.156044196	3.593902145	0.000325762	0.001465645
Poglut3	Upregulated	832.3006621	0.538359226	0.160538751	3.353453428	0.000798098	0.00320609
Dipk2a	Upregulated	815.7116544	1.461078318	0.268213349	5.447448178	5.10975956191437e-08	6.18697376423017e-07
Tada2b	Upregulated	823.7912014	0.687512601	0.141200702	4.869045202	1.12138757001373e-06	9.74982439882504e-06
Fgf11	Upregulated	808.6843349	0.609306925	0.171339784	3.556132203	0.000376355	0.001664043
Golim4	Upregulated	828.4583312	0.595470595	0.165742753	3.592739862	0.000327219	0.001471772
Pkib	Upregulated	823.2776432	0.539074938	0.14164282	3.805875501	0.000141303	0.000707433
Mocs3	Upregulated	812.1646604	1.224243421	0.221466952	5.527883112	3.24117873630942e-08	4.09788964615225e-07
Casp8ap2	Upregulated	819.376013	1.231796796	0.231610675	5.318393869	1.0468725566918e-07	1.17716018929318e-06
Prkdc	Upregulated	826.22386	0.845312514	0.237714098	3.556004966	0.000376537	0.001664043
Gm6548	Upregulated	841.381664	0.523173186	0.175410707	2.982561299	0.002858474	0.009712651
Senp7	Upregulated	811.8162151	1.151343547	0.190987	6.028386987	1.65604135339833e-09	2.75412690096923e-08
Cmss1	Upregulated	794.9643155	0.689583653	0.203120762	3.39494421	0.000686426	0.002812326
Fancm	Upregulated	817.9627071	0.815974954	0.171875627	4.747473332	2.05973537260266e-06	1.67665497927877e-05
Ska3	Upregulated	814.0975343	0.603383149	0.184540997	3.269642836	0.001076834	0.004154754
Lrrc14	Upregulated	796.4977921	0.97742873	0.232572365	4.202686459	2.63765820473728e-05	0.000163925
E2f3	Upregulated	810.9757717	0.556911042	0.169854001	3.278763162	0.001042631	0.004040293
Gm5527	Upregulated	797.9383607	1.040371416	0.202392482	5.140365915	2.74203942925015e-07	2.7689221687526e-06
Rab28	Upregulated	808.0379263	0.506204863	0.154356812	3.279446205	0.00104011	0.004033561
Bcl7c	Upregulated	814.7945794	0.565188382	0.151635414	3.727284864	0.000193554	0.000932461
Rpp40	Upregulated	813.6786713	0.512188822	0.16972764	3.017710144	0.002546924	0.008795256
Cdkl2	Upregulated	799.6409405	0.840080498	0.149350893	5.624877631	1.85639523872968e-08	2.47679675633624e-07
Mlh1	Upregulated	803.1208357	0.553235956	0.144533195	3.827743206	0.000129324	0.000656389
C920009B18Rik	Upregulated	811.6249806	0.543820809	0.199754819	2.722441502	0.00648015	0.019466911
Nab2	Upregulated	781.1764336	0.631131516	0.182784385	3.452874369	0.000554647	0.002331148
Dclre1a	Upregulated	796.9579079	0.634621541	0.140619158	4.513051792	6.39014094388781e-06	4.61480236032591e-05
Camk2a	Upregulated	788.6500591	0.595931078	0.158288412	3.764843373	0.000166654	0.000817915
Ap5b1	Upregulated	780.3576454	1.543750022	0.463034491	3.333984945	0.000856113	0.003410764
Dnajc22	Upregulated	795.5071429	0.992843205	0.143558089	6.91596839	4.64678012352808e-12	1.29824146308334e-10
Pdik1l	Upregulated	787.7570302	0.747957741	0.172320654	4.340499675	1.42159078871974e-05	9.40952847241086e-05
Lztfl1	Upregulated	805.3178836	0.558044226	0.148118692	3.767547619	0.000164859	0.000810396
Plk4	Upregulated	797.7159721	0.508898096	0.191273338	2.660580411	0.00780061	0.0227138
Dck	Upregulated	788.9960453	0.773468506	0.212822078	3.634343363	0.00027869	0.001281474
Entpd7	Upregulated	774.4404578	0.851759627	0.156152614	5.454661359	4.90662621475765e-08	5.96438827836394e-07
Exosc9	Upregulated	783.5849255	0.862224976	0.150763004	5.719075325	1.07105309523035e-08	1.51675255007414e-07
Dcun1d1	Upregulated	776.9683379	0.525695324	0.124097252	4.23615603	2.27378804024812e-05	0.000142979
Fkrp	Upregulated	767.8556791	1.192344398	0.218109061	5.466734814	4.58401052018703e-08	5.6387709026186e-07
Brms1l	Upregulated	781.1491773	0.83393513	0.183111937	4.554236856	5.25760915096666e-06	3.87202597328288e-05
Hspd1-ps3	Upregulated	776.8519216	0.67183739	0.161104919	4.170185445	3.04351876182889e-05	0.000185493
Smim10l1	Upregulated	775.5949378	0.529564993	0.131576556	4.024767091	5.70317323868793e-05	0.000319717
Rufy2	Upregulated	774.6366593	0.685438267	0.19315883	3.548573297	0.000387324	0.001704403
Hsd17b7	Upregulated	770.3916599	0.836539323	0.221145229	3.782759976	0.000155099	0.000767546
Cdc6	Upregulated	767.0524205	1.229973124	0.275445405	4.465397138	7.99203633798895e-06	5.61514149258432e-05
Mtbp	Upregulated	773.8322563	0.612430968	0.194534977	3.1481792	0.001642909	0.006010644
Atp11c	Upregulated	767.8679585	0.504190606	0.182803067	2.758108026	0.005813698	0.017828828
Arfgap3	Upregulated	770.3076587	0.541653141	0.183116563	2.957969125	0.003096731	0.010385175
Ccnc	Upregulated	756.2817464	1.088896676	0.209827844	5.189476563	2.10886043653852e-07	2.17357529983456e-06
Tubgcp5	Upregulated	768.9259083	0.501230546	0.203238371	2.466220051	0.013654742	0.036594235
Bora	Upregulated	760.705048	1.126567985	0.174184159	6.467683364	9.95167478775131e-11	2.11199691580711e-09
Panx1	Upregulated	766.6578919	0.595334039	0.13418415	4.436694197	9.13509235255174e-06	6.3403942878223e-05
Etv5	Upregulated	743.7568877	0.619440258	0.237174841	2.61174522	0.009008136	0.025692394
Zfp367	Upregulated	758.1492501	1.104238946	0.208194092	5.303891839	1.13359494725598e-07	1.25909719159632e-06
Slc25a40	Upregulated	767.2065488	0.622007051	0.166418321	3.737611633	0.000185777	0.000898014
Oxsm	Upregulated	746.0613783	0.744664112	0.188946959	3.941127787	8.10994048386596e-05	0.000433559
Fam83d	Upregulated	739.2253045	1.569421861	0.221850652	7.074226942	1.50284170775274e-12	4.59780284847126e-11
Csf3	Upregulated	801.235485	3.020363313	0.699604037	4.317246831	1.57987454756625e-05	0.00010321
Il1rl2	Upregulated	753.2342964	0.656757134	0.274831586	2.389671233	0.016863461	0.043751548
Adgra3	Upregulated	746.0467405	0.578073645	0.141769144	4.077570262	4.55087797961457e-05	0.000263831
Fosl1	Upregulated	749.5510807	1.081100923	0.257478988	4.198792811	2.68341702453482e-05	0.000166256
Ccnq	Upregulated	739.3710101	0.595455588	0.148932	3.998170903	6.38338555863344e-05	0.000353109
Sgk3	Upregulated	762.3565736	1.424930693	0.160834352	8.859616576	8.02901070150401e-19	6.86841440919478e-17
Zfp770	Upregulated	750.2960873	0.552809973	0.168680207	3.27726638	0.001048174	0.004059738
Fzd6	Upregulated	725.2934172	1.627211296	0.261130026	6.231421648	4.62221160942779e-10	8.51170075871983e-09
Slc26a2	Upregulated	725.5174883	0.503415935	0.146305912	3.440844785	0.000579901	0.0024241
Trdmt1	Upregulated	722.1404512	0.629907203	0.110186879	5.716716995	1.08601762233661e-08	1.53513012489485e-07
Arid5a	Upregulated	729.200047	0.504412858	0.209589365	2.406672003	0.016098621	0.042113731
Slc25a15	Upregulated	722.03863	0.863951587	0.129643442	6.664059292	2.66365921363394e-11	6.29436058552338e-10
Tle1	Upregulated	717.7662493	0.782621009	0.214968638	3.640628767	0.000271973	0.001253949
Stil	Upregulated	728.5637819	0.878370673	0.211736617	4.148411764	3.34789835632334e-05	0.00020064
Lnpk	Upregulated	723.9376531	0.679447775	0.173387268	3.918671671	8.90383027745386e-05	0.000470949
Golga1	Upregulated	718.2151491	0.80222499	0.159755566	5.021577722	5.12487579061409e-07	4.83095368913897e-06
Ptgr3	Upregulated	716.0991685	1.315465171	0.177547735	7.409078848	1.27179678619752e-13	4.65622283098382e-12
Ptbp2	Upregulated	726.883012	0.635183988	0.140582622	4.518225508	6.23600485662112e-06	4.51747218023728e-05
Itga6	Upregulated	714.8856714	0.796691817	0.167436269	4.758179451	1.95346799062233e-06	1.59961073942306e-05
Dcaf10	Upregulated	708.1519654	0.500580912	0.172631852	2.899701915	0.003735177	0.012247131
Cfap43	Upregulated	703.0300613	0.512130206	0.186044147	2.752734839	0.005909974	0.018073852
2410004B18Rik	Upregulated	710.6290462	0.593724245	0.193883094	3.062279607	0.002196582	0.007728418
Gmppb	Upregulated	708.536436	0.990338985	0.190903023	5.187654818	2.12958865013625e-07	2.19201496632945e-06
Traip	Upregulated	709.8762639	0.569641757	0.205372801	2.773696199	0.005542341	0.017101891
Rad51ap1	Upregulated	703.8483374	0.852516539	0.205989567	4.138639407	3.49371558356861e-05	0.000208328
Hsf2	Upregulated	703.4468207	0.552724974	0.140970782	3.92084776	8.82379974195827e-05	0.000467196
Spsb4	Upregulated	692.2530349	0.980505836	0.205225707	4.777694997	1.77316066448353e-06	1.46577486710918e-05
Tchh	Upregulated	674.337268	1.302726911	0.22088485	5.897764891	3.68458466609185e-09	5.78524726535764e-08
1110002L01Rik	Upregulated	694.686323	0.522416248	0.14841243	3.520030296	0.000431498	0.00187423
Tanc2	Upregulated	693.2122264	0.633418002	0.175427815	3.610704498	0.000305366	0.001385177
Chsy1	Upregulated	686.256439	0.921764817	0.181507082	5.078395879	3.80634935880543e-07	3.70561421509413e-06
Zfta	Upregulated	671.972394	1.240016909	0.256263528	4.838834928	1.30602460383653e-06	1.11358058108578e-05
Prmt6	Upregulated	676.1234835	0.881879568	0.206816487	4.264068021	2.00738290803666e-05	0.000127918
St7	Upregulated	686.6546247	0.536462444	0.121848733	4.402692028	1.06915885253505e-05	7.28650386928385e-05
Arl13b	Upregulated	677.4454095	0.741523632	0.116486438	6.36575077	1.9433677604415e-10	3.87920308770299e-09
Rpp25l	Upregulated	682.5142726	0.582982894	0.160111431	3.64110726	0.000271468	0.001251994
Tacc2	Upregulated	681.8791808	0.581463676	0.15313316	3.797111454	0.000146392	0.000730305
Ift74	Upregulated	663.0009775	0.730746986	0.218830347	3.339331115	0.000839804	0.00335184
Ythdc2	Upregulated	673.6484269	0.650815091	0.19456871	3.344911376	0.000823089	0.003288948
Nsmce3	Upregulated	663.7112551	0.580399942	0.165434403	3.508338836	0.000450914	0.001944356
Amigo1	Upregulated	672.3420758	0.667229783	0.116101126	5.746970798	9.0856413359454e-09	1.30945110671974e-07
Slc10a7	Upregulated	666.9147367	0.542395207	0.213960247	2.535027961	0.011243835	0.03104866
Cemip2	Upregulated	678.7435525	0.85739878	0.164640172	5.207713109	1.91182208665288e-07	2.00119588338666e-06
Coa7	Upregulated	655.0290535	0.569295106	0.241736262	2.355025685	0.018521425	0.047272122
Wdr76	Upregulated	653.7267085	1.241132604	0.231037073	5.372006259	7.78654054958483e-08	9.05888941950946e-07
Orai1	Upregulated	656.3632288	0.753441773	0.197929068	3.80662518	0.000140876	0.000706521
Zcchc3	Upregulated	645.8293434	1.107221308	0.170064055	6.510613363	7.48445599684245e-11	1.63326052473469e-09
Lsm5	Upregulated	655.3733076	0.605834351	0.159524454	3.797752239	0.000146014	0.000728656
Cptp	Upregulated	656.004956	0.712754456	0.216178696	3.297061503	0.000977021	0.003827326
Myef2l	Upregulated	647.7707127	1.604725699	0.236511539	6.784978469	1.16103825610046e-11	2.96496546392598e-10
Dcun1d2	Upregulated	653.392584	0.858964375	0.218941175	3.923265576	8.73567635710998e-05	0.000463324
Zbtb14	Upregulated	640.6698311	0.9387712	0.191772138	4.895242918	9.81843695601189e-07	8.62883111321864e-06
Uprt	Upregulated	639.2057487	0.915417257	0.173216179	5.28482538	1.25824719721057e-07	1.37871767353924e-06
Gm3756	Upregulated	637.0749222	0.962994449	0.180848898	5.324856605	1.01032709637767e-07	1.14188906970096e-06
Ccr1	Upregulated	625.3479602	0.777184539	0.323221228	2.404497201	0.01619473	0.042322155
Ncoa7	Upregulated	653.1942007	0.811232738	0.197938517	4.098407676	4.16002105910241e-05	0.000243241
D17H6S53E	Upregulated	637.0499228	0.938348826	0.157697824	5.950296608	2.67656993383044e-09	4.26554791594645e-08
Faap24	Upregulated	638.0225069	0.798653588	0.201087531	3.971671365	7.13701329823798e-05	0.000387717
Cenpl	Upregulated	638.1907072	0.670310904	0.175745427	3.81410155	0.000136679	0.000688746
Gm5641	Upregulated	632.374527	0.511080561	0.196413747	2.602061052	0.009266535	0.026346701
Bend3	Upregulated	623.0241944	1.634827562	0.243373458	6.717361766	1.85044165801288e-11	4.53798787560302e-10
Sac3d1	Upregulated	635.639525	0.571784133	0.154347258	3.704530555	0.000211783	0.001007092
Ube2d1	Upregulated	634.0398774	0.607330107	0.13835191	4.389748632	1.13481762110893e-05	7.67977759357554e-05
Nsun3	Upregulated	631.3342899	0.923106165	0.181969618	5.072858718	3.91883456008437e-07	3.80075291608936e-06
Ripk3	Upregulated	629.3986141	0.75163617	0.199086265	3.775429557	0.000159732	0.000788454
Cry2	Upregulated	616.1287362	0.917024409	0.203499694	4.506269233	6.59773650133084e-06	4.74201794390074e-05
Poc1b	Upregulated	632.5319009	0.629437074	0.157655433	3.992485769	6.53842579465011e-05	0.00036001
Yes1	Upregulated	628.3536136	1.043482286	0.185202241	5.634285421	1.75785680492051e-08	2.36369779251714e-07
Lair1	Upregulated	625.4260442	0.700088769	0.152288618	4.597118143	4.28374742394188e-06	3.21593283284267e-05
Tram2	Upregulated	628.6949415	0.564441638	0.210978424	2.675352429	0.007465073	0.021906055
Msh3	Upregulated	626.8533513	0.643851243	0.151487654	4.250189545	2.13589691732053e-05	0.000135578
Ctnnal1	Upregulated	624.9130817	0.565321407	0.143704468	3.933916714	8.35727518557516e-05	0.000445088
Arpin	Upregulated	619.2323959	0.756403422	0.124138184	6.093237376	1.10649796337564e-09	1.88482839406324e-08
Shcbp1	Upregulated	619.1163452	0.892551919	0.214279506	4.165362966	3.1085759835915e-05	0.000188713
Trib1	Upregulated	597.5998583	2.009384215	0.467037326	4.30240605	1.68953318546631e-05	0.000109678
Mtx3	Upregulated	629.9142979	0.620246218	0.193726924	3.201652121	0.001366419	0.00512656
Mmp9	Upregulated	648.2888432	1.892892455	0.190082712	9.958256801	2.32096462192799e-23	3.85579606546101e-21
Zbtb18	Upregulated	630.5115055	0.6731157	0.181551139	3.707581808	0.000209248	0.000997802
Parpbp	Upregulated	616.713096	0.579065972	0.19983918	2.897659872	0.003759581	0.012311471
Mcemp1	Upregulated	628.47655	0.639933881	0.210394388	3.041591972	0.002353307	0.008199952
Abcb10	Upregulated	605.6936046	0.960602667	0.130563893	7.357337809	1.8761414563398e-13	6.72537946646171e-12
Tasp1	Upregulated	609.8565458	0.571339313	0.21838836	2.61616193	0.008892437	0.025418716
Wwtr1	Upregulated	612.318507	0.521776616	0.221703862	2.353484563	0.01859838	0.047424488
Gm9392	Upregulated	604.2362165	0.503737717	0.164601261	3.060351512	0.002210774	0.00776636
Igsf11	Upregulated	588.2817926	1.35995578	0.223650329	6.080723368	1.19641552896133e-09	2.01797160725464e-08
Zfp830	Upregulated	604.5139966	0.63578422	0.150473561	4.225222125	2.3870520851956e-05	0.000149736
N4bp2	Upregulated	600.1752273	0.905728615	0.192522775	4.704527122	2.54455040441984e-06	2.0222892874633e-05
Lin9	Upregulated	603.096805	0.625278344	0.153554665	4.072024399	4.66062957832711e-05	0.000269486
Haspin	Upregulated	592.9050214	1.302379325	0.228029262	5.711456997	1.12013003424679e-08	1.57470509819044e-07
Zfp809	Upregulated	615.6053818	0.743928457	0.143791152	5.1736734	2.29535904024668e-07	2.35011909687284e-06
Tenm4	Upregulated	581.3394967	0.639557948	0.173551103	3.685127544	0.000228588	0.001075422
Slc16a13	Upregulated	588.085198	0.768290272	0.285182984	2.694025642	0.007059473	0.020910442
C2cd5	Upregulated	595.0794159	0.501603927	0.158072485	3.173252628	0.001507413	0.005570325
Dock3	Upregulated	585.2513038	0.662445485	0.240407698	2.755508618	0.005860096	0.017950374
Polq	Upregulated	596.2376475	0.886361498	0.194009112	4.568659111	4.90854368861458e-06	3.64600961486035e-05
Syn1	Upregulated	590.0656609	0.781168042	0.173915596	4.491650323	7.06733913019265e-06	5.03645708309393e-05
Kif18a	Upregulated	588.5497823	0.844173329	0.184968321	4.563880575	5.02166515854877e-06	3.72109000957211e-05
Brip1	Upregulated	594.683583	1.025774163	0.242974742	4.22173166	2.42432620000015e-05	0.000151889
Tfap4	Upregulated	583.9372119	0.719154136	0.216292814	3.324909978	0.000884471	0.003508363
Suv39h2	Upregulated	587.3569757	1.065321156	0.220886692	4.822930463	1.41464298809326e-06	1.19498273187757e-05
Cdc14a	Upregulated	591.6328384	0.729564122	0.183126859	3.983927459	6.77855723295178e-05	0.000371234
Zbtb45	Upregulated	574.8082908	1.386717106	0.239105972	5.79959211	6.6476416492284e-09	9.86609639582889e-08
Satb2	Upregulated	584.6524703	0.606215264	0.129802531	4.670288477	3.00777050733974e-06	2.34697244133328e-05
Skil	Upregulated	594.3355613	0.599098846	0.184782135	3.242190295	0.001186148	0.004512678
Chml	Upregulated	580.901252	0.575473647	0.177693807	3.238568958	0.00120131	0.004565864
Gemin6	Upregulated	576.8667484	0.707352056	0.226965004	3.116568824	0.00182969	0.006603295
Zfp574	Upregulated	574.0275698	0.530979532	0.113531066	4.676953626	2.91168071224935e-06	2.27889903770276e-05
Eef1akmt1	Upregulated	569.1349253	0.611589168	0.156280168	3.913415091	9.09999078891716e-05	0.000479192
Pus7l	Upregulated	566.6004073	1.131373777	0.20163416	5.611022336	2.0113479883467e-08	2.65601080512449e-07
Taf1c	Upregulated	567.0479013	0.770418051	0.231658253	3.325666325	0.000882075	0.003501555
Apex2	Upregulated	567.4113709	0.677256481	0.229147697	2.955545662	0.003121165	0.010460303
D16Ertd472e	Upregulated	579.0502633	0.794173236	0.141474848	5.613529532	1.98240749426323e-08	2.62677493879647e-07
Lfng	Upregulated	554.5354837	0.688665297	0.18374977	3.74784305	0.000178362	0.000866024
Rnf227	Upregulated	560.1041444	0.613386389	0.154783736	3.962860728	7.40569880290918e-05	0.000400904
Elovl6	Upregulated	556.22134	1.392430894	0.165820541	8.39721595	4.57188782155591e-17	2.94315278512662e-15
Ina	Upregulated	535.0436294	1.874230792	0.321693441	5.826139278	5.67242814785448e-09	8.52519600042332e-08
Pts	Upregulated	554.6141395	0.538153285	0.167060824	3.221301515	0.001276098	0.004824007
Samsn1	Upregulated	566.4256927	0.758141754	0.196373589	3.860711404	0.000113057	0.000580311
Mettl8	Upregulated	550.084078	0.570458443	0.159933005	3.566858779	0.000361286	0.001604447
Lrrc20	Upregulated	551.8403244	0.576010911	0.179703244	3.205345095	0.001349006	0.005067384
Kiz	Upregulated	545.3306806	0.597381438	0.164883112	3.623060185	0.000291138	0.001330794
Polr3g	Upregulated	544.2239448	0.574677567	0.174194143	3.299063666	0.000970079	0.003803025
Nudt1	Upregulated	550.2239684	0.652614223	0.151236601	4.315187063	1.59467807938197e-05	0.000104001
Bard1	Upregulated	549.0484476	0.896860859	0.221500763	4.049019272	5.14327098870039e-05	0.000291931
Nup42	Upregulated	542.204729	0.867972617	0.169463319	5.121890803	3.02487052218859e-07	3.01900837001381e-06
Gm7353	Upregulated	549.8552844	1.227659666	0.190291226	6.451478041	1.1076450167079e-10	2.31885033985596e-09
Nkrf	Upregulated	540.907123	1.064606496	0.153393611	6.940357489	3.91108948766641e-12	1.10670938799352e-10
Tmem181b-ps	Upregulated	544.7307145	0.624722702	0.230741276	2.70745969	0.00678003	0.020230999
Zfp280b	Upregulated	542.4102006	0.657867551	0.210309055	3.128099026	0.001759409	0.006388453
Pole2	Upregulated	533.4222109	0.711246945	0.221978391	3.204126944	0.001354727	0.005085164
Kbtbd7	Upregulated	520.6737347	1.221366812	0.223607743	5.46209534	4.70547235977746e-08	5.76522981431893e-07
Smco4	Upregulated	528.1639965	0.575816711	0.147788441	3.896222932	9.77044622285489e-05	0.000509978
Fbxo9	Upregulated	522.6425423	0.59870841	0.14851348	4.03134051	5.5459625421219e-05	0.000312264
Atxn7	Upregulated	526.9707208	0.757536112	0.149112112	5.080312419	3.76814651319745e-07	3.6707354116583e-06
Cibar1	Upregulated	529.2831615	0.560770715	0.148225539	3.783226018	0.000154809	0.000766355
Sgo2a	Upregulated	525.0040423	1.020257927	0.160197349	6.368756629	1.90566708309825e-10	3.80886887889624e-09
Recql	Upregulated	523.0583448	0.554172134	0.140907715	3.932872902	8.39366237726666e-05	0.000446871
Ofd1	Upregulated	518.5424923	0.969865929	0.161706664	5.997686841	2.00148019759088e-09	3.27226127542637e-08
Cep63	Upregulated	523.0285235	0.501809722	0.122661823	4.091001654	4.29514068581976e-05	0.00025032
Ccdc14	Upregulated	528.2040236	0.535549917	0.146192378	3.663323108	0.000248964	0.001160075
Ubxn8	Upregulated	521.7882487	0.831441405	0.188707942	4.40596933	1.05311864460061e-05	7.19941728277854e-05
Zbed4	Upregulated	515.2708831	0.520199035	0.173709116	2.994655933	0.002747546	0.009383197
Ctdspl	Upregulated	508.1424202	1.350898919	0.151259748	8.930987495	4.22222828999356e-19	3.83726041649415e-17
Mfsd4b4	Upregulated	512.2153793	0.987628873	0.25330959	3.898900441	9.66304929927584e-05	0.000504884
Msr1	Upregulated	525.2064454	1.310921605	0.48066527	2.727306688	0.006385366	0.019245787
Depdc1a	Upregulated	509.2240448	1.032245194	0.19089443	5.407413902	6.39412629734002e-08	7.62262741465303e-07
Kctd12	Upregulated	511.1289106	1.351347268	0.271757987	4.972612891	6.60564810873368e-07	6.06587606116825e-06
Pgm2l1	Upregulated	508.0511778	0.722148765	0.198126691	3.644883798	0.000267513	0.001236336
Etaa1	Upregulated	503.386059	0.953769624	0.219732838	4.34058756	1.4210222857978e-05	9.40952847241086e-05
Pstpip2	Upregulated	517.9498487	0.912162607	0.26113081	3.493125173	0.000477403	0.002046579
Srsf4	Upregulated	504.8615656	0.596290361	0.13265361	4.495093364	6.95394286101958e-06	4.96022240086577e-05
Maml2	Upregulated	495.9153523	0.982630775	0.24224274	4.056388956	4.9837239860211e-05	0.000284855
Akap7	Upregulated	501.1967585	0.649655846	0.26054293	2.493469481	0.012650146	0.034324685
Nfkbid	Upregulated	508.405238	0.843999297	0.238213737	3.543033687	0.000395552	0.001735173
Tmem69	Upregulated	489.5735476	0.654856563	0.183126056	3.575987911	0.000348908	0.001558082
Dgcr8	Upregulated	487.7778172	1.967161716	0.311334577	6.318481346	2.64146172150235e-10	5.16589665787485e-09
Kif24	Upregulated	497.8349787	0.897331816	0.187990888	4.773272929	1.81255889705877e-06	1.49514335075056e-05
Exo5	Upregulated	495.6294119	0.86385965	0.193356255	4.467709887	7.9061426668655e-06	5.56238179431111e-05
Atp10a	Upregulated	508.733312	0.570311677	0.153744781	3.709470172	0.000207693	0.000991002
Zfp991	Upregulated	503.0158557	0.511525237	0.174118435	2.937800567	0.003305496	0.011013567
Ctso	Upregulated	499.4682596	0.641569934	0.207056482	3.098526195	0.001944858	0.006955568
6530402F18Rik	Upregulated	519.6613933	1.059017612	0.280910247	3.769950089	0.00016328	0.000804426
Trmt44	Upregulated	490.0567365	0.580360134	0.199251844	2.912696421	0.003583228	0.011819143
D430020J02Rik	Upregulated	492.942765	1.064325471	0.280038257	3.800643103	0.000144321	0.000720672
Rab11fip2	Upregulated	485.8942667	1.014152423	0.170113246	5.961631115	2.49732413913385e-09	4.00245414415124e-08
Sec22a	Upregulated	484.5480195	0.659925367	0.169168738	3.900988896	9.58005454788297e-05	0.000501735
Zfp111	Upregulated	482.8358289	0.861053938	0.206188745	4.176047221	2.96618270571447e-05	0.000181351
Rnf170	Upregulated	482.4866127	0.624295346	0.191961526	3.252189956	0.001145195	0.004379586
Fbxo4	Upregulated	482.9923924	0.527907785	0.166062826	3.178964242	0.001478023	0.005473504
Hgh1	Upregulated	472.8057203	0.816288754	0.187722684	4.348375689	1.37149520303407e-05	9.13344865813637e-05
St14	Upregulated	475.5126254	0.507112092	0.189954923	2.669644379	0.007593162	0.022198901
Gm10297	Upregulated	476.0739827	0.604186928	0.162636642	3.714949597	0.000203244	0.00097338
Cebpd	Upregulated	482.7625863	1.921054238	0.235774249	8.14785433	3.70438198668781e-16	2.10284214204259e-14
Amer1	Upregulated	478.1236261	0.698578197	0.200686039	3.48095064	0.000499638	0.002127143
Mrm2	Upregulated	467.9654792	0.820211223	0.221837833	3.697345997	0.000217865	0.001030624
Arhgef39	Upregulated	472.3043721	0.665984439	0.192580417	3.458214753	0.000543768	0.002291031
Itgb3bp	Upregulated	470.8052047	0.507734589	0.173866384	2.920257364	0.003497424	0.011566258
Capn10	Upregulated	467.0386466	0.539727868	0.201889501	2.673382549	0.007509057	0.021997521
Pank1	Upregulated	469.4062959	1.141988021	0.157155139	7.266628554	3.68570456331783e-13	1.26261941248915e-11
Nbeal2	Upregulated	459.7480006	1.02681687	0.233973314	4.38860677	1.1407912522855e-05	7.71344632289324e-05
Rwdd2b	Upregulated	461.941483	0.606335978	0.151789412	3.994586764	6.48071861121129e-05	0.000357597
Tonsl	Upregulated	467.9059524	0.581549012	0.180013927	3.23057788	0.001235402	0.004680473
Hira	Upregulated	462.2181148	0.937844711	0.166937017	5.617955383	1.93230378325397e-08	2.5669899786134e-07
Mtfr2	Upregulated	466.3755804	1.125329401	0.259214485	4.341306005	1.41638301145576e-05	9.39189593433108e-05
Eme1	Upregulated	467.8623193	0.797520897	0.24514749	3.25322889	0.001141015	0.004368944
Ppcs	Upregulated	459.4910537	0.691953411	0.201287933	3.437629876	0.000586829	0.002449085
Pabir1	Upregulated	457.9012534	0.616003652	0.212653101	2.896753677	0.003770457	0.012336628
Depdc1b	Upregulated	454.0790028	1.058955141	0.20781918	5.095560191	3.47711519864183e-07	3.41739375439034e-06
Trim65	Upregulated	451.8819836	1.342055356	0.217978281	6.156830619	7.42151490144051e-10	1.31795868077306e-08
Zfp46	Upregulated	456.2553018	0.568832999	0.172585893	3.295941446	0.000980925	0.003837753
Tusc1	Upregulated	447.431172	1.174411201	0.316186719	3.71429643	0.00020377	0.000975292
L3mbtl3	Upregulated	450.9591784	1.471071427	0.213539026	6.889005037	5.61839503268685e-12	1.53093832901256e-10
Cyb5rl	Upregulated	438.0622199	1.199321403	0.307541528	3.899705549	9.630974384661e-05	0.000503889
Fadd	Upregulated	439.3020522	1.452473302	0.244577682	5.938699282	2.87292283852991e-09	4.56183533970062e-08
Cimap3	Upregulated	438.7774638	1.551916697	0.172546588	8.99418942	2.37981783631828e-19	2.34192264784188e-17
Invs	Upregulated	440.3070941	0.724179702	0.19860305	3.646367465	0.000265974	0.001229959
Mob3c	Upregulated	433.8257449	0.607963706	0.18648703	3.260085732	0.001113785	0.004280146
Gm2223	Upregulated	436.9985474	0.983223159	0.157700992	6.23473032	4.525570352011e-10	8.3536513666153e-09
Sall3	Upregulated	445.2545685	0.734787037	0.181613457	4.045884322	5.21259701712522e-05	0.000295323
Hmgb1-ps2	Upregulated	430.2810203	1.122547823	0.239856494	4.680081006	2.86761590985355e-06	2.24668690706072e-05
Zmynd15	Upregulated	455.7153717	2.08740243	0.273472314	7.63295707	2.29429299341078e-14	9.58022344545851e-13
Fanci	Upregulated	434.8607382	0.812013853	0.202830262	4.003415692	6.2434456869388e-05	0.000345863
Vsig10	Upregulated	434.9103253	0.996177663	0.156362815	6.370937114	1.87876671344851e-10	3.76973321075058e-09
Chek1	Upregulated	431.9485975	0.754953413	0.230617859	3.273612104	0.001061823	0.004105395
Sema4c	Upregulated	435.1297934	0.745299653	0.239753185	3.10861211	0.001879683	0.006755316
Ogg1	Upregulated	431.6383032	0.620990232	0.191522261	3.242391918	0.001185309	0.004510597
Fut8	Upregulated	429.6478047	0.855948366	0.212655964	4.025038141	5.69660816831817e-05	0.000319465
Galnt3	Upregulated	432.492422	0.79978664	0.160967851	4.968611034	6.74341830630957e-07	6.18313429272895e-06
Tbc1d19	Upregulated	421.2610211	0.589952737	0.204876512	2.879552813	0.003982396	0.012936925
Ankrd26	Upregulated	425.1114264	0.802034386	0.21346827	3.757159728	0.000171853	0.000839167
Mphosph9	Upregulated	421.9510468	0.66678817	0.226015167	2.950192146	0.003175764	0.01061795
1700066M21Rik	Upregulated	421.0897218	0.666210947	0.201101259	3.312813407	0.000923626	0.003643099
Tbcc	Upregulated	411.0264288	1.163863621	0.216246239	5.3821219	7.36128843944294e-08	8.64881417409836e-07
Dusp12	Upregulated	426.5384166	0.573832819	0.155088154	3.700042862	0.000215563	0.00102161
Ska1	Upregulated	418.1201923	1.320077376	0.24893498	5.302900285	1.13977186056936e-07	1.26414036222517e-06
Dhrs13	Upregulated	420.0265054	0.714373199	0.175103198	4.079726746	4.50886706447276e-05	0.000261494
Ankle1	Upregulated	421.2714232	0.988542744	0.257780516	3.834823355	0.000125655	0.000638816
Ska2	Upregulated	419.2937575	1.085959106	0.243706131	4.456018822	8.34957045042052e-06	5.83450309629114e-05
Iqgap2	Upregulated	428.3238942	0.871657764	0.207664005	4.197442707	2.69945919338768e-05	0.00016696
Gm12966	Upregulated	409.9611609	2.253201298	0.326308259	6.905131071	5.0157095697214e-12	1.3912515772387e-10
Fbxo10	Upregulated	406.4774584	0.68357643	0.232847538	2.935725398	0.003327688	0.011077952
Arl6	Upregulated	412.4108226	0.602227189	0.129292935	4.657850701	3.19527799081664e-06	2.48200326586813e-05
Pinx1	Upregulated	416.5446543	0.621270179	0.184739556	3.362951567	0.000771139	0.003109107
Fastkd5	Upregulated	411.0089005	0.892888526	0.183666224	4.861473754	1.16515031115203e-06	1.00567443057536e-05
Mier3	Upregulated	409.4041431	0.60218587	0.199148319	3.023805948	0.002496165	0.008641216
Pdss1	Upregulated	400.512285	0.797003059	0.239674463	3.325356606	0.000883055	0.003504547
Ids	Upregulated	398.2086799	1.669641247	0.186505831	8.952220084	3.4840347451038e-19	3.2537555060603e-17
Rtn2	Upregulated	419.4367212	0.84582035	0.148606183	5.691690178	1.25787946689469e-08	1.7492563243495e-07
Tgm2	Upregulated	434.0356507	1.309549432	0.280261043	4.672606012	2.97401923207601e-06	2.32415766998353e-05
Gtf2ird2	Upregulated	395.7810848	1.428759994	0.211933349	6.741553431	1.56702087905134e-11	3.89235893590727e-10
Glmn	Upregulated	401.9280326	0.602323126	0.138641745	4.344457199	1.39620461099765e-05	9.27003061448806e-05
Ccnj	Upregulated	404.4831837	0.566961642	0.14339855	3.953747382	7.69366388253142e-05	0.000413595
Rnpc3	Upregulated	399.3944334	0.68884558	0.190183301	3.622008748	0.000292324	0.001334636
Rhobtb1	Upregulated	396.0661866	0.688183749	0.25382239	2.711280705	0.006702386	0.020044882
Agk	Upregulated	394.5526442	0.55429858	0.145517227	3.809161228	0.000139439	0.000700596
Dync2h1	Upregulated	398.5828751	0.546436604	0.208663272	2.618748377	0.008825302	0.025254846
Bicdl1	Upregulated	389.7977354	1.033940359	0.210589524	4.909742599	9.11960167038959e-07	8.10689561608281e-06
Sh3gl3	Upregulated	385.9657415	0.845637771	0.21831554	3.873465771	0.000107298	0.00055314
Astn2	Upregulated	411.7764459	1.247706719	0.193834539	6.436967952	1.2188365555044e-10	2.52426605664115e-09
Gm33370	Upregulated	385.6424869	0.979316992	0.219351438	4.464602572	8.02175122469198e-06	5.63114452728174e-05
B3gnt9	Upregulated	389.8780584	0.765464156	0.248125403	3.084989071	0.002035596	0.007226554
5730409E04Rik	Upregulated	386.0856023	0.564463657	0.19088709	2.95705518	0.003105925	0.010411487
Smoc1	Upregulated	382.7999194	0.835735203	0.170325407	4.906697235	9.26228423487796e-07	8.20540661862755e-06
Slc35a1	Upregulated	386.5212067	0.554008313	0.16253875	3.408469132	0.000653285	0.002687234
Tmppe	Upregulated	382.6668276	0.769633646	0.202379484	3.802923259	0.000142999	0.000715225
Mdm1	Upregulated	384.6659482	0.63776713	0.20855322	3.058054584	0.00222779	0.007815476
Cenpj	Upregulated	383.2291427	0.823004287	0.2357787	3.490579462	0.000481974	0.002062743
Trmo	Upregulated	382.5903197	0.703918306	0.198972705	3.537763152	0.000403532	0.001766129
Pms1	Upregulated	380.8132991	0.580591149	0.195731583	2.966261952	0.003014436	0.010153268
Cdc25c	Upregulated	379.9313134	0.524239459	0.169670662	3.089747247	0.002003269	0.007131453
Thtpa	Upregulated	378.923431	0.65794733	0.172589493	3.812209637	0.00013773	0.000693814
Fkbpl	Upregulated	380.8448905	0.723805652	0.246388032	2.937665622	0.003306935	0.011014904
Sgsh	Upregulated	364.5020224	0.589524783	0.205756857	2.86515255	0.004168084	0.013446836
Gpr180	Upregulated	370.0204614	1.033724365	0.191014362	5.411762529	6.24074151193511e-08	7.46858685975194e-07
Cnnm4	Upregulated	365.9244701	0.813036488	0.151445885	5.368495074	7.93963593523347e-08	9.20926240235414e-07
Cirbp	Upregulated	367.8921369	0.607034943	0.20125344	3.016271137	0.002559043	0.008829213
Arl4a	Upregulated	361.0627857	1.212237089	0.177922699	6.81327958	9.5398482467177e-12	2.47715387246703e-10
Mycbp	Upregulated	362.2425709	0.651888417	0.182918184	3.563825104	0.00036549	0.00162125
Tgds	Upregulated	361.2314929	0.649072113	0.18388854	3.529703986	0.000416025	0.001816215
Map3k6	Upregulated	357.7066147	0.597794359	0.198659557	3.009139696	0.002619886	0.009014976
Fancl	Upregulated	355.8599549	0.631167388	0.16759209	3.766092943	0.000165822	0.000814352
Eif2c5l	Upregulated	355.2645203	0.894420421	0.264009786	3.387830558	0.000704478	0.002872573
2310033P09Rik	Upregulated	352.143883	0.560204282	0.202364283	2.768296237	0.005635021	0.017360135
C330018D20Rik	Upregulated	348.0290178	1.264827111	0.13971145	9.05313853	1.38916889581129e-19	1.4027881987114e-17
Cep97	Upregulated	355.6640462	0.661481176	0.200189404	3.304276658	0.000952218	0.003741549
C1ql1	Upregulated	349.6879771	0.747032779	0.17871918	4.179925069	2.9160516598402e-05	0.000178569
Pigb	Upregulated	347.9460269	0.558453249	0.190117555	2.937410217	0.00330966	0.011020312
Mroh2a	Upregulated	356.1298603	1.101956803	0.180112789	6.118148569	9.46687864258048e-10	1.63972281421377e-08
Adora2b	Upregulated	361.4730141	1.045794797	0.261717113	3.995897653	6.44495751750334e-05	0.000356005
Zfp41	Upregulated	341.5168587	1.203260844	0.342128581	3.516984291	0.00043648	0.001892146
Tmem243	Upregulated	347.2671937	0.530509577	0.180028448	2.946809695	0.003210707	0.010720862
Gm17201	Upregulated	345.0301206	0.523891152	0.165999774	3.155975087	0.001599625	0.005875285
Rabl2	Upregulated	338.4902223	0.723040292	0.19720722	3.66639869	0.00024599	0.001147856
Zswim7	Upregulated	349.5980218	0.559437735	0.152945165	3.657766716	0.000254422	0.001181493
Rnf146	Upregulated	338.7822459	0.543569736	0.153296647	3.545868393	0.000391322	0.001721013
Gsdme	Upregulated	338.6871704	0.825871735	0.13513699	6.111366944	9.87813416356495e-10	1.70141775726955e-08
Hyls1	Upregulated	339.1918986	1.157919974	0.196348375	5.897273032	3.69558083196221e-09	5.7907427843627e-08
Bbs7	Upregulated	335.7319899	0.779492752	0.189847901	4.105880277	4.0277806582879e-05	0.000236343
Slc38a4	Upregulated	338.9416185	1.16260961	0.212262488	5.477225965	4.32045354870275e-08	5.34435607105344e-07
Tlcd1	Upregulated	332.358805	1.230237231	0.190988147	6.441432369	1.18351184869627e-10	2.45439705534998e-09
Bpgm	Upregulated	333.4616363	0.558838676	0.203442102	2.746917533	0.006015826	0.01833225
Fancf	Upregulated	324.3593701	1.141929838	0.292641579	3.902144874	9.53440611568783e-05	0.000499853
Toe1	Upregulated	327.3653679	0.614270559	0.184903649	3.322111608	0.00089339	0.00353829
Sfxn2	Upregulated	324.67088	0.868618541	0.335550342	2.588638518	0.009635618	0.027245663
Ipp	Upregulated	330.1581951	0.54546558	0.217831568	2.5040704	0.01227736	0.03348339
Naip1	Upregulated	326.3616202	1.106314512	0.211669609	5.226610094	1.72646037038424e-07	1.83703944369397e-06
Trappc2	Upregulated	324.7900747	0.557091205	0.179434839	3.104699227	0.001904726	0.006831016
Siah1b	Upregulated	320.2002491	1.166954453	0.234170444	4.983354992	6.24911495083264e-07	5.77790700121869e-06
Fen1	Upregulated	318.3838692	0.902597796	0.249553733	3.616847502	0.000298213	0.00135711
Dsel	Upregulated	324.8304418	1.168282101	0.236802947	4.933562341	8.07432545093577e-07	7.27395499807333e-06
Sla	Upregulated	318.2614516	1.141956294	0.328447066	3.476835122	0.00050737	0.002154717
Cacna1d	Upregulated	314.8271649	0.604770774	0.202477209	2.986858504	0.002818601	0.009598279
9830132P13Rik	Upregulated	317.357579	0.874568095	0.199766896	4.377943066	1.19804634970418e-05	8.06879516256735e-05
Smim19	Upregulated	311.3210427	0.806449553	0.258151551	3.123938443	0.001784478	0.006467319
Styx	Upregulated	316.4420448	0.759866915	0.199618487	3.806595907	0.000140893	0.000706521
Rpgr	Upregulated	312.1155532	0.623413487	0.190648497	3.269962775	0.001075616	0.004151455
Fcor	Upregulated	312.9752957	0.525090063	0.217749715	2.411438579	0.015889728	0.041623652
Maf	Upregulated	294.3372328	1.832462308	0.646847609	2.832911931	0.004612609	0.014607069
Kbtbd8	Upregulated	305.1124483	1.792119757	0.233364469	7.679488517	1.59725031525843e-14	6.95141334387118e-13
Atp5pb-ps	Upregulated	306.348037	0.590270904	0.222808805	2.649226105	0.008067634	0.023350495
Zfp862-ps	Upregulated	302.7382214	1.306048203	0.321998571	4.056068319	4.99056676953218e-05	0.000285043
Eif5a2	Upregulated	302.7784984	0.880463685	0.201145323	4.37725158	1.20185221571157e-05	8.08737662575948e-05
Ccnyl1	Upregulated	305.4371573	1.359392959	0.215882649	6.296906968	3.03643389861838e-10	5.87923032075457e-09
Nphp3	Upregulated	301.3093828	0.858948893	0.262197195	3.275965229	0.001053015	0.004076443
Ngly1	Upregulated	301.2401914	0.739496038	0.199793584	3.701300218	0.000214498	0.001017184
Ppp2r3a	Upregulated	301.6191833	1.165932462	0.175257918	6.652666406	2.87830094209089e-11	6.76860723825028e-10
Uros	Upregulated	300.4707178	0.682577067	0.189235269	3.607028809	0.000309723	0.00140099
Gm12183	Upregulated	299.0496525	0.99654215	0.226789159	4.394134864	1.11214760397901e-05	7.54559396238224e-05
Vash1	Upregulated	301.6275304	0.572219491	0.186731416	3.06439861	0.002181081	0.007681263
Gm15387	Upregulated	298.2912475	0.89609846	0.222223912	4.0324124	5.52071964794795e-05	0.000311182
Gm6088	Upregulated	299.954075	1.247392982	0.179946466	6.932022659	4.14865486933387e-12	1.16751762716226e-10
Gm4739	Upregulated	292.7713435	1.203527724	0.2413814	4.986000275	6.16420565334125e-07	5.70622991876108e-06
Trim62	Upregulated	292.6911776	0.688013736	0.249991708	2.752146234	0.005920608	0.018095626
Gm10232	Upregulated	292.5349463	0.521133794	0.163897872	3.179625131	0.001474657	0.005462347
Slc10a3	Upregulated	288.0272966	0.97479934	0.3560209	2.738039645	0.006180662	0.018767664
Anxa9	Upregulated	287.8544491	0.72159928	0.149437665	4.828764409	1.37382827320419e-06	1.16496415043934e-05
Mblac2	Upregulated	284.7765289	0.943877666	0.240086152	3.931412356	8.44482825478071e-05	0.000449286
Dusp23	Upregulated	287.6575765	0.743152443	0.216685453	3.429636975	0.000604389	0.002511883
Mfsd3	Upregulated	286.5612045	0.660508745	0.151094072	4.371506679	1.23392074932811e-05	8.27433835812467e-05
Hhat	Upregulated	278.64007	0.543124183	0.16970938	3.200319179	0.001372755	0.005142799
Gm10419	Upregulated	286.4991234	0.708136509	0.226559629	3.125607644	0.001774381	0.006432236
Sertad1	Upregulated	279.2185957	0.580477325	0.212872185	2.726881978	0.00639359	0.019266817
Gm4202	Upregulated	277.7025076	0.751489871	0.179751796	4.180708543	2.90602152837299e-05	0.000178096
Jrkl	Upregulated	283.1624242	0.562602548	0.232734882	2.417353786	0.015633814	0.041078643
Cdr2	Upregulated	282.3638071	1.484824921	0.269309503	5.513451635	3.51863762142692e-08	4.4161617588177e-07
Epm2a	Upregulated	272.7094229	1.347100461	0.325869947	4.133859145	3.56722148911175e-05	0.00021263
Fbxl15	Upregulated	279.0713494	0.696946044	0.254186702	2.741866665	0.006109113	0.018579882
Gm34680	Upregulated	273.9778529	1.36626586	0.276444616	4.942276968	7.72154146810612e-07	7.0036642224334e-06
Gm7887	Upregulated	277.2913187	0.613619163	0.173152811	3.54380133	0.000394402	0.001731112
Carmil1	Upregulated	273.5350149	0.750168937	0.267334674	2.806104144	0.005014448	0.015705093
B3galt6	Upregulated	267.4333578	1.503855089	0.311722502	4.824339211	1.4046818068633e-06	1.18916898170071e-05
Ttc8	Upregulated	269.2231006	1.540180371	0.236593793	6.509808868	7.52464854194302e-11	1.63510295320703e-09
Pigw	Upregulated	275.1437963	0.762481623	0.17605248	4.330990516	1.48440076041521e-05	9.77578505900041e-05
Neto2	Upregulated	267.9529596	1.832649022	0.379922284	4.823747118	1.40886022200917e-06	1.19205314512824e-05
E2f7	Upregulated	271.0880643	0.751859616	0.290950497	2.584149617	0.009761944	0.027547403
Lipt2	Upregulated	268.2476274	1.30098502	0.234036585	5.558895929	2.71486508883616e-08	3.51001385962499e-07
Mettl25	Upregulated	267.7418081	0.656426179	0.225676815	2.90870012	0.003629348	0.011945016
Arfip1	Upregulated	268.4340966	0.545190944	0.230531076	2.364934715	0.018033249	0.04627366
Jcad	Upregulated	269.8394517	0.79620488	0.26720202	2.979786156	0.002884497	0.009786007
Dtwd2	Upregulated	262.5401158	0.928478484	0.188239739	4.932425483	8.12147666997155e-07	7.3079099913256e-06
Tmem119	Upregulated	260.7142993	1.145976446	0.235592666	4.864228017	1.14904390503513e-06	9.95500093495806e-06
Gm14275	Upregulated	281.237227	2.581250251	0.210631649	12.25480718	1.58325479407001e-34	7.89073760270374e-32
Mex3a	Upregulated	262.9523358	0.650579716	0.206871542	3.144848774	0.001661727	0.006069429
Gm30329	Upregulated	257.7136565	0.794006547	0.222755664	3.56447299	0.000364588	0.001617715
Tmem62	Upregulated	252.3888792	0.964370954	0.323060015	2.985113939	0.002834727	0.009643736
Zfp606	Upregulated	257.1701455	1.027133022	0.19992639	5.137555977	2.7833457318584e-07	2.80147827734282e-06
Zfp202	Upregulated	256.2109323	0.58956841	0.230050644	2.562776608	0.010383884	0.029021527
Nlrc4	Upregulated	257.2772424	1.502741131	0.31892108	4.711952979	2.45354000425613e-06	1.95902806541381e-05
Cacnb1	Upregulated	261.4919175	0.676738964	0.207321582	3.2641993	0.001097739	0.004229444
Gm29243	Upregulated	254.4437411	0.618411468	0.212879613	2.904982117	0.003672741	0.01207059
Gm2981	Upregulated	252.4576716	0.771841776	0.225841981	3.417618694	0.000631715	0.002611023
Mob3b	Upregulated	258.6197402	0.88133419	0.17757251	4.963235514	6.9328429064824e-07	6.35304999437444e-06
Zbtb48	Upregulated	252.7456702	0.69800347	0.197876981	3.527461684	0.000419564	0.001829545
Gm15542	Upregulated	247.2494169	0.772228793	0.160377311	4.81507508	1.47144555704579e-06	1.23755219686213e-05
Ssc4d	Upregulated	246.5174627	0.952869267	0.203962652	4.67178308	2.98596213723632e-06	2.33231117392827e-05
Ptger4	Upregulated	240.7582815	3.596871961	0.349911378	10.27937982	8.7287447568351e-25	1.75141696744289e-22
Aunip	Upregulated	246.3869052	1.37890794	0.286391944	4.814758133	1.47378283956366e-06	1.23816992230879e-05
Mblac1	Upregulated	241.1022567	1.759690104	0.2286618	7.695601547	1.40830034273502e-14	6.16380744908102e-13
Zfp764	Upregulated	246.5486777	1.293675957	0.301961582	4.284240229	1.8336470695785e-05	0.000117973
Slc25a14	Upregulated	247.2331862	0.868496274	0.233820545	3.714371102	0.00020371	0.000975292
H3c8	Upregulated	243.6695541	2.415517567	0.346181995	6.977594453	3.00276941824597e-12	8.7040877133021e-11
Hspa2	Upregulated	246.0895364	0.783399817	0.287521551	2.724664688	0.006436682	0.019362682
Gm13203	Upregulated	247.4091786	0.641764001	0.189071121	3.394299437	0.000688044	0.002817462
Map3k13	Upregulated	243.229872	1.341954779	0.298434079	4.496653947	6.90312028615279e-06	4.93080020439485e-05
Gm21926	Upregulated	247.7548619	0.835832333	0.21123899	3.956808975	7.59576235148978e-05	0.000408901
Gm45133	Upregulated	246.6343942	0.528495823	0.171064865	3.089446932	0.002005295	0.007137022
Raet1d	Upregulated	243.1716364	0.946192162	0.213201896	4.438010065	9.07943744689589e-06	6.30743293860348e-05
Gdpgp1	Upregulated	244.7978419	0.946307532	0.289359392	3.27035361	0.001074131	0.004146758
Lrr1	Upregulated	243.1826689	1.446939383	0.248305329	5.827258676	5.63452413290763e-09	8.4764749613849e-08
Lca5	Upregulated	246.760156	0.745139207	0.196493089	3.792190408	0.000149324	0.000743015
Fancb	Upregulated	243.1062405	0.966464042	0.289931219	3.333425231	0.000857837	0.003415873
Bbs1	Upregulated	240.1806402	0.567564522	0.220961294	2.568615123	0.010210579	0.028603386
Kdm8	Upregulated	240.7803852	0.722038783	0.265577954	2.718745184	0.006553007	0.019666658
Gm2539	Upregulated	239.6825018	0.649803595	0.196501534	3.306862718	0.000943471	0.003709066
4930579G24Rik	Upregulated	240.7253528	1.165617362	0.227954762	5.113371414	3.16459201061566e-07	3.1442409365924e-06
Tlcd3a	Upregulated	238.7646512	1.037574953	0.27298512	3.800848016	0.000144202	0.000720309
Junos	Upregulated	237.3295919	0.605799606	0.222027257	2.728492052	0.006362462	0.019203394
Cysltr1	Upregulated	230.1985842	0.964512988	0.294467263	3.275450651	0.001054935	0.004081831
Gm15246	Upregulated	237.1742703	0.857128866	0.190160629	4.507393934	6.5628718912967e-06	4.72490077914884e-05
Gng4	Upregulated	241.4498497	0.969249544	0.388171185	2.496964176	0.012526161	0.034060047
Cacng8	Upregulated	236.0595668	0.804841132	0.29084476	2.76725333	0.005653081	0.017401892
Prrg1	Upregulated	230.9650516	0.885020976	0.219679644	4.028689056	5.60887455070874e-05	0.000315002
Nlrp10	Upregulated	219.3227458	1.181054093	0.290776553	4.061723961	4.87116554021021e-05	0.000279983
2810402E24Rik	Upregulated	227.2788484	0.561146827	0.235372708	2.384077709	0.017121986	0.044318092
Magi3	Upregulated	221.8010341	2.443754811	0.269803288	9.057542743	1.33422264601909e-19	1.35616709743387e-17
Lpar5	Upregulated	219.9517956	1.773866121	0.297228052	5.968030633	2.40134292120818e-09	3.86466126381942e-08
Ppp1r3e	Upregulated	223.1030823	1.412034257	0.201321606	7.01382372	2.31891535799549e-12	6.85033313212815e-11
Lmbr1	Upregulated	223.0823712	0.972354295	0.239028999	4.067934434	4.74317223588042e-05	0.000273542
Mppe1	Upregulated	223.3914327	0.798730797	0.22332038	3.576614006	0.000348074	0.001555158
Nipa1	Upregulated	223.8931974	0.637544755	0.206335798	3.089840734	0.002002639	0.007130852
Gucy2c	Upregulated	220.2874698	1.612475474	0.231941198	6.952087389	3.59920318080706e-12	1.02786856087743e-10
1110019D14Rik	Upregulated	219.6435327	1.114003659	0.270511489	4.118138067	3.81945851280287e-05	0.000225662
Zfp979	Upregulated	213.8430575	3.810615382	0.253240904	15.04739288	3.59110019796126e-51	4.26788446603858e-48
Mfng	Upregulated	215.175136	0.807397908	0.20497508	3.939005213	8.18201526735376e-05	0.000436808
Otud1	Upregulated	214.4289061	1.676102817	0.242961865	6.898625095	5.25082407574106e-12	1.44094550568738e-10
Gm20939	Upregulated	217.5680903	0.703184309	0.236832601	2.969119568	0.002986544	0.010068099
Sclt1	Upregulated	209.7819698	1.065941885	0.271271357	3.92943028	8.51473594338976e-05	0.000452538
Gm10074	Upregulated	215.8785038	0.763198427	0.234350675	3.256651279	0.001127348	0.004324114
2700038G22Rik	Upregulated	210.9928037	0.701576512	0.281000401	2.496710001	0.012535142	0.03407847
Trmt12	Upregulated	207.2948517	1.399026976	0.350530829	3.991166711	6.57490400420388e-05	0.000361503
Pfkfb1	Upregulated	215.1578908	0.951997017	0.217619422	4.374595827	1.21657672417886e-05	8.17577659354649e-05
Kansl1l	Upregulated	209.3642076	0.637001002	0.195890808	3.251816701	0.001146699	0.004384189
Ptgs2os2	Upregulated	213.4897198	0.817234292	0.304542012	2.683486215	0.007285898	0.021474079
Hexim2	Upregulated	208.9683781	0.762277452	0.241505095	3.156361786	0.001597506	0.005869552
2010320M18Rik	Upregulated	204.2895384	0.648105671	0.201657994	3.213885335	0.00130952	0.004935857
Atp2b4	Upregulated	191.6339911	1.446464098	0.412715782	3.504746269	0.000457043	0.001969132
Gfra1	Upregulated	209.674427	1.448681061	0.253895402	5.705818409	1.15785388953942e-08	1.62330695039782e-07
Slc22a15	Upregulated	196.5449209	1.831036213	0.212077515	8.633806439	5.93433855609777e-18	4.34528581477301e-16
Slc28a2	Upregulated	210.2971008	1.840619897	0.27130742	6.784259324	1.16683575391333e-11	2.97485353101665e-10
A130051J06Rik	Upregulated	206.3969785	0.573936334	0.241002523	2.38145363	0.017244462	0.04456045
Myoz1	Upregulated	203.3527932	0.728894649	0.239472045	3.043756735	0.00233644	0.008149965
Rtl8a	Upregulated	201.2816475	0.587409065	0.240210312	2.445394872	0.014469363	0.038477048
Gm18194	Upregulated	195.2892603	1.19948181	0.40370215	2.971204907	0.002966338	0.010013092
Armcx5	Upregulated	199.9424251	0.531718124	0.215312903	2.469513517	0.013529691	0.036322106
Gpr35	Upregulated	191.2404504	1.21113677	0.400703083	3.022529199	0.002506719	0.008669982
Msantd7	Upregulated	196.3521785	1.069950868	0.341636711	3.131838099	0.001737156	0.006318048
C1s1	Upregulated	208.312748	0.746751469	0.299287646	2.495096205	0.012592298	0.034197752
Magohb	Upregulated	196.856024	1.047087446	0.222484569	4.706337392	2.52206982601286e-06	2.00648706549427e-05
Gm9776	Upregulated	195.6138479	0.784334309	0.208657578	3.758954336	0.000170625	0.000834491
3110083C13Rik	Upregulated	194.200976	0.688934485	0.259476859	2.655090272	0.007928719	0.023030401
Hdac1-ps	Upregulated	190.2321763	1.459199456	0.219693066	6.641991415	3.09472995458511e-11	7.23352160337972e-10
Rab11b-ps2	Upregulated	189.9586799	0.539000228	0.172798432	3.119242587	0.001813166	0.006557448
Dscc1	Upregulated	187.1904923	1.55294269	0.249454811	6.225346731	4.80492178911454e-10	8.81663202396908e-09
Hoxc5	Upregulated	185.3151299	2.231861328	0.233578614	9.55507565	1.23493664985328e-21	1.61692976612146e-19
Rnf8	Upregulated	188.9116797	0.565147762	0.217860765	2.594077738	0.009484504	0.026867544
Rdh10	Upregulated	183.6988369	0.803678657	0.23743805	3.384793037	0.000712319	0.002901486
Fjx1	Upregulated	184.7240476	1.802436271	0.290010093	6.215081185	5.12981204495779e-10	9.38673587125064e-09
4833427F10Rik	Upregulated	189.6717242	0.626560741	0.245082001	2.556535115	0.01057204	0.029440883
Cbx8	Upregulated	174.0502086	1.040291345	0.381518082	2.726715701	0.006396813	0.019272769
Galnt4	Upregulated	179.5893353	0.930546656	0.337881873	2.754059132	0.005886113	0.018018714
Gm8121	Upregulated	180.0897954	0.935922793	0.324555831	2.883703527	0.003930286	0.012794546
Efcab2	Upregulated	178.8344702	1.005465731	0.218400898	4.603761889	4.14926841725339e-06	3.13171456016438e-05
Ufsp1	Upregulated	180.2691952	0.738340984	0.282717933	2.611581714	0.009012445	0.025696183
Adam3	Upregulated	173.8341132	0.951523516	0.262973835	3.618320107	0.000296522	0.001351802
Rab39	Upregulated	171.3356433	1.673040914	0.378769595	4.41704122	1.00061153959349e-05	6.87392098120025e-05
Matcap1	Upregulated	175.5591329	1.11493543	0.34681916	3.214745774	0.001305601	0.004923489
Dusp6	Upregulated	168.1120565	1.916814911	0.367203779	5.220030457	1.78893708708296e-07	1.89308753393368e-06
Eml6	Upregulated	174.5251945	0.972880519	0.276318779	3.520862826	0.000430145	0.001869933
Mab21l3	Upregulated	181.0572859	0.682639662	0.174371458	3.914858951	9.04570726355308e-05	0.000477146
Lrrc10b	Upregulated	167.9016493	1.420838468	0.329626183	4.31045391	1.6291978387548e-05	0.000105939
Mettl18	Upregulated	170.4825831	1.094806823	0.295513208	3.704764436	0.000211587	0.001006473
Efnb1	Upregulated	168.0142414	0.648524489	0.241782066	2.682268786	0.007312468	0.021531853
Pde6b	Upregulated	172.361956	1.239739337	0.222276241	5.577471232	2.44040126883718e-08	3.19256558878361e-07
Mir17hg	Upregulated	170.1996241	2.068255321	0.642094457	3.221107579	0.001276962	0.004826092
Rfx3	Upregulated	166.0870433	0.817170345	0.27721499	2.947785559	0.00320059	0.010691701
Gm6377	Upregulated	163.0105334	1.211297881	0.384819096	3.147707304	0.001645564	0.00601893
Hip1r	Upregulated	171.9243049	0.960297849	0.240507677	3.992794998	6.52990191732666e-05	0.000359797
Mbnl3	Upregulated	161.5910924	1.675323794	0.349326527	4.795867654	1.61972197712371e-06	1.35042264463416e-05
Atl1	Upregulated	164.2436049	1.070855569	0.359600539	2.977903124	0.002902277	0.009831217
Lbx1	Upregulated	160.6449046	2.130500619	0.283414808	7.517252308	5.59394005894994e-14	2.19770432181756e-12
Zfp608	Upregulated	162.3107666	1.495986256	0.2312847	6.468159169	9.92039741046933e-11	2.10825502051927e-09
Fdps	Upregulated	161.3987629	1.611706064	0.308823554	5.218857309	1.80030391524999e-07	1.90250995147827e-06
Elapor2	Upregulated	162.7645354	1.085468303	0.21266459	5.10413278	3.32314892778364e-07	3.28908718348861e-06
Agbl3	Upregulated	164.3094329	0.728684089	0.200930621	3.626545751	0.000287238	0.001315301
Syne2	Upregulated	166.8910312	2.259338898	0.225679259	10.01128288	1.35977671413266e-23	2.38733525378972e-21
Lockd	Upregulated	158.3781988	0.8866947	0.272009388	3.259794481	0.00111493	0.00428286
1700086O06Rik	Upregulated	156.1997069	1.121766845	0.317005475	3.538635557	0.000402201	0.001761838
Zscan18	Upregulated	156.7023242	1.457919982	0.266928338	5.461840401	4.71223633958413e-08	5.76894226993461e-07
Tbx20	Upregulated	158.123444	0.543589151	0.226472259	2.400246075	0.016384054	0.042722975
Gm38345	Upregulated	151.6688804	1.448370016	0.35688764	4.058336167	4.94235882444313e-05	0.000283337
Aqp9	Upregulated	154.7209666	0.921848617	0.297262742	3.101123975	0.001927876	0.006904422
Rtl8b	Upregulated	152.8750079	0.597365696	0.23839906	2.505738475	0.012219596	0.033341127
Cxcl16	Upregulated	157.1664545	2.316866274	0.39502234	5.865152517	4.48720046525814e-09	6.86408388002358e-08
Mttp	Upregulated	149.8467824	1.312125549	0.237317528	5.528987093	3.22085037940544e-08	4.08965304455086e-07
Lats2	Upregulated	151.7710885	0.755549736	0.268370315	2.815325299	0.004872788	0.015314194
Gm56350	Upregulated	145.4581192	2.312090057	0.391822772	5.900856771	3.61618738555252e-09	5.68363124178906e-08
Gm1818	Upregulated	144.957044	0.977764358	0.246031278	3.974146564	7.06320610968785e-05	0.000384655
Elavl4	Upregulated	142.6878313	1.932842173	0.371168103	5.207457641	1.91445522036799e-07	2.00259533884126e-06
Ahrr	Upregulated	148.8476067	0.900176091	0.28196679	3.192489759	0.001410519	0.005260083
Rflnb	Upregulated	145.413875	0.91750114	0.216391677	4.240001993	2.23517802160781e-05	0.000141011
Gm14150	Upregulated	142.7603531	0.992244965	0.287188315	3.455032505	0.000550226	0.002315087
Arhgap33	Upregulated	142.1901564	1.113878842	0.284386189	3.916782474	8.97386529289678e-05	0.000473842
Gm9761	Upregulated	137.5510263	3.363217937	0.333588174	10.08194596	6.63979003443167e-24	1.19284600037174e-21
C5ar2	Upregulated	134.4663108	1.655586022	0.489328172	3.383385869	0.00071598	0.002915626
Tubb4b-ps1	Upregulated	138.2619766	1.735188107	0.366973716	4.728371626	2.26327653066487e-06	1.82598550385234e-05
Crem	Upregulated	140.4259921	0.599546323	0.237464153	2.524786647	0.011576855	0.031775166
Zfp947	Upregulated	139.9631622	0.655280253	0.237705155	2.756693485	0.005838906	0.017895476
D3Ertd751e	Upregulated	137.9157552	0.90084991	0.315926094	2.85145775	0.004351927	0.013926527
Htra3	Upregulated	133.8637921	1.160609307	0.251398631	4.616609501	3.90060248749061e-06	2.96868514442019e-05
Zswim9	Upregulated	139.5489971	0.594396476	0.227601327	2.611568586	0.009012791	0.025696183
Pou4f1	Upregulated	135.0695596	1.502413679	0.331580774	4.531063916	5.86873778422507e-06	4.28101977177891e-05
Gm17399	Upregulated	137.5988514	0.89141969	0.255694561	3.486267708	0.000489811	0.002091645
Gm10167	Upregulated	135.3901636	1.028323586	0.304560133	3.376422175	0.000734351	0.002979446
Rmdn2	Upregulated	136.044523	0.88351048	0.356403964	2.478958061	0.01317668	0.035519232
Zfp959	Upregulated	135.8381459	0.74062851	0.248499349	2.980404229	0.002878682	0.009769352
Tnfrsf8	Upregulated	143.4635125	0.955725352	0.398053571	2.400996801	0.016350479	0.042649824
Lhx1	Upregulated	129.4556684	2.808716968	0.442698566	6.344535959	2.23096874246026e-10	4.40210307420319e-09
Gm14287	Upregulated	133.8639295	1.026012526	0.252433844	4.06448086	4.81394888173319e-05	0.000277004
Foxc1	Upregulated	132.4994985	1.595282743	0.325085484	4.907271543	9.235213125939e-07	8.19081761169676e-06
Tshz1	Upregulated	133.1979696	1.689096352	0.319795998	5.281793276	1.27925497330567e-07	1.39579726960259e-06
Gm9115	Upregulated	134.6960417	1.173388388	0.379939179	3.088358492	0.002012655	0.007157444
Ly75	Upregulated	138.0921008	1.298658943	0.248530363	5.225353251	1.73822934016716e-07	1.8470181090497e-06
Gm5846	Upregulated	130.7918892	0.948916691	0.227288767	4.174938802	2.98066169982221e-05	0.000182061
Jrk	Upregulated	127.4682295	2.733526233	0.523627798	5.220361187	1.785745141993e-07	1.89193301114045e-06
Gpr84	Upregulated	140.879499	2.335919247	0.649429414	3.59687935	0.000322058	0.001451515
Bcl2l12	Upregulated	131.6740792	0.669973023	0.273719776	2.447660279	0.014378716	0.038262342
3000002C10Rik	Upregulated	131.0914256	1.167673843	0.294060424	3.970863627	7.16125642613964e-05	0.000388898
H2bc9	Upregulated	128.2775651	1.461807748	0.289571618	5.048173437	4.46054123926838e-07	4.27012954018972e-06
Lbhd1	Upregulated	126.5260622	1.381947386	0.343827206	4.019307844	5.83693643121536e-05	0.000326387
Zfp213	Upregulated	126.8354588	1.042692716	0.372569427	2.798653459	0.005131618	0.016000705
Gm28875	Upregulated	125.7017776	1.030958782	0.279838341	3.684122694	0.000229492	0.001079016
D030028A08Rik	Upregulated	125.2657072	1.507673241	0.269038865	5.603923583	2.09553124350152e-08	2.76009869668358e-07
Ift70a1	Upregulated	123.5641245	1.450554255	0.463911363	3.126791818	0.00176725	0.006407889
Shisa3	Upregulated	126.0827286	1.376479	0.349790718	3.935150155	8.31446971125973e-05	0.000443113
Gm12663	Upregulated	126.709306	1.313590529	0.304443948	4.314720451	1.59804994466974e-05	0.000104102
Megf9	Upregulated	123.5511804	1.41269961	0.306600854	4.607617994	4.07308077185064e-06	3.08627258092655e-05
Ppp1r26	Upregulated	124.5484364	1.304615924	0.340749974	3.828660383	0.000128843	0.000654163
Aqp8	Upregulated	128.3364749	1.307661136	0.393161911	3.326011751	0.000880982	0.003498117
Wdr5b	Upregulated	125.0217759	0.798704723	0.283167371	2.820610019	0.004793243	0.01511339
AI839979	Upregulated	126.007577	1.095452689	0.241881958	4.528873077	5.92991044652352e-06	4.32156209428247e-05
Styx-ps	Upregulated	124.4619045	0.979296028	0.290077557	3.375979996	0.000735533	0.002983035
9930012K11Rik	Upregulated	122.3993716	0.979352643	0.288672415	3.392609033	0.000692304	0.002830658
Rfx2	Upregulated	120.6237167	1.353091362	0.306559685	4.413794212	1.01574517290557e-05	6.97168499395428e-05
D5Ertd605e	Upregulated	121.0800072	0.861179668	0.348825069	2.468800965	0.01355666	0.036362916
Hey1	Upregulated	116.4921015	1.799214632	0.471710078	3.814238268	0.000136604	0.000688743
Mxd3	Upregulated	119.5630149	1.492279653	0.422216427	3.534395061	0.00040871	0.001787816
Leng9	Upregulated	118.7345598	1.112760991	0.301682118	3.688521539	0.000225561	0.001062799
Il18rap	Upregulated	116.0895232	1.286603096	0.452614379	2.842603231	0.004474674	0.014236761
Gpr19	Upregulated	120.467023	0.742792138	0.266782257	2.784263643	0.005364941	0.016637562
4933431K14Rik	Upregulated	117.4041551	1.198705225	0.305891943	3.918721138	8.90200341186081e-05	0.000470949
Gm4130	Upregulated	116.9956422	0.711191069	0.288935976	2.461414043	0.013839055	0.037039654
Gm12758	Upregulated	117.944533	0.928174188	0.297230097	3.122746311	0.001791721	0.006489004
Klra2	Upregulated	119.2316852	1.04366249	0.345223638	3.023148986	0.002501591	0.008656119
Lix1	Upregulated	116.5105091	1.203674782	0.289171236	4.162498315	3.14784465408735e-05	0.000190424
Ift70b	Upregulated	110.1927412	1.193718209	0.449725136	2.654328415	0.007946644	0.023065124
Clec11a	Upregulated	113.0593416	0.750744129	0.244314272	3.072862353	0.002120163	0.007499201
B430319G15Rik	Upregulated	108.7201731	1.925079147	0.33883199	5.681515342	1.33506535832835e-08	1.84662128792954e-07
B9d1	Upregulated	110.3748485	1.048412755	0.281475998	3.724696821	0.00019555	0.00094032
Hmx2	Upregulated	111.4049164	1.066419071	0.322120322	3.310623386	0.000930884	0.003668918
Gm10384	Upregulated	108.5753619	1.538143053	0.408289618	3.767284259	0.000165033	0.000810993
Cfap74	Upregulated	111.2256552	0.8873886	0.346330987	2.562255856	0.010399468	0.02905457
Peg12	Upregulated	106.1076122	2.42857576	0.309028687	7.858738878	3.88020166525318e-15	1.87340986650505e-13
Bbs12	Upregulated	106.6913202	1.626785649	0.412065767	3.947878661	7.88467472211362e-05	0.00042254
Hsd11b1	Upregulated	106.4846997	1.019329854	0.364203939	2.798788658	0.00512947	0.015997236
Mkks	Upregulated	105.6694652	1.280729591	0.267674452	4.784653823	1.7128228140547e-06	1.42198347539737e-05
Tsga10	Upregulated	105.3029435	0.946616608	0.225467345	4.198464345	2.68731154141013e-05	0.000166409
Nkx1-1	Upregulated	101.9520557	1.679405163	0.324298785	5.178573709	2.23588731681878e-07	2.29683903223738e-06
Septin5	Upregulated	100.6866982	0.73435717	0.279679165	2.625712818	0.008646774	0.024803686
Ccdc138	Upregulated	104.5442908	1.005160122	0.301758984	3.331003133	0.000865336	0.003442792
Gm47640	Upregulated	102.2445273	0.69617054	0.265652558	2.620605442	0.008777378	0.025136329
1700096K18Rik	Upregulated	101.1444663	0.852064608	0.33390917	2.551785588	0.010717245	0.029770125
Gm10254	Upregulated	96.00256691	0.949416208	0.306647264	3.096118313	0.001960721	0.007004458
Gm33699	Upregulated	99.03699516	1.717401287	0.295403915	5.813739085	6.1092611833744e-09	9.11081904277359e-08
En2	Upregulated	93.38521284	0.952568404	0.311237581	3.060582851	0.002209066	0.007762128
Comp	Upregulated	95.32044115	0.772807955	0.312995257	2.469072414	0.01354638	0.036356744
Rab11fip4os1	Upregulated	93.16278541	2.528888956	0.403831296	6.26224114	3.79483498921299e-10	7.12396118874127e-09
Gm6565	Upregulated	93.90508728	1.657982796	0.293153865	5.655674349	1.55235555967916e-08	2.11125822157069e-07
Gm27045	Upregulated	90.05611052	1.589591264	0.351608234	4.52091593	6.15726392941495e-06	4.47038194123407e-05
Tymp	Upregulated	90.52718572	1.663343155	0.317446746	5.239754932	1.60789981606603e-07	1.72394532673283e-06
Ccnb1-ps	Upregulated	91.49535244	0.940206586	0.236661455	3.97279137	7.10352629402098e-05	0.000386097
Gm45546	Upregulated	89.56768617	2.986343206	0.439517918	6.794588073	1.08622442028023e-11	2.7923739256788e-10
Gm29154	Upregulated	89.23193874	1.054854681	0.356457383	2.959272921	0.003083659	0.010345826
Gpr155	Upregulated	87.26037819	1.26050231	0.382489118	3.295524627	0.000982381	0.003842477
Gm16201	Upregulated	86.32816948	1.276159835	0.40634224	3.140603437	0.001686002	0.006146466
Zfp354c	Upregulated	88.01994214	1.408172654	0.371502956	3.790474968	0.000150359	0.000747282
Tnfaip8l1	Upregulated	88.0158785	2.072725297	0.300488245	6.897858182	5.27924087084138e-12	1.446175025789e-10
Tph2	Upregulated	84.70343974	2.166138556	0.406353069	5.330680926	9.78451988142626e-08	1.11155023652967e-06
2410022M11Rik	Upregulated	84.14584149	1.139794319	0.373583521	3.0509759	0.002280989	0.007969534
Gm20658	Upregulated	90.01190443	2.209371895	0.448810183	4.92273121	8.53446386012039e-07	7.63064043048958e-06
Gm10259	Upregulated	84.4018192	1.043781985	0.314272742	3.321261585	0.000896115	0.003545449
Gnal	Upregulated	84.66615273	0.855400909	0.333946721	2.561489172	0.010422449	0.029102989
Iqcg	Upregulated	82.57383491	1.055649123	0.302983424	3.484181113	0.000493645	0.002104531
Spata1	Upregulated	83.76848774	0.724164568	0.231259262	3.13139704	0.001739768	0.006326056
Zfp764l1	Upregulated	81.171291	1.109464273	0.27170363	4.083361984	4.43887966311396e-05	0.000257725
Gm20632	Upregulated	79.29164533	1.575394245	0.497485892	3.166711401	0.001541732	0.005683552
Tlx1	Upregulated	78.47121296	0.770602447	0.32783089	2.350609629	0.018742686	0.047767526
0610040B10Rik	Upregulated	79.63605589	1.000645976	0.375670069	2.663629762	0.007730259	0.022534435
Kpna2rt	Upregulated	76.2550449	1.228752744	0.339378624	3.620595573	0.000293926	0.001341155
Asic1	Upregulated	76.7491761	1.740832454	0.437131884	3.982396425	6.82238595256093e-05	0.000372986
Tigd5	Upregulated	72.5320237	2.469583625	0.455260985	5.42454484	5.81024037266225e-08	6.96958181348073e-07
Gm26982	Upregulated	73.40175516	1.804850835	0.396548569	4.551399183	5.32903318284857e-06	3.91877975606904e-05
Sbk3	Upregulated	72.94732834	1.564731927	0.41048235	3.811934731	0.000137883	0.00069436
Grap	Upregulated	73.85531378	0.978145973	0.373680056	2.617602835	0.00885498	0.025330392
Gm48990	Upregulated	72.87853901	0.870340516	0.354510934	2.455045623	0.014086671	0.037582294
Gm10762	Upregulated	70.69338768	1.061794576	0.319709203	3.321126095	0.00089655	0.003546262
Cxcr3	Upregulated	69.71730159	1.963626501	0.42935897	4.573391126	4.79893095044457e-06	3.56802132744796e-05
Gm19990	Upregulated	72.81265042	1.25949777	0.333275925	3.779144173	0.000157368	0.000778029
Gm11696	Upregulated	70.37306816	0.971315251	0.363512791	2.672024959	0.007539504	0.022057439
Zdhhc2	Upregulated	70.51949294	0.885151403	0.327062131	2.706370808	0.006802304	0.020273072
Gm44451	Upregulated	71.36509141	3.312616616	0.37821324	8.758595055	1.97698966233976e-18	1.58261607684711e-16
Zfp811	Upregulated	76.30711348	1.879524445	0.508805331	3.693995187	0.000220758	0.00104335
Slc25a47	Upregulated	70.00054083	1.34550656	0.337001772	3.99258008	6.53582499904664e-05	0.000359995
Gm44198	Upregulated	69.91818651	0.926767477	0.341252754	2.715780213	0.00661198	0.019828239
Arx	Upregulated	69.04030036	0.890449307	0.365110243	2.438850518	0.014734062	0.03906663
6330562C20Rik	Upregulated	68.34300588	1.408176358	0.389898022	3.611652989	0.000304252	0.001380524
Gm20667	Upregulated	67.62297085	1.101174005	0.389674466	2.825881863	0.004715065	0.014891201
5830416I19Rik	Upregulated	66.24206254	1.290412265	0.435980244	2.959795273	0.003078435	0.010335034
Tm4sf1	Upregulated	70.44955714	4.0201117	0.656251257	6.125872765	9.01878567828472e-10	1.57268892471218e-08
Fam131a	Upregulated	65.20828219	1.148110464	0.40321672	2.847378113	0.004408097	0.01407421
Gnat2	Upregulated	66.21084419	2.312305641	0.400061619	5.779873735	7.47567096828925e-09	1.09512547674953e-07
Gm15728	Upregulated	65.56201699	1.003156039	0.314005829	3.194705147	0.001399738	0.00522816
Abhd15	Upregulated	65.71889899	1.280790782	0.542711883	2.359982934	0.018275776	0.046789098
Zfp696	Upregulated	63.22487433	2.146283552	0.514984853	4.167663456	3.07737830336094e-05	0.000186893
Ebf1	Upregulated	62.74813456	1.062270895	0.333613228	3.184139014	0.001451853	0.005388211
Gm28187	Upregulated	66.35356191	1.607419193	0.562210358	2.85910633	0.004248364	0.013660191
Nrn1	Upregulated	62.24593662	1.009830721	0.406813316	2.48229515	0.01305391	0.03525925
Fzd3	Upregulated	62.19628662	1.821072809	0.333716718	5.4569421	4.84404222697608e-08	5.90690232097714e-07
Gm42595	Upregulated	61.71945002	1.320620836	0.524377278	2.518455494	0.011787078	0.032285456
1700040D17Rik	Upregulated	61.5760264	1.03486059	0.321853781	3.215312832	0.001303024	0.004914972
Zbtb11os1	Upregulated	57.60532105	1.480270272	0.492710399	3.004341443	0.002661564	0.009129922
Arl5c	Upregulated	61.14968478	0.764012973	0.303340685	2.518663041	0.011780133	0.032275768
Exd1	Upregulated	58.64921521	1.088131767	0.375453933	2.898176507	0.003753393	0.012298922
Gm27219	Upregulated	55.94301407	1.113489802	0.397078301	2.804207129	0.005044049	0.015775416
Il23a	Upregulated	59.00142965	1.56661665	0.432186458	3.624862883	0.000289115	0.001322328
Gm47507	Upregulated	54.81398889	2.028536398	0.496722377	4.083843397	4.42968891328856e-05	0.000257294
Gm16046	Upregulated	54.9681458	1.649510451	0.58623716	2.813725506	0.004897102	0.015381222
Lrig1	Upregulated	55.73999254	2.77772096	0.529186812	5.249036629	1.52896674715964e-07	1.64731772968037e-06
Dnmt3aos	Upregulated	53.63580586	1.42053933	0.379793099	3.740297895	0.000183802	0.000889366
Btbd17	Upregulated	53.62781983	1.707527238	0.608932417	2.804132594	0.005045215	0.01577587
4930558J18Rik	Upregulated	55.25120473	0.862057067	0.368746324	2.337805183	0.019397357	0.049177742
1700052K11Rik	Upregulated	52.36791088	2.111983981	0.539599229	3.913986286	9.07847940317223e-05	0.000478385
Trim67	Upregulated	53.4588543	1.782055987	0.402918515	4.422869444	9.73986021846986e-06	6.72089505919425e-05
Rpl21-ps1	Upregulated	54.03259495	0.952726568	0.335004664	2.843920306	0.004456219	0.01418681
Gpr85	Upregulated	54.71080552	3.213129643	0.665125179	4.830864542	1.35941470964996e-06	1.15400864088417e-05
Slc39a5	Upregulated	51.49235109	0.966193993	0.335829767	2.877035001	0.004014311	0.01302417
4833445I07Rik	Upregulated	49.65357896	2.628584516	0.496041997	5.299116871	1.16364135952186e-07	1.28784090290922e-06
Plcb4	Upregulated	52.03094207	1.6217889	0.402476072	4.029528743	5.58887821559935e-05	0.000314336
Gm9797	Upregulated	48.54247164	1.017077052	0.384006822	2.648591099	0.008082806	0.023390027
Cdv3-ps	Upregulated	48.72151726	1.024652581	0.388102785	2.640157767	0.008286744	0.023886231
Eqtn	Upregulated	48.93462048	1.285787501	0.376368005	3.416303951	0.000634774	0.002619458
Gm42463	Upregulated	48.99729325	1.136294184	0.48472141	2.344221155	0.019066862	0.048459124
2010008C14Rik	Upregulated	45.76938652	2.371323339	0.604460939	3.923038173	8.743929054566e-05	0.000463529
Prdm1	Upregulated	46.65591352	3.407306578	1.345245557	2.532851017	0.011313903	0.031208677
Gm26813	Upregulated	44.49992766	2.740259885	0.676690609	4.049501866	5.13267685386516e-05	0.000291544
Gm47863	Upregulated	44.04723058	1.208776561	0.42124254	2.869550071	0.004110562	0.013289012
Fbxw10	Upregulated	44.18373885	1.310015912	0.403137445	3.249551559	0.001155871	0.004413794
Gm15790	Upregulated	43.03432554	0.951323788	0.383125323	2.483061629	0.013025855	0.035195778
B230208H11Rik	Upregulated	43.05932549	1.528188372	0.468931724	3.258871803	0.001118562	0.004294678
Tbc1d10c	Upregulated	42.70811227	1.434238398	0.472945479	3.032566041	0.00242484	0.008416936
Dnase1	Upregulated	39.97451032	2.316610829	0.616215844	3.75941458	0.000170311	0.000833359
Gm6439	Upregulated	40.88164154	1.235652282	0.405977307	3.043648653	0.002337279	0.008149965
BC107364	Upregulated	40.566006	4.015628239	0.960002865	4.182933599	2.87771462772881e-05	0.000176712
Gm30015	Upregulated	40.11930051	0.889943798	0.377893432	2.355012613	0.018522077	0.047272122
C130050O18Rik	Upregulated	38.39055751	1.445770014	0.588266221	2.457679807	0.013983779	0.037365857
C130013H08Rik	Upregulated	38.21973975	2.204331741	0.637780433	3.456254889	0.000547737	0.002305241
Gm43375	Upregulated	39.57853058	1.630657246	0.561706566	2.903041096	0.003695581	0.012135331
Speer9-ps1	Upregulated	36.23185776	8.68085351	1.260367012	6.887560072	5.67574087547044e-12	1.54384148813412e-10
Myadml2	Upregulated	35.71175781	2.831164773	1.143679654	2.475487576	0.013305439	0.035819661
Irs1	Upregulated	37.01245976	1.847731486	0.421348883	4.385276805	1.15838379228541e-05	7.82554857490581e-05
Gm34730	Upregulated	38.56615826	0.88394886	0.360132358	2.454511073	0.014107632	0.037625222
Gm20633	Upregulated	37.29927588	1.170284051	0.487019471	2.402951257	0.016263355	0.042474071
Gm49312	Upregulated	36.98150006	1.665220361	0.479126599	3.475533113	0.000509839	0.00216342
Asb4	Upregulated	37.2707617	3.051780543	0.616493664	4.950222069	7.41288486424283e-07	6.75289334625895e-06
Fsbp	Upregulated	38.03646014	1.064037515	0.422499918	2.518432478	0.011787848	0.032285456
Gm4804	Upregulated	35.30764978	1.524187198	0.646619355	2.357162967	0.018415163	0.047073837
Caprin2	Upregulated	36.313347	1.610676264	0.408696029	3.941012755	8.11383112706822e-05	0.000433617
Ap3b2	Upregulated	35.94525934	1.1236134	0.450472038	2.494302213	0.012620504	0.034259906
Zmat1	Upregulated	34.58521342	2.369957233	0.723615675	3.275160167	0.001056021	0.004085008
Smpd3	Upregulated	32.75061854	3.963346572	0.664919711	5.960639317	2.51252989606117e-09	4.02265149162125e-08
Gm43254	Upregulated	33.52672488	2.517600682	0.621201103	4.052794932	5.06093615280775e-05	0.000288317
Hgf	Upregulated	31.6920625	2.20712708	0.734386221	3.005403719	0.002652286	0.009100114
Pde7b	Upregulated	32.50256116	2.879353987	0.60208005	4.782344121	1.73262735518266e-06	1.43611012004142e-05
Gm49463	Upregulated	33.37821023	1.181029399	0.406444905	2.905755203	0.00366368	0.012048499
Krtcap3	Upregulated	31.85826477	1.056054908	0.436302478	2.420465071	0.015500668	0.04077596
Gm17300	Upregulated	31.24772776	1.433199457	0.513180229	2.792779954	0.005225723	0.016261312
Gm17816	Upregulated	30.81769301	1.821508681	0.741120992	2.457775046	0.013980071	0.037362412
Catip	Upregulated	30.14221163	1.634560955	0.598171211	2.732597164	0.006283713	0.019013586
Npas4	Upregulated	29.61957079	2.201458136	0.768969498	2.862867958	0.004198255	0.013518765
Myh3	Upregulated	30.7900234	2.337852049	0.474051884	4.931637499	8.15431378266389e-07	7.33318672538749e-06
Cpm	Upregulated	30.40028088	1.444126554	0.475050975	3.039940195	0.002366251	0.008233915
Ascl2	Upregulated	29.16009507	2.00495085	0.620178901	3.232858852	0.001225581	0.004648963
C630043F03Rik	Upregulated	29.04339138	1.985856308	0.612810303	3.240572649	0.001192899	0.004535011
Spata6l	Upregulated	27.78607431	2.279649624	0.606593568	3.758117041	0.000171197	0.000836493
Ppp1r3d	Upregulated	26.60583496	2.45389143	0.729708338	3.362838688	0.000771454	0.003109567
Lncenc1	Upregulated	28.26636744	1.906328863	0.742176618	2.568564969	0.010212057	0.028603386
9430069I07Rik	Upregulated	26.23261192	2.898295708	0.787296053	3.681328897	0.000232021	0.001089915
Gm9920	Upregulated	26.37378118	2.753175208	0.666358673	4.131671608	3.60134678383399e-05	0.00021425
Gm47175	Upregulated	26.16376817	3.371080382	0.793178084	4.250092696	2.13682066166672e-05	0.000135581
Mzf1	Upregulated	27.59205197	1.366868761	0.566548008	2.412626541	0.015838039	0.041509901
Onecut1	Upregulated	26.21941776	2.34861641	0.867058972	2.708715885	0.006754415	0.020177053
Gm31544	Upregulated	26.08239515	2.419846453	0.658640241	3.674003354	0.00023878	0.001117923
Gm49327	Upregulated	26.5999419	1.682248637	0.516618816	3.256266681	0.001128877	0.004328902
Gm5620	Upregulated	25.16970893	1.451700765	0.488955279	2.968984746	0.002987854	0.01007032
Elfn2	Upregulated	25.84671106	3.055083455	0.694672829	4.397873833	1.09316491421843e-05	7.43698719712669e-05
Zfp697	Upregulated	23.77985507	2.286576118	0.634958228	3.601144166	0.00031682	0.001430118
6330537M06Rik	Upregulated	22.91024994	2.193709838	0.700328316	3.132402031	0.001733823	0.006307408
Ttpa	Upregulated	22.76901932	1.417813083	0.583788889	2.428640061	0.01515557	0.039998899
Gm24494	Upregulated	22.9498502	1.660879657	0.546426337	3.039530756	0.00236947	0.008243259
Zfp558	Upregulated	22.94278516	1.679783001	0.534715352	3.141452725	0.001681119	0.006131562
Gm6475	Upregulated	21.91231024	1.089750063	0.461997013	2.35878162	0.018335042	0.046892302
Gm13717	Upregulated	22.56172317	3.81096261	1.146319433	3.324520635	0.000885707	0.003512364
Fam43a	Upregulated	21.32423576	3.45706054	0.774782185	4.461977323	8.12068214394455e-06	5.69258344482502e-05
Atp8b5	Upregulated	21.38106046	3.383477324	0.688618565	4.913427394	8.94978852666252e-07	7.9732437505369e-06
Megf10	Upregulated	20.85028523	3.558714801	0.891078663	3.993715649	6.50458642979646e-05	0.000358658
Gm31024	Upregulated	21.03313123	1.543521771	0.661496543	2.333378439	0.019628292	0.049665429
Gm8319	Upregulated	20.28138471	1.754737888	0.635120597	2.762842045	0.005730049	0.01760025
Cfap69	Upregulated	20.90785237	2.507352703	0.69973299	3.583299256	0.000339282	0.001520273
H2-DMb2	Upregulated	19.44047136	1.905233063	0.7001017	2.721366143	0.006501271	0.019522767
Pygm	Upregulated	18.92336522	2.933275315	0.97731634	3.001357077	0.002687792	0.009207624
Ppef2	Upregulated	19.27857011	2.302366764	0.860963187	2.67417562	0.007491321	0.021958055
C230013L11Rik	Upregulated	19.01388711	2.358505193	0.607237702	3.883990048	0.000102756	0.000532746
4933406C10Rik	Upregulated	18.49984314	1.920994484	0.546528428	3.514903134	0.000439914	0.001904365
Gm47246	Upregulated	18.16364045	1.611536282	0.687700047	2.343370905	0.019110374	0.048545755
Sim2	Upregulated	17.6172204	2.442073279	0.684022293	3.570166213	0.000356755	0.001587061
D830050J10Rik	Upregulated	16.83545251	4.309003126	1.234413822	3.49072819	0.000481706	0.002062166
Hdgfl3	Upregulated	17.5035106	2.30913934	0.802363512	2.877921671	0.004003045	0.012993077
Tex13b	Upregulated	16.40621602	2.55417255	0.696474494	3.667287993	0.000245137	0.001144564
Noxo1	Upregulated	16.77597407	1.863144983	0.70474761	2.643705287	0.008200402	0.023690392
Hoxd8	Upregulated	16.11432672	5.198007776	1.067490977	4.869369284	1.11955013005517e-06	9.73932967868939e-06
Gm13651	Upregulated	16.63065337	1.77930347	0.610581597	2.914112511	0.003567013	0.011768173
Catsperz	Upregulated	15.98560645	1.579865534	0.614404804	2.571375622	0.010129539	0.028388613
Slc16a8	Upregulated	15.33581126	3.978672236	1.230658391	3.232962344	0.001225137	0.00464842
Clhc1	Upregulated	15.1261135	2.084881715	0.8079338	2.580510576	0.009865433	0.027803894
Gm29106	Upregulated	14.67277872	5.448452545	1.344729101	4.051710148	5.08446295573041e-05	0.000289337
H1f5	Upregulated	15.25783153	2.549977448	0.850804492	2.997136793	0.002725284	0.00931953
Gm19569	Upregulated	14.58120417	3.722017319	1.116044678	3.335007453	0.000852971	0.003401461
Trpv4	Upregulated	14.55065063	3.431521051	0.91588177	3.746685615	0.000179186	0.000869482
Ccdc87	Upregulated	13.75291789	3.820614045	0.984392152	3.881191087	0.000103946	0.000537472
Gm12247	Upregulated	14.35230385	3.048459442	0.877773441	3.472945638	0.00051478	0.002181389
B430212C06Rik	Upregulated	13.90144967	2.063934694	0.770988632	2.676997569	0.007428517	0.021827804
2700054A10Rik	Upregulated	13.96984519	2.845864241	0.813783922	3.497076023	0.000470388	0.002020431
Mir8091	Upregulated	14.12117263	1.642479846	0.657126232	2.499489089	0.012437253	0.033836161
Gm7467	Upregulated	13.92874227	3.221914707	1.052107095	3.062344814	0.002196103	0.007728418
Oxct1as	Upregulated	13.95080474	3.679697305	1.103370793	3.334959859	0.000853117	0.003401461
Il17c	Upregulated	13.81997013	4.969704539	1.253159437	3.965740025	7.31685792869596e-05	0.000396929
9530052E02Rik	Upregulated	13.45135682	1.866372934	0.759168352	2.45844407	0.013954051	0.037305777
Gm48210	Upregulated	13.34402746	3.891638458	1.115309232	3.489290995	0.000484304	0.002070991
Gm5648	Upregulated	13.22632749	3.001636524	0.771423095	3.891037932	9.9816325466061e-05	0.000519947
Gm13091	Upregulated	12.81683943	5.27868513	1.366959303	3.861625666	0.000112635	0.000578913
Tgfbr3	Upregulated	12.88064761	2.10621948	0.883835485	2.383044714	0.017170109	0.044390592
D130058E05Rik	Upregulated	12.76055505	5.402705406	1.415801738	3.81600422	0.00013563	0.000684496
Gm45819	Upregulated	12.9818273	3.039573803	0.882364954	3.444803411	0.000571475	0.00239252
Ighv1-58	Upregulated	12.72556131	2.014887861	0.736304522	2.736487149	0.006209902	0.018823423
Cul9	Upregulated	12.1375985	2.521265737	1.074102547	2.347323116	0.018908849	0.048124182
Srsf3-ps	Upregulated	11.60592947	4.788176138	1.318911662	3.630399423	0.000282983	0.00129697
Disp2	Upregulated	11.80677857	2.82262203	1.006887081	2.803315371	0.005058018	0.015806307
C230035I16Rik	Upregulated	11.5652525	2.50164254	0.915225839	2.733360918	0.006269159	0.018974696
Gm29676	Upregulated	11.62388815	2.299480921	0.79400954	2.896036892	0.00377908	0.012354376
Nutm1	Upregulated	11.37566095	2.646602589	1.035343532	2.556255491	0.01058054	0.029459244
Gm17809	Upregulated	11.64258229	2.56916698	1.086887441	2.363783851	0.018089363	0.046394532
Fpr1	Upregulated	12.23240497	7.280360128	1.514995258	4.805533278	1.54339562638229e-06	1.29103748931274e-05
Cyp3a16	Upregulated	11.33088187	4.947101322	1.314464392	3.763587171	0.000167493	0.000821386
D830026I12Rik	Upregulated	11.58763772	2.944445064	1.096788151	2.684606924	0.007261515	0.02141447
Skida1	Upregulated	10.66421191	3.153813622	0.942773463	3.345250739	0.000822082	0.003287903
Gm19566	Upregulated	10.69824316	6.242124945	1.345233396	4.640179887	3.48106023334976e-06	2.67707220533867e-05
Gm4925	Upregulated	10.6516114	2.472905174	0.928685591	2.662801272	0.007749316	0.022581467
Hnf1b	Upregulated	10.59271308	2.371579722	0.971407454	2.44138514	0.014631042	0.038846811
Atf7ip2	Upregulated	10.98499371	2.450893372	1.011676486	2.422605848	0.015409636	0.040565492
Gcnt2	Upregulated	10.29407481	3.18494662	1.259222163	2.529296827	0.011429132	0.031453526
Gm12929	Upregulated	10.14695829	2.633286053	0.841165465	3.130520882	0.001744966	0.006341972
Ccdc121rt3	Upregulated	9.740487965	3.548686445	1.354844267	2.619257823	0.008812132	0.02522183
5430425K12Rik	Upregulated	9.631688219	4.330136099	1.457883082	2.970153199	0.002976513	0.010043049
Cntf	Upregulated	9.588712628	2.668556568	1.007670442	2.64824337	0.008091125	0.023405334
4933440N22Rik	Upregulated	9.148493039	4.492314387	1.414210736	3.176552315	0.001490369	0.005512617
Gm15879	Upregulated	9.178982813	3.04210138	1.092406321	2.784770943	0.005356555	0.016618227
Gm47797	Upregulated	9.338508345	2.636426986	1.03650322	2.543578193	0.01097235	0.030402224
Gm43350	Upregulated	9.835965307	2.720966442	1.099548997	2.474620457	0.013337783	0.035887975
Prdm13	Upregulated	8.69046499	3.507793224	1.281650779	2.736933712	0.006201479	0.018801579
Slc7a3	Upregulated	8.946199234	2.451691665	1.025521897	2.39067705	0.016817338	0.043661213
Gm40117	Upregulated	8.648481833	3.028624018	0.987777453	3.066099563	0.002168711	0.007648159
4921514A10Rik	Upregulated	8.659847146	3.320695832	1.216120042	2.730565831	0.00632257	0.019102343
Gm47062	Upregulated	8.300957063	4.658226958	1.705967425	2.730548596	0.006322901	0.019102343
Snord35a	Upregulated	8.555595371	3.759857868	1.259131243	2.986073048	0.002825851	0.009616609
Gm9670	Upregulated	8.301653724	4.341251065	1.319572945	3.289890932	0.001002262	0.00390541
Rhoh	Upregulated	8.091281226	4.65009273	1.723814174	2.697560328	0.006984963	0.02072152
Gm33326	Upregulated	8.046951347	6.234088064	1.425444949	4.373433059	1.22307760698361e-05	8.2087528357501e-05
Gm12917	Upregulated	7.894962639	2.09058795	0.883181447	2.367110356	0.017927586	0.04606373
Mest	Upregulated	8.365508955	4.016084786	1.262099829	3.182065867	0.001462286	0.005423023
Gm10654	Upregulated	7.676656427	3.810882126	1.429881549	2.6651733	0.007694866	0.022443964
Prss22	Upregulated	8.125437833	4.225061299	1.512150122	2.794075296	0.005204836	0.016206109
Pde5a	Upregulated	7.658769598	3.342866239	1.342761875	2.489545095	0.012790669	0.034675529
2810454H06Rik	Upregulated	6.960425795	3.590987242	1.415563302	2.536790291	0.011187395	0.030919947
Gm4755	Upregulated	6.795203725	4.420178372	1.57281249	2.810365761	0.004948523	0.015517491
Hoxd3os1	Upregulated	7.027807762	6.465678318	1.51633257	4.264023901	2.00777953884051e-05	0.000127918
Prr22	Upregulated	6.944293186	4.292994957	1.692655587	2.536248361	0.011204724	0.030951722
Gm15535	Upregulated	7.23228992	5.123933987	1.552145916	3.301193485	0.000962745	0.003778106
mt-Te	Upregulated	6.565095764	4.260770693	1.530705191	2.783534489	0.005377015	0.016661627
Gm36189	Upregulated	6.718585822	2.769937193	1.140498303	2.428707861	0.015152736	0.039998861
Serpinb2	Upregulated	7.127212635	3.211466844	1.351929219	2.375469661	0.017526633	0.045168721
Gm5602	Upregulated	6.743599419	3.49764042	1.482348203	2.359526874	0.018298255	0.046821472
Clec3b	Upregulated	6.042446687	4.725859298	1.851868623	2.551940909	0.010712469	0.029762208
H1f11-ps	Upregulated	6.314547899	6.103677642	1.451496223	4.205093714	2.60973999378068e-05	0.000162517
Hipk4	Upregulated	5.832674176	4.390922731	1.490228811	2.946475535	0.003214178	0.010727815
4930507D05Rik	Upregulated	6.095821555	2.84367814	1.179654601	2.410602339	0.015926203	0.041712126
Hormad2	Upregulated	5.873847639	5.140248087	1.562002329	3.290806928	0.000999005	0.003895664
Gm10300	Upregulated	5.873446028	3.575169638	1.449089846	2.467182864	0.013618079	0.036502312
Pira12	Upregulated	5.804231193	4.498545305	1.646639565	2.731955068	0.006295973	0.019043222
Gja8	Upregulated	5.532808579	3.745926453	1.559760869	2.401603045	0.016323411	0.042600794
Pmch	Upregulated	5.386629442	4.547647416	1.515091076	3.001567026	0.002685939	0.009203317
Gm47518	Upregulated	5.373357207	5.813546559	1.641576856	3.541440378	0.000397949	0.001744201
Mir142b	Upregulated	5.633630156	5.454508712	1.808299794	3.016374127	0.002558174	0.008828186
Gm45428	Upregulated	5.031838645	3.962927231	1.594514185	2.485350878	0.01294238	0.035022185
Fstl1	Upregulated	5.29998888	5.779530715	1.638470039	3.527394813	0.00041967	0.001829545
Gm15749	Upregulated	5.058308321	4.258441833	1.517899947	2.805482563	0.00502413	0.015722366
Gm45619	Upregulated	4.951983717	5.907520646	1.713562617	3.447507893	0.000565784	0.002371503
Lime1	Upregulated	5.044378678	4.768716661	1.627405267	2.930257605	0.003386811	0.011242444
Serpinh1	Upregulated	4.690637722	4.341166673	1.85462884	2.340719921	0.019246599	0.048835599
Dmtn	Upregulated	4.960204825	5.139730178	1.773972574	2.897299683	0.0037639	0.012320229
Gda	Upregulated	4.868885068	5.368298744	1.654641274	3.244388272	0.001177032	0.004482411
9430002A10Rik	Upregulated	4.542504198	3.771018122	1.563037394	2.412621819	0.015838244	0.041509901
Gm16268	Upregulated	4.114395889	5.653163464	1.785661848	3.165864507	0.001546228	0.005697406
Hoxa13	Upregulated	3.807429778	4.885937861	2.01968838	2.419154315	0.015556639	0.040910651
Fth1	Downregulated	649168.8918	-0.704347713	0.125379011	-5.617748198	1.93462158003857e-08	2.5678611178347e-07
Gpnmb	Downregulated	463067.5002	-0.728165351	0.123618083	-5.890443635	3.85160227221614e-09	6.01083384906458e-08
Eef1a1	Downregulated	338215.5622	-0.572879035	0.213426411	-2.684199352	0.007270374	0.021436504
Spp1	Downregulated	284519.2583	-1.550435107	0.165194107	-9.385535203	6.25977100641499e-21	7.7994727458961e-19
Ftl1	Downregulated	191611.2278	-1.029825797	0.167519443	-6.14750013	7.87136355495224e-10	1.389857907703e-08
Vim	Downregulated	155675.7855	-0.766248346	0.145686639	-5.259564978	1.44396598538692e-07	1.56336891900686e-06
Psap	Downregulated	148223.8726	-0.782054997	0.119558089	-6.541213597	6.10216036277586e-11	1.34491266198127e-09
Ctsb	Downregulated	132637.6632	-0.966637949	0.111862066	-8.64133828	5.55583490091414e-18	4.10706455593892e-16
Eef2	Downregulated	108135.6049	-0.516358012	0.149551547	-3.45270926	0.000554987	0.002331941
Ctsz	Downregulated	90858.41845	-0.502802691	0.090944415	-5.528681328	3.22646821867961e-08	4.09268751876847e-07
Ctsd	Downregulated	90430.3699	-0.767827179	0.132407012	-5.798991797	6.67147955696899e-09	9.8919730475212e-08
B2m	Downregulated	84750.83466	-0.973864029	0.138665495	-7.023117264	2.16971959480532e-12	6.45899185736844e-11
Mfge8	Downregulated	63721.63252	-1.200684687	0.16251356	-7.38821234	1.48815959760823e-13	5.40989783130521e-12
Grn	Downregulated	59332.78135	-0.549094924	0.093714369	-5.859239417	4.64991909618803e-09	7.10595944966421e-08
Prdx1	Downregulated	58695.89839	-1.024906839	0.177979974	-5.758551454	8.48388073136163e-09	1.22845320805564e-07
Calr	Downregulated	51484.53836	-0.709021199	0.151327404	-4.685345671	2.79487828055819e-06	2.19526535000631e-05
Mcl1	Downregulated	49722.06648	-0.603854823	0.130101448	-4.641415071	3.46031243754786e-06	2.6664252947688e-05
Hspa5	Downregulated	49230.8192	-0.982830355	0.194508365	-5.052895062	4.35163014081873e-07	4.18895237854514e-06
Nckap5l	Downregulated	48271.83302	-0.653720873	0.180180371	-3.628146994	0.000285463	0.00130756
H2-D1	Downregulated	50179.70175	-1.463692885	0.14240903	-10.27809042	8.8462902888067e-25	1.7522459610521e-22
Npc2	Downregulated	46301.0992	-0.801550995	0.145930561	-5.492687671	3.95862522308363e-08	4.9283448587141e-07
Lgals3	Downregulated	40719.58011	-0.889823179	0.112815968	-7.887386846	3.08579727225715e-15	1.51833018650869e-13
Ctss	Downregulated	36569.06574	-0.677296148	0.117773556	-5.750833806	8.880437891123e-09	1.28346833880122e-07
Lgmn	Downregulated	34830.81539	-0.664030361	0.178057493	-3.72930311	0.00019201	0.000925602
H2-K1	Downregulated	36305.9912	-1.584620005	0.177016054	-8.951843471	3.49594442722336e-19	3.2537555060603e-17
Hmox1	Downregulated	34436.80937	-2.525516329	0.234399358	-10.77441657	4.54655322087936e-27	1.23235521513309e-24
Cd68	Downregulated	33336.12557	-0.700739643	0.134234359	-5.220270324	1.78662152961419e-07	1.89193301114045e-06
Atp6v1b2	Downregulated	31163.66748	-0.592938423	0.109890331	-5.395728785	6.8245969536055e-08	8.07350864725919e-07
Rpl18a	Downregulated	29584.77263	-0.831116458	0.168167167	-4.942204078	7.72442966668383e-07	7.0036642224334e-06
Hmga1	Downregulated	29235.23239	-0.769413343	0.13225103	-5.817824935	5.96182920120497e-09	8.89954214092916e-08
Mt1	Downregulated	27893.34889	-1.102617772	0.129759063	-8.497423986	1.93844359275181e-17	1.35515626733101e-15
Akr1a1	Downregulated	26702.09836	-0.642444001	0.091014805	-7.058675823	1.68096711267622e-12	5.09234154722502e-11
Rpl28	Downregulated	24146.10817	-0.516456146	0.179757686	-2.873068512	0.004065059	0.013169463
Sqstm1	Downregulated	24501.77021	-1.102500444	0.202025887	-5.457223624	4.83637101548276e-08	5.90220633406071e-07
Rsad2	Downregulated	24564.86853	-3.041225525	0.190469044	-15.96703305	2.16858726903066e-57	3.72274147850264e-54
Tcirg1	Downregulated	21869.79635	-0.747636513	0.105838925	-7.063908827	1.61882981928846e-12	4.93312045522813e-11
Gsn	Downregulated	20633.97967	-0.547690035	0.17706911	-3.093086272	0.001980865	0.00706309
Fabp5	Downregulated	21002.6288	-0.781262069	0.149016796	-5.242778601	1.58176295257211e-07	1.69946019591371e-06
Lpl	Downregulated	19804.46748	-1.195913039	0.211646394	-5.650524046	1.59959428203373e-08	2.1716811649755e-07
Basp1	Downregulated	19545.3957	-0.604393157	0.126067289	-4.794210772	1.63316497990074e-06	1.35877215613713e-05
Psmd8	Downregulated	19404.4109	-0.598946485	0.146782403	-4.080506072	4.49377552624759e-05	0.000260717
Ly6e	Downregulated	19774.66714	-1.148402471	0.138684752	-8.280668617	1.22485599425574e-16	7.4211863181377e-15
Slc48a1	Downregulated	19588.69949	-0.833776333	0.180973449	-4.607174905	4.08176651607951e-06	3.09133787614845e-05
Cst3	Downregulated	18671.18209	-0.952033854	0.090469146	-10.52329876	6.74691981437059e-26	1.57939259290948e-23
Rpl36	Downregulated	18366.83262	-0.549080611	0.202334851	-2.713722375	0.00665319	0.019928612
Creg1	Downregulated	18272.93638	-0.642073301	0.106144647	-6.049040798	1.45710760175199e-09	2.44168247799004e-08
Plk2	Downregulated	18844.25702	-1.285116402	0.185500014	-6.927850715	4.2728227516177e-12	1.19809639768591e-10
Trim25	Downregulated	17815.92702	-0.921901359	0.104017378	-8.862955192	7.79209036272772e-19	6.72557520134879e-17
Tln1	Downregulated	16869.16174	-0.602076799	0.108892622	-5.529087166	3.21901380199962e-08	4.08965304455086e-07
Gstm1	Downregulated	17634.84843	-1.190976381	0.241292349	-4.935823234	7.98133724546548e-07	7.20278390434823e-06
Slc15a3	Downregulated	17200.81467	-0.806009262	0.169812357	-4.746470009	2.06997400360782e-06	1.68321570293372e-05
Fcer1g	Downregulated	16232.22882	-0.61077944	0.145375871	-4.201381112	2.65291554116923e-05	0.000164741
Laptm5	Downregulated	15298.63703	-0.858771063	0.108660472	-7.903251705	2.71720115262341e-15	1.36301161714388e-13
Bst2	Downregulated	16445.77693	-1.159269713	0.161301792	-7.186961159	6.62492466151078e-13	2.18707448761413e-11
Esd	Downregulated	15877.18853	-0.729259538	0.153706989	-4.744478727	2.09043944637926e-06	1.69703949209904e-05
Hexa	Downregulated	15171.99521	-0.540060424	0.146921095	-3.675853522	0.000237056	0.001110861
Cdkn1a	Downregulated	14787.05003	-1.19245009	0.186111447	-6.407182939	1.48232920030227e-10	3.03739869292706e-09
Hk3	Downregulated	14333.41211	-0.633488818	0.120471728	-5.258402367	1.45312299467428e-07	1.57108119438192e-06
Rpl7a	Downregulated	14166.2649	-0.660173888	0.227480054	-2.902117686	0.003706493	0.012160822
Tapbp	Downregulated	14718.96284	-0.893150259	0.152160748	-5.869780951	4.36371296070144e-09	6.7150762194061e-08
Lipa	Downregulated	14007.59731	-0.619400999	0.136546226	-4.53620006	5.72768504971874e-06	4.18405361787964e-05
Ubc	Downregulated	14415.46327	-1.472112421	0.156983478	-9.377499077	6.75560681246292e-21	8.34993002020417e-19
Dusp4	Downregulated	14095.60597	-1.051855438	0.139432152	-7.543851413	4.56291008644655e-14	1.82162689497672e-12
Prdx6	Downregulated	13895.47351	-0.563326275	0.092935625	-6.06146757	1.34885086834715e-09	2.2676546154476e-08
Itm2b	Downregulated	13980.04946	-1.104512392	0.156413101	-7.06150819	1.64705034922562e-12	4.99939644313081e-11
Sat1	Downregulated	13988.2872	-1.354824086	0.148452395	-9.126320132	7.08672113716878e-20	7.55102355650053e-18
Igsf8	Downregulated	13622.04416	-0.790760197	0.125204325	-6.315757862	2.68840705648752e-10	5.24443043216315e-09
Nos2	Downregulated	14140.55937	-1.505701659	0.61792095	-2.436722137	0.014821063	0.039277088
Lamc1	Downregulated	13069.81366	-0.813319425	0.113285586	-7.179372536	7.00320799157062e-13	2.30702693965386e-11
Nucb1	Downregulated	12880.0558	-0.525001376	0.098427973	-5.333863545	9.6144784635728e-08	1.09575800647506e-06
Btg1	Downregulated	13150.77801	-0.638208492	0.180619258	-3.533446539	0.000410179	0.001793735
Ifi30	Downregulated	12691.03946	-0.745536537	0.116902137	-6.377441497	1.80070801657463e-10	3.63672403347424e-09
Siglec1	Downregulated	12882.51244	-1.094600552	0.174099674	-6.287206217	3.23229899154761e-10	6.1805717103231e-09
Por	Downregulated	12205.04939	-0.635743017	0.105948027	-6.000517771	1.96689321616465e-09	3.21912078281184e-08
Lrpap1	Downregulated	12275.30509	-1.600626186	0.207696462	-7.70656453	1.29249897308544e-14	5.68920488152991e-13
Csf1	Downregulated	12182.66496	-1.308835044	0.168031701	-7.789214978	6.74268000683294e-15	3.1377833164328e-13
Plod3	Downregulated	12014.56269	-0.746377804	0.114708111	-6.506756996	7.67904790334664e-11	1.66631025430766e-09
Zc3hav1	Downregulated	11975.3475	-0.761015047	0.127000718	-5.992210573	2.07007638323249e-09	3.37370043469852e-08
[truncated: 2,060 more rows]
